# Supplementary material for: Genome-wide characterization of human L1 antisense promoter-driven transcripts
Source: BMC Genomics. 2016 Jun 14;17:463. doi: 10.1186/s12864-016-2800-5 (PMC4908685; doi:10.1186/s12864-016-2800-5)
Supplement: Additional file 1: Table S1. — (excel) Summary of genomic screen result identifying ESTs supporting putative L1 antisense promoter (ASP) transcripts in the human genome (hg19). The 2015 ESTs are sometimes represented more than once in Table S1 because a single EST can overlap multiple cognate genes. (XLSX 276 kb) [file 12864_2016_2800_MOESM1_ESM.xlsx]

## Sheet: Table_S1
EST chrom	EST start	EST end	EST ID	EST strand	L1 ASP source	L1 strand	gene name	gene start	gene end	gene strand	multiple alignments?	manual validation	detailed tissue note	tissue classification	cell line	normal or cancerous	previously identified in literature or CGATE	Detected in PacBIO RNA-seq
chr4	165032758	165272370	DA740720	-	L1PA2	+	_MARCH1	164445449	164534776	-	single alignment	yes	NA	embryonic	NT2	cancerous	no	no
chr3	151484566	151501960	BF214111	+	L1MC3	-	AADACP1	151488243	151502682	+	single alignment	yes	bone marrow;from acute myelogenous leukemia	bone marrow	NA	cancerous	no	no
chr7	121766445	121878669	DA440630	-	L1PA2	+	AASS	121713597	121784344	-	single alignment	yes	tongue; tumor tissue	head/neck	NA	cancerous	no	no
chr17	66914237	66916138	BQ717280	-	L1PA14	+	ABCA8	66863427	66951533	-	single alignment	yes	sympathetic trunk	brain	NA	normal	no	no
chr17	66933211	66941015	DC402988	-	L1MCc	+	ABCA8	66863427	66951533	-	single alignment	yes	testis	testis	NA	normal	no	no
chr17	67000854	67014388	CB960713	+	L1HS	-	ABCA9	66970772	67057136	-	single alignment	yes	placenta;Human Placenta	placenta	NA	normal	no	yes
chr17	67000854	67014446	CB961243	+	L1HS	-	ABCA9	66970772	67057136	-	single alignment	yes	placenta;Human Placenta	placenta	NA	normal	no	yes
chr17	67000854	67014388	CB960713	+	L1HS	-	ABCA9-AS1	67000854	67014464	+	single alignment	yes	placenta;Human Placenta	placenta	NA	normal	no	yes
chr17	67000854	67014446	CB961243	+	L1HS	-	ABCA9-AS1	67000854	67014464	+	single alignment	yes	placenta;Human Placenta	placenta	NA	normal	no	yes
chr2	220079115	220080159	CB153316	-	L1ME3C	+	ABCB6	220074487	220083712	-	single alignment	yes	Brain	brain	NA	normal	no	yes
chr2	220078619	220080027	DB035902	-	L1ME3C	+	ABCB6	220074487	220083712	-	single alignment	yes	testis	testis	NA	normal	no	yes
chrX	153000799	153006058	BG334548	+	L1MB7	-	ABCD1	152990322	153010216	+	single alignment	yes	melanotic melanoma ;skin	skin	NA	cancerous	no	no
chrX	152997139	153005618	BP279872	+	L1MEg	-	ABCD1	152990322	153010216	+	single alignment	yes	NA	bone marrow	KG-1-C	cancerous	no	no
chr14	51357791	51371549	BI826414	+	L1ME3B	-	ABHD12B	51338877	51371688	+	single alignment	yes	medulla ;brain	brain	NA	normal	no	no
chr3	100617678	100649838	DA549926	-	L1P4	+	ABI3BP	100468178	100712334	-	single alignment	yes	NA	NA	NA	NA	no	no
chr17	35687136	35702333	BF154865	-	HAL1	+	ACACA	35441926	35716059	-	single alignment	yes	breast	breast	NA	normal	no	no
chr3	128617754	128625093	BE266602	+	L1MA8	-	ACAD9	128598332	128631957	+	single alignment	yes	small cell carcinoma ;lung	lung	MGC3	cancerous	no	no
chr3	195053810	195076941	DA033293	-	L1M1	+	ACAP2	194995464	195163817	-	single alignment	yes	NA	NA	NA	NA	no	no
chr17	40023741	40025141	BQ639276	-	L1ME4a	+	ACLY	40023178	40075272	-	single alignment	yes	Retina ;Eye	eye	NA	normal	no	no
chr17	40023747	40025218	HY249252	-	L1ME4a	+	ACLY	40023178	40075272	-	single alignment	yes	thymus	thymus	NA	normal	no	no
chr15	78463695	78468615	BG674127	-	L1M5	+	ACSBG1	78463186	78527049	-	single alignment	yes	skin	skin	NA	normal	no	no
chrX	108924574	109003970	DB091758	-	L1MC1	+	ACSL4	108884563	108976621	-	single alignment	yes	testis	testis	NA	normal	no	no
chr14	69352260	69369375	BP239202	-	L1MC5	+	ACTN1	69340839	69446083	-	single alignment	yes	liver	liver/spleen	HepG2	normal	no	no
chr14	69352141	69369371	BX390014	-	L1MC5	+	ACTN1	69340839	69446083	-	single alignment	yes	NA	ovary	Hela	cancerous	no	no
chr2	114712936	114715052	AI479088	+	L1MC4	-	ACTR3	114647510	114719129	+	single alignment	yes	B-cell	blood	NA	normal	no	no
chr2	158406680	158423332	BE787024	-	L1HS	+	ACVR1C	158383278	158454072	-	single alignment	yes	large cell carcinoma ;lung	lung	NA	cancerous	yes	no
chr10	127806758	128072914	DA853566	-	HAL1	+	ADAM12	127700953	128077127	-	single alignment	yes	placenta	placenta	NA	normal	no	no
chr14	70937785	70950473	BI829340	-	L1MA6	+	ADAM20P1	70935595	70950473	-	single alignment	yes	medulla ;brain	brain	NA	normal	no	no
chr8	24204460	24209021	BX481269	+	L1MC1	-	ADAM28	24151552	24216531	+	single alignment	yes	NA	NA	NA	NA	no	no
chr6	143759759	143763062	DN997606	-	L1MD2	+	ADAT2	143743968	143771841	-	single alignment	yes	Mammary gland (cancer tissue);Breast cancer	breast	NA	normal	no	yes
chr4	2883326	2896409	BG618947	+	L1ME4a	-	ADD1	2845876	2931802	+	single alignment	yes	liver	liver/spleen	NA	normal	no	no
chr4	2883317	2896411	BU187963	+	L1ME4a	-	ADD1	2845876	2931802	+	single alignment	yes	testis	testis	NA	normal	no	no
chr5	90225087	90398068	BM785646	+	L1PA2	-	ADGRV1	89854616	90460033	+	single alignment	yes	Ascites ;Stomach	stomach	SNU-601	normal	no	yes
chr5	90225343	90368396	BP245205	+	L1PA2	-	ADGRV1	89854616	90460033	+	single alignment	yes	kidney	kidney	293	normal	no	yes
chr5	90225056	90459702	CA488981	+	L1PA2	-	ADGRV1	89854616	90460033	+	single alignment	yes	NA	breast	ZR-75-1	cancerous	no	yes
chr5	90117871	90144501	DA438186	+	L1PA4	-	ADGRV1	89854616	90460033	+	single alignment	yes	tongue; tumor tissue	head/neck	NA	cancerous	no	no
chr5	90225103	90281220	CD710471	+	L1PA2	-	ADGRV1	89854616	90460033	+	single alignment	yes	normal nasopharynx	head/neck	NA	normal	no	yes
chr4	100334291	100337031	AI282820	-	L1PA8	+	ADH7	100333417	100356667	-	single alignment	yes	esophagus;squamous cell carcinoma	head/neck	NA	cancerous	no	no
chr4	100334215	100336971	BF086916	-	L1PA8	+	ADH7	100333417	100356667	-	single alignment	yes	head neck	head/neck	NA	normal	no	no
chr12	19556999	19671126	AL552554	+	L1PBb	-	AEBP2	19592607	19675173	+	single alignment	yes	PLACENTA COT 25-NORMALIZED	placenta	NA	normal	no	no
chr12	19557031	19653132	BG482220	+	L1PBb	-	AEBP2	19592607	19675173	+	single alignment	yes	placenta;choriocarcinoma	placenta	NA	cancerous	no	no
chr12	19556978	19646763	DA850636	+	L1PBb	-	AEBP2	19592607	19675173	+	single alignment	yes	placenta	placenta	NA	normal	no	no
chr1	49839872	49937757	AW071649	-	L1MDa	+	AGBL4-IT1	49839872	49937757	-	single alignment	yes	pooled germ cell tumors	germ cell	NA	cancerous	no	no
chr7	15430295	15587420	BF571661	-	L1PA2	+	AGMO	15239942	15601640	-	single alignment	yes	melanotic melanoma;skin	skin	NA	cancerous	no	no
chr7	15433736	15587340	CD110319	-	L1PA2	+	AGMO	15239942	15601640	-	single alignment	yes	placenta;pre-eclamptic placenta	placenta	NA	normal	no	no
chr7	15430293	15587340	CF594018	-	L1PA2	+	AGMO	15239942	15601640	-	single alignment	yes	placenta;Human Placenta	placenta	NA	normal	no	no
chr7	15427046	15587401	DA737504	-	L1PA2	+	AGMO	15239942	15601640	-	single alignment	yes	NA	embryonic	NT2	cancerous	no	no
chr7	15433737	15587447	HY058208	-	L1PA2	+	AGMO	15239942	15601640	-	single alignment	yes	thymus	thymus	NA	normal	no	no
chr21	45336152	45387993	BP218727	+	L1M5	-	AGPAT3	45285115	45407475	+	single alignment	yes	caudate nucleus	brain	NA	normal	no	no
chr21	45336152	45389034	BP218695	+	L1M5	-	AGPAT3	45285115	45407475	+	single alignment	yes	caudate nucleus	brain	NA	normal	no	no
chr2	178341429	178370304	BG721204	+	L1MB7	-	AGPS	178257470	178408564	+	single alignment	yes	testis	testis	NA	normal	no	no
chr2	178341408	178388535	BI464209	+	L1MB7	-	AGPS	178257470	178408564	+	single alignment	yes	testis	testis	NA	normal	no	no
chr2	178341432	178386097	BU570008	+	L1MB7	-	AGPS	178257470	178408564	+	single alignment	yes	testis	testis	NA	normal	no	no
chr2	178341429	178370285	DB455293	+	L1MB7	-	AGPS	178257470	178408564	+	single alignment	yes	testis	testis	NA	normal	no	no
chr2	178341435	178364458	HY055417	+	L1MB7	-	AGPS	178257470	178408564	+	single alignment	yes	testis	testis	NA	normal	no	no
chr6	143497441	143654574	BU854643	+	L1PB1	-	AIG1	143381978	143511739	+	single alignment	yes	testis	testis	NA	normal	no	no
chr15	86177953	86189136	DB094621	+	L1ME1	-	AKAP13	86163180	86292589	+	single alignment	yes	testis	testis	NA	normal	yes	no
chr10	5017827	5020158	AJ346182	+	L1MEg	-	AKR1C1	5005453	5020158	+	single alignment	yes	NA	NA	NA	NA	no	no
chr10	5031964	5034323	CB122077	-	L1MEg	+	AKR1C2	5029967	5060225	-	single alignment	yes	Liver	liver/spleen	SCK	normal	no	no
chr1	243668438	243688197	HY126571	-	L1MEb	+	AKT3	243663020	244006584	-	single alignment	yes	brain	brain	NA	normal	no	no
chr4	74249327	74275131	DB185572	+	L1MC1	-	ALB	74269971	74287129	+	single alignment	yes	tumor tissue ;liver	liver/spleen	NA	cancerous	no	no
chr4	74249354	74275156	DB188267	+	L1MC1	-	ALB	74269971	74287129	+	single alignment	yes	tumor tissue ;liver	liver/spleen	NA	cancerous	no	no
chr3	125648112	125655835	BE735854	-	L1PA2	+	ALG1L	125648117	125655887	-	single alignment	yes	adenocarcinoma ;pancreas	pancreas	NA	cancerous	no	yes
chr3	125652480	125655896	BF515842	-	L1PA2	+	ALG1L	125648117	125655887	-	single alignment	yes	NA	NA	NA	NA	no	yes
chr3	125648114	125655878	BI085096	-	L1PA2	+	ALG1L	125648117	125655887	-	single alignment	yes	brain;astrocytoma grade IV	brain	unnamed cell line	cancerous	no	yes
chr3	125648117	125655882	BM016759	-	L1PA2	+	ALG1L	125648117	125655887	-	single alignment	yes	brain;astrocytoma grade IV	brain	unnamed cell line	cancerous	no	yes
chr3	125648121	125655884	BM017116	-	L1PA2	+	ALG1L	125648117	125655887	-	single alignment	yes	brain;astrocytoma grade IV	brain	unnamed cell line	cancerous	no	yes
chr3	125648149	125655970	BX382902	-	L1PA2	+	ALG1L	125648117	125655887	-	single alignment	yes	NA	blood	JURKAT	cancerous	no	yes
chr3	125648268	125655887	CD685738	-	L1PA2	+	ALG1L	125648117	125655887	-	single alignment	yes	normal nasopharynx	head/neck	NA	normal	no	yes
chr3	125650480	125655858	CD697213	-	L1PA2	+	ALG1L	125648117	125655887	-	single alignment	yes	normal nasopharynx	head/neck	NA	normal	no	yes
chr3	125651498	125655897	CD699831	-	L1PA2	+	ALG1L	125648117	125655887	-	single alignment	yes	normal nasopharynx	head/neck	NA	normal	no	yes
chr3	125648345	125655873	DA453519	-	L1PA2	+	ALG1L	125648117	125655887	-	single alignment	yes	tongue; tumor tissue	head/neck	NA	cancerous	no	yes
chr3	125648380	125655867	DA450954	-	L1PA2	+	ALG1L	125648117	125655887	-	single alignment	yes	tongue; tumor tissue	head/neck	NA	cancerous	no	yes
chr3	125652329	125655868	DB207793	-	L1PA2	+	ALG1L	125648117	125655887	-	single alignment	yes	trachea	lung	NA	normal	no	yes
chr11	77812017	77825684	AL572852	-	L1MD3	+	ALG8	77811987	77850699	-	single alignment	yes	PLACENTA COT 25-NORMALIZED	placenta	NA	normal	no	no
chr2	73712808	73717170	DA453154	+	L1PA2	-	ALMS1	73612885	73837046	+	single alignment	yes	tongue; tumor tissue	head/neck	NA	cancerous	yes	no
chr2	73712839	73717282	DA457502	+	L1PA2	-	ALMS1	73612885	73837046	+	single alignment	yes	tongue; tumor tissue	head/neck	NA	cancerous	yes	no
chr2	73712843	73717181	DA459510	+	L1PA2	-	ALMS1	73612885	73837046	+	single alignment	yes	tongue; tumor tissue	head/neck	NA	cancerous	yes	no
chr16	56397971	56403636	AA281041	-	L1PB4	+	AMFR	56395363	56459450	-	single alignment	yes	germinal center B cell	blood	NA	normal	no	no
chr11	94478438	94532693	HY035496	+	L1PA6	-	AMOTL1	94501507	94609918	+	single alignment	yes	testis	testis	NA	normal	no	no
chr11	94478438	94532716	HY027251	+	L1PA6	-	AMOTL1	94501507	94609918	+	single alignment	yes	testis	testis	NA	normal	no	no
chr11	94478438	94532752	HY028388	+	L1PA6	-	AMOTL1	94501507	94609918	+	single alignment	yes	testis	testis	NA	normal	no	no
chr4	73964067	73968496	DA394668	-	L1M5	+	ANKRD17	73940501	74088831	-	single alignment	yes	thalamus	brain	NA	normal	no	yes
chr2	98129726	98132916	AL036373	-	L1MEc	+	ANKRD36	97779232	97930257	+	multiple alignment	yes: ambiguity due to multiple alignment	brain	brain	NA	normal	no	no
chr2	98129726	98132916	AL036373	-	L1MEc	+	ANKRD36B	98121260	98206428	-	multiple alignment	yes: ambiguity due to multiple alignment	brain	brain	NA	normal	no	no
chr2	89100446	89104099	DB043716	+	L1MC1	-	ANKRD36BP2	89065418	89106109	+	single alignment	yes	testis	testis	NA	normal	no	no
chr2	96525628	96531909	AI560574	-	L1MEc	+	ANKRD36C	96515295	96658068	-	single alignment	yes	uterus	uterus	NA	cancerous	no	no
chr6	89940983	90312847	DA701512	+	L1PA2	-	ANKRD6	90272036	90343553	+	single alignment	yes	NA	embryonic	NT2	cancerous	no	no
chr12	99174900	99479092	AV709691	-	L1PA3	+	ANKS1B	99128568	99548577	-	single alignment	yes	Adrenal gland	adrenal gland	NA	normal	no	no
chr10	81928906	81965774	BG707711	-	L1MC3	+	ANXA11	81914879	81965433	-	single alignment	yes	hypothalamus ;brain	brain	NA	normal	no	no
chr7	36552610	36570290	AW973449	-	L1M5	+	AOAH	36552548	36764154	-	single alignment	yes	NA	NA	NA	NA	no	no
chr2	201513930	201524003	DA825422	+	L1PB1	-	AOX1	201450730	201536217	+	single alignment	yes	pericardium	heart	NA	normal	no	no
chr16	71766911	71773290	DA093058	-	L1ME3C	+	AP1G1	71762904	71842976	-	single alignment	yes	cerebellum	brain	NA	normal	no	no
chrX	15842051	15845405	CN349206	+	L1ME4a	-	AP1S2	15843928	15873137	-	single alignment	yes	embryonic stem cell	embryonic	NA	normal	no	no
chr11	940734	972216	DA862076	+	HAL1	-	AP2A2	925808	1012245	+	single alignment	yes	placenta	placenta	NA	normal	no	no
chr10	75889664	75898345	CN403697	-	L1M4	+	AP3M1	75880014	75910826	-	single alignment	yes	embryonic stem cells	embryonic	NA	normal	no	no
chr17	64210701	64222363	AV655827	-	L1ME2	+	APOH	64208146	64225556	-	single alignment	yes	NA	NA	NA	NA	no	no
chr14	104053527	104056864	AI949273	+	L1MB7	-	APOPT1	104029293	104057236	+	single alignment	yes	kidney	kidney	NA	normal	no	no
chr2	143985666	144193268	H08533	+	L1ME4a	-	ARHGAP15	143886898	144525921	+	single alignment	yes	whole brain	brain	NA	normal	no	no
chr2	143985666	144193268	R20038	+	L1ME4a	-	ARHGAP15	143886898	144525921	+	single alignment	yes	whole brain	brain	NA	normal	no	no
chr2	68906977	69015053	BU176833	+	L1PA3	-	ARHGAP25	68961912	69053957	+	single alignment	yes	eye;retinoblastoma	eye	NA	normal	no	yes
chr2	68906732	69002538	DA743000	+	L1PA3	-	ARHGAP25	68961912	69053957	+	single alignment	yes	NA	embryonic	NT2	cancerous	no	yes
chr2	68907073	69002553	DA451093	+	L1PA3	-	ARHGAP25	68961912	69053957	+	single alignment	yes	tongue; tumor tissue	head/neck	NA	cancerous	no	yes
chr2	68907093	69009418	DA441573	+	L1PA3	-	ARHGAP25	68961912	69053957	+	single alignment	yes	tongue; tumor tissue	head/neck	NA	cancerous	no	yes
chr2	68906736	69009396	DB149947	+	L1PA3	-	ARHGAP25	68961912	69053957	+	single alignment	yes	thymus	thymus	NA	normal	no	yes
chr2	68906745	69009440	DB159307	+	L1PA3	-	ARHGAP25	68961912	69053957	+	single alignment	yes	thymus	thymus	NA	normal	no	yes
chrX	153178977	153179845	DB148049	-	L1MB7	+	ARHGAP4	153172829	153191714	-	single alignment	not tested	thymus	thymus	NA	normal	no	no
chr5	73158867	73163816	DB281912	+	L1M6	-	ARHGEF28	72921982	73237818	+	single alignment	not tested	uterus	uterus	NA	normal	no	no
chr5	73227218	73236693	HY188653	+	HAL1	-	ARHGEF28	72921982	73237818	+	single alignment	not tested	testis	testis	NA	normal	no	no
chrX	62857859	62864146	AA398168	-	L1M5	+	ARHGEF9	62854847	62975031	-	single alignment	not tested	NA	NA	NA	NA	no	no
chr15	72872898	72875631	AW956809	+	L1MA7	-	ARIH1	72766666	72878896	+	single alignment	not tested	NA	NA	NA	NA	no	no
chr2	232135244	232143169	DT220428	+	HAL1	-	ARMC9	232063259	232209914	+	single alignment	not tested	Brain	brain	NA	normal	no	no
chr17	66409825	66416583	BG994996	+	L1PA3	-	ARSG	66287635	66417000	+	single alignment	not tested	head neck	head/neck	NA	normal	yes	no
chr17	66409880	66424904	BU943355	+	L1PA3	-	ARSG	66287635	66417000	+	single alignment	not tested	mixed (pool of 40 RNAs) ; connective tissue - 1	pooled	NA	normal	yes	no
chr17	66409870	66416649	DA359148	+	L1PA3	-	ARSG	66287635	66417000	+	single alignment	not tested	subthalamic nucleus	brain	NA	normal	yes	no
chr10	104650166	104661375	W04252	+	L1M2	-	AS3MT	104629209	104661655	+	single alignment	not tested	Liver and Spleen	liver/spleen	NA	normal	no	no
chr2	53955846	53981119	BI463747	-	L1MC3	+	ASB3	53897116	54014146	-	single alignment	not tested	testis	testis	NA	normal	no	no
chr12	27081186	27081989	BF759696	-	L1M4	+	ASUN	27058111	27091254	-	single alignment	not tested	colon	colon	NA	normal	no	no
chr2	25991610	26053748	DB086718	-	L1MD2	+	ASXL2	25962252	26101312	-	single alignment	yes	testis	testis	NA	normal	yes	no
chr2	25991610	26053760	DB065595	-	L1MD2	+	ASXL2	25962252	26101312	-	single alignment	yes	testis	testis	NA	normal	yes	no
chr2	25991610	26053762	DB080247	-	L1MD2	+	ASXL2	25962252	26101312	-	single alignment	yes	testis	testis	NA	normal	yes	no
chr2	25991625	26053753	DB063255	-	L1MD2	+	ASXL2	25962252	26101312	-	single alignment	yes	testis	testis	NA	normal	yes	no
chr2	25991626	26053757	DB075015	-	L1MD2	+	ASXL2	25962252	26101312	-	single alignment	yes	testis	testis	NA	normal	yes	no
chr2	25991630	26053756	DB064256	-	L1MD2	+	ASXL2	25962252	26101312	-	single alignment	yes	testis	testis	NA	normal	yes	no
chr2	25991638	26053760	DB068810	-	L1MD2	+	ASXL2	25962252	26101312	-	single alignment	yes	testis	testis	NA	normal	yes	no
chr2	25991644	26053760	DB064056	-	L1MD2	+	ASXL2	25962252	26101312	-	single alignment	yes	testis	testis	NA	normal	yes	no
chr2	25991645	26053770	DB070584	-	L1MD2	+	ASXL2	25962252	26101312	-	single alignment	yes	testis	testis	NA	normal	yes	no
chr2	25991618	26053748	HY017224	-	L1MD2	+	ASXL2	25962252	26101312	-	single alignment	yes	testis	testis	NA	normal	yes	no
chr2	25991669	26053760	HY020696	-	L1MD2	+	ASXL2	25962252	26101312	-	single alignment	yes	testis	testis	NA	normal	yes	no
chr2	25994307	26053760	HY014963	-	L1MD2	+	ASXL2	25962252	26101312	-	single alignment	yes	testis	testis	NA	normal	yes	no
chr2	25994366	26053760	HY026564	-	L1MD2	+	ASXL2	25962252	26101312	-	single alignment	yes	testis	testis	NA	normal	yes	no
chr5	81407210	81572116	AA448080	+	HAL1b	-	ATG10	81267843	81551216	+	single alignment	not tested	NA	NA	NA	NA	no	no
chr5	81407208	81550004	BG724247	+	HAL1b	-	ATG10	81267843	81551216	+	single alignment	not tested	testis	testis	NA	normal	no	no
chr6	106634222	106650304	BI597617	-	L1MC4	+	ATG5	106632351	106773310	-	single alignment	not tested	hypothalamus ;brain	brain	NA	normal	no	no
chr6	106634352	106650304	BI597449	-	L1MC4	+	ATG5	106632351	106773310	-	single alignment	not tested	hypothalamus ;brain	brain	NA	normal	no	no
chr2	38525316	38529576	BG720575	-	L1MA3	+	ATL2	38522028	38604432	-	single alignment	not tested	testis	testis	NA	normal	no	no
chr5	81605854	81613897	BX115316	+	L1ME1	-	ATP6AP1L	81575280	81614465	+	single alignment	not tested	Liver and Spleen	liver/spleen	NA	normal	no	yes
chr6	31504280	31508560	BE538636	-	L1MDa	+	ATP6V1G2-DDX39B	2828800	2845430	-	multiple alignment	yes: ambiguity due to multiple alignment	cervix	uterus	MGC36	normal	no	no
chr6	31504413	31508559	BG392480	-	L1MDa	+	ATP6V1G2-DDX39B	2828800	2845430	-	multiple alignment	yes: ambiguity due to multiple alignment	testis;embryonal carcinoma	testis	unnamed cell line	cancerous	no	no
chr6	31504307	31508560	BI763705	-	L1MDa	+	ATP6V1G2-DDX39B	2828800	2845430	-	multiple alignment	yes: ambiguity due to multiple alignment	pooled colon	colon	NA	normal	no	no
chr6	31506587	31508559	BM852398	-	L1MDa	+	ATP6V1G2-DDX39B	2828800	2845430	-	multiple alignment	yes: ambiguity due to multiple alignment	Ascites ;Stomach	stomach	SNU-16	normal	no	no
chr6	31504279	31508560	BQ432045	-	L1MDa	+	ATP6V1G2-DDX39B	2828800	2845430	-	multiple alignment	yes: ambiguity due to multiple alignment	eye;retinoblastoma	eye	NA	normal	no	no
chr6	31506963	31508560	T31710	-	L1MDa	+	ATP6V1G2-DDX39B	2828800	2845430	-	multiple alignment	yes: ambiguity due to multiple alignment	embryo	embryonic	NA	normal	no	no
chr6 cox hap2	3012844	3018219	BE538636	-	L1MDa	+	ATP6V1G2-DDX39B	2828800	2845430	-	multiple alignment	yes: ambiguity due to multiple alignment	cervix	uterus	MGC36	normal	no	no
chr6 cox hap2	3014075	3018218	BG392480	-	L1MDa	+	ATP6V1G2-DDX39B	2828800	2845430	-	multiple alignment	yes: ambiguity due to multiple alignment	testis;embryonal carcinoma	testis	unnamed cell line	cancerous	no	no
chr6 cox hap2	3013969	3018219	BI763705	-	L1MDa	+	ATP6V1G2-DDX39B	2828800	2845430	-	multiple alignment	yes: ambiguity due to multiple alignment	pooled colon	colon	NA	normal	no	no
chr6 cox hap2	3013941	3018219	BQ432045	-	L1MDa	+	ATP6V1G2-DDX39B	2828800	2845430	-	multiple alignment	yes: ambiguity due to multiple alignment	eye;retinoblastoma	eye	NA	normal	no	no
chr6 cox hap2	3016249	3018218	BM852398	-	L1MDa	+	ATP6V1G2-DDX39B	2828800	2845430	-	multiple alignment	yes: ambiguity due to multiple alignment	Ascites ;Stomach	stomach	SNU-16	normal	no	no
chr6 cox hap2	3016625	3018219	T31710	-	L1MDa	+	ATP6V1G2-DDX39B	2828800	2845430	-	multiple alignment	yes: ambiguity due to multiple alignment	embryo	embryonic	NA	normal	no	no
chr6 dbb hap3	2789860	2794138	BE538636	-	L1MDa	+	ATP6V1G2-DDX39B	2828800	2845430	-	multiple alignment	yes: ambiguity due to multiple alignment	cervix	uterus	MGC36	normal	no	no
chr6 dbb hap3	2789993	2794137	BG392480	-	L1MDa	+	ATP6V1G2-DDX39B	2828800	2845430	-	multiple alignment	yes: ambiguity due to multiple alignment	testis;embryonal carcinoma	testis	unnamed cell line	cancerous	no	no
chr6 dbb hap3	2789887	2794138	BI763705	-	L1MDa	+	ATP6V1G2-DDX39B	2828800	2845430	-	multiple alignment	yes: ambiguity due to multiple alignment	pooled colon	colon	NA	normal	no	no
chr6 dbb hap3	2792167	2794137	BM852398	-	L1MDa	+	ATP6V1G2-DDX39B	2828800	2845430	-	multiple alignment	yes: ambiguity due to multiple alignment	Ascites ;Stomach	stomach	SNU-16	normal	no	no
chr6 dbb hap3	2789859	2794138	BQ432045	-	L1MDa	+	ATP6V1G2-DDX39B	2828800	2845430	-	multiple alignment	yes: ambiguity due to multiple alignment	eye;retinoblastoma	eye	NA	normal	no	no
chr6 dbb hap3	2792543	2794138	T31710	-	L1MDa	+	ATP6V1G2-DDX39B	2828800	2845430	-	multiple alignment	yes: ambiguity due to multiple alignment	embryo	embryonic	NA	normal	no	no
chr6 mcf hap5	2884030	2888307	BE538636	-	L1MDa	+	ATP6V1G2-DDX39B	2828800	2845430	-	multiple alignment	yes: ambiguity due to multiple alignment	cervix	uterus	MGC36	normal	no	no
chr6 mcf hap5	2884163	2888306	BG392480	-	L1MDa	+	ATP6V1G2-DDX39B	2828800	2845430	-	multiple alignment	yes: ambiguity due to multiple alignment	testis;embryonal carcinoma	testis	unnamed cell line	cancerous	no	no
chr6 mcf hap5	2884057	2888307	BI763705	-	L1MDa	+	ATP6V1G2-DDX39B	2828800	2845430	-	multiple alignment	yes: ambiguity due to multiple alignment	pooled colon	colon	NA	normal	no	no
chr6 mcf hap5	2886337	2888306	BM852398	-	L1MDa	+	ATP6V1G2-DDX39B	2828800	2845430	-	multiple alignment	yes: ambiguity due to multiple alignment	Ascites ;Stomach	stomach	SNU-16	normal	no	no
chr6 mcf hap5	2884029	2888307	BQ432045	-	L1MDa	+	ATP6V1G2-DDX39B	2828800	2845430	-	multiple alignment	yes: ambiguity due to multiple alignment	eye;retinoblastoma	eye	NA	normal	no	no
chr6 mcf hap5	2886713	2888307	T31710	-	L1MDa	+	ATP6V1G2-DDX39B	2828800	2845430	-	multiple alignment	yes: ambiguity due to multiple alignment	embryo	embryonic	NA	normal	no	no
chr6 qbl hap6	2797960	2802235	BE538636	-	L1MDa	+	ATP6V1G2-DDX39B	2828800	2845430	-	multiple alignment	yes: ambiguity due to multiple alignment	cervix	uterus	MGC36	normal	no	no
chr6 qbl hap6	2798093	2802234	BG392480	-	L1MDa	+	ATP6V1G2-DDX39B	2828800	2845430	-	multiple alignment	yes: ambiguity due to multiple alignment	testis;embryonal carcinoma	testis	unnamed cell line	cancerous	no	no
chr6 qbl hap6	2797987	2802235	BI763705	-	L1MDa	+	ATP6V1G2-DDX39B	2828800	2845430	-	multiple alignment	yes: ambiguity due to multiple alignment	pooled colon	colon	NA	normal	no	no
chr6 qbl hap6	2800265	2802234	BM852398	-	L1MDa	+	ATP6V1G2-DDX39B	2828800	2845430	-	multiple alignment	yes: ambiguity due to multiple alignment	Ascites ;Stomach	stomach	SNU-16	normal	no	no
chr6 qbl hap6	2797959	2802235	BQ432045	-	L1MDa	+	ATP6V1G2-DDX39B	2828800	2845430	-	multiple alignment	yes: ambiguity due to multiple alignment	eye;retinoblastoma	eye	NA	normal	no	no
chr6 qbl hap6	2800641	2802235	T31710	-	L1MDa	+	ATP6V1G2-DDX39B	2828800	2845430	-	multiple alignment	yes: ambiguity due to multiple alignment	embryo	embryonic	NA	normal	no	no
chr6 mann hap4	2846096	2851456	BE538636	-	L1MDa	+	ATP6V1G2-DDX39B	2828800	2845430	-	multiple alignment	yes: ambiguity due to multiple alignment	cervix	uterus	MGC36	normal	no	no
chr6 mann hap4	2847327	2851455	BG392480	-	L1MDa	+	ATP6V1G2-DDX39B	2828800	2845430	-	multiple alignment	yes: ambiguity due to multiple alignment	testis;embryonal carcinoma	testis	unnamed cell line	cancerous	no	no
chr6 mann hap4	2847221	2851456	BI763705	-	L1MDa	+	ATP6V1G2-DDX39B	2828800	2845430	-	multiple alignment	yes: ambiguity due to multiple alignment	pooled colon	colon	NA	normal	no	no
chr6 mann hap4	2849501	2851455	BM852398	-	L1MDa	+	ATP6V1G2-DDX39B	2828800	2845430	-	multiple alignment	yes: ambiguity due to multiple alignment	Ascites ;Stomach	stomach	SNU-16	normal	no	no
chr6 mann hap4	2847193	2851456	BQ432045	-	L1MDa	+	ATP6V1G2-DDX39B	2828800	2845430	-	multiple alignment	yes: ambiguity due to multiple alignment	eye;retinoblastoma	eye	NA	normal	no	no
chr6 mann hap4	2849877	2851456	T31710	-	L1MDa	+	ATP6V1G2-DDX39B	2828800	2845430	-	multiple alignment	yes: ambiguity due to multiple alignment	embryo	embryonic	NA	normal	no	no
chr6 ssto hap7	2835085	2839365	BE538636	-	L1MDa	+	ATP6V1G2-DDX39B	2828800	2845430	-	multiple alignment	yes: ambiguity due to multiple alignment	cervix	uterus	MGC36	normal	no	no
chr6 ssto hap7	2835218	2839364	BG392480	-	L1MDa	+	ATP6V1G2-DDX39B	2828800	2845430	-	multiple alignment	yes: ambiguity due to multiple alignment	testis;embryonal carcinoma	testis	unnamed cell line	cancerous	no	no
chr6 ssto hap7	2835112	2839365	BI763705	-	L1MDa	+	ATP6V1G2-DDX39B	2828800	2845430	-	multiple alignment	yes: ambiguity due to multiple alignment	pooled colon	colon	NA	normal	no	no
chr6 ssto hap7	2837392	2839364	BM852398	-	L1MDa	+	ATP6V1G2-DDX39B	2828800	2845430	-	multiple alignment	yes: ambiguity due to multiple alignment	Ascites ;Stomach	stomach	SNU-16	normal	no	no
chr6 ssto hap7	2835084	2839365	BQ432045	-	L1MDa	+	ATP6V1G2-DDX39B	2828800	2845430	-	multiple alignment	yes: ambiguity due to multiple alignment	eye;retinoblastoma	eye	NA	normal	no	no
chr6 ssto hap7	2837768	2839365	T31710	-	L1MDa	+	ATP6V1G2-DDX39B	2828800	2845430	-	multiple alignment	yes: ambiguity due to multiple alignment	embryo	embryonic	NA	normal	no	no
chr13	52511417	52513458	DA393022	-	L1ME4a	+	ATP7B	52506805	52585630	-	single alignment	not tested	thalamus	brain	NA	normal	no	no
chr20	50226640	50238945	AL707477	-	L1M5	+	ATP9A	50213313	50384950	-	single alignment	not tested	NA	NA	NA	NA	no	no
chr9	33255022	33261314	BQ416718	-	L1M5	+	BAG1	33252469	33264759	-	single alignment	not tested	Purified pancreatic islet ;Pancreas	pancreas	NA	normal	no	no
chr11	27068566	27241650	BE568408	-	L1PA2	+	BBOX1-AS1	27068732	27240315	-	single alignment	not tested	carcinoma;bladder	bladder	unnamed cell line	cancerous	no	yes
chr11	27084566	27241312	DA376689	-	L1PA2	+	BBOX1-AS1	27068732	27240315	-	single alignment	not tested	thalamus	brain	NA	normal	no	yes
chr11	27084529	27241660	DB016334	-	L1PA2	+	BBOX1-AS1	27068732	27240315	-	single alignment	not tested	tumor tissue ;esophageal	head/neck	NA	cancerous	no	yes
chr11	27238707	27241649	BX096431	-	L1PA2	+	BBOX1-AS1	27068732	27240315	-	single alignment	not tested	placenta	placenta	NA	normal	no	yes
chr11	27238698	27241361	CD693949	-	L1PA2	+	BBOX1-AS1	27068732	27240315	-	single alignment	not tested	normal nasopharynx	head/neck	NA	normal	no	yes
chr11	27238866	27241633	DA441757	-	L1PA2	+	BBOX1-AS1	27068732	27240315	-	single alignment	not tested	tongue; tumor tissue	head/neck	NA	cancerous	no	yes
chr17	58964425	59001826	AL602507	+	L1PA2	-	BCAS3	58755171	59470199	+	single alignment	yes	NA	NA	NA	NA	yes	yes
chr17	58964362	59067460	AU123136	+	L1PA2	-	BCAS3	58755171	59470199	+	single alignment	yes	NA	embryonic	NT2	cancerous	yes	yes
chr17	58964455	59067482	AU130039	+	L1PA2	-	BCAS3	58755171	59470199	+	single alignment	yes	NA	embryonic	NT2	cancerous	yes	yes
chr17	58964394	59001837	BE269776	+	L1PA2	-	BCAS3	58755171	59470199	+	single alignment	yes	Burkitt lymphoma ;lymph	blood	NA	cancerous	yes	yes
chr17	58964395	59001862	BE296279	+	L1PA2	-	BCAS3	58755171	59470199	+	single alignment	yes	muscle;rhabdomyosarcoma	muscle	NA	cancerous	yes	yes
chr17	58964485	59067359	BE796261	+	L1PA2	-	BCAS3	58755171	59470199	+	single alignment	yes	small cell carcinoma ;lung	lung	MGC3	cancerous	yes	yes
chr17	58964376	59001821	BF307266	+	L1PA2	-	BCAS3	58755171	59470199	+	single alignment	yes	muscle;rhabdomyosarcoma	muscle	NA	cancerous	yes	yes
chr17	58964376	59024661	BF306399	+	L1PA2	-	BCAS3	58755171	59470199	+	single alignment	yes	muscle;rhabdomyosarcoma	muscle	NA	cancerous	yes	yes
chr17	58964376	59001849	BG826672	+	L1PA2	-	BCAS3	58755171	59470199	+	single alignment	yes	muscle;rhabdomyosarcoma	muscle	NA	cancerous	yes	yes
chr17	58964454	59067597	BM008567	+	L1PA2	-	BCAS3	58755171	59470199	+	single alignment	yes	adenocarcinoma ;pancreas	pancreas	NA	cancerous	yes	yes
chr17	58964489	59067503	BM909779	+	L1PA2	-	BCAS3	58755171	59470199	+	single alignment	yes	brain;astrocytoma grade IV	brain	unnamed cell line	cancerous	yes	yes
chr17	58964383	59024660	CN360968	+	L1PA2	-	BCAS3	58755171	59470199	+	single alignment	yes	embryonic stem cells	embryonic	NA	normal	yes	yes
chr17	58964639	59024716	CN360966	+	L1PA2	-	BCAS3	58755171	59470199	+	single alignment	yes	embryonic stem cells	embryonic	NA	normal	yes	yes
chr17	58964599	59024712	CO249570	+	L1PA2	-	BCAS3	58755171	59470199	+	single alignment	yes	Lung	lung	NA	normal	yes	yes
chr17	58963743	59024614	DA862438	+	L1PA2	-	BCAS3	58755171	59470199	+	single alignment	yes	placenta	placenta	NA	normal	yes	yes
chr17	58964252	59024669	DA739274	+	L1PA2	-	BCAS3	58755171	59470199	+	single alignment	yes	NA	embryonic	NT2	cancerous	yes	yes
chr17	58964339	59001794	DA740139	+	L1PA2	-	BCAS3	58755171	59470199	+	single alignment	yes	NA	embryonic	NT2	cancerous	yes	yes
chr17	58964341	58988065	DA385484	+	L1PA2	-	BCAS3	58755171	59470199	+	single alignment	yes	thalamus	brain	NA	normal	yes	yes
chr17	58964374	59001795	DA717974	+	L1PA2	-	BCAS3	58755171	59470199	+	single alignment	yes	NA	embryonic	NT2	cancerous	yes	yes
chr17	58964374	59001799	DA865923	+	L1PA2	-	BCAS3	58755171	59470199	+	single alignment	yes	prostate	prostate	NA	normal	yes	yes
chr17	58964416	59001861	DA445086	+	L1PA2	-	BCAS3	58755171	59470199	+	single alignment	yes	tongue; tumor tissue	head/neck	NA	cancerous	yes	yes
chr17	58964420	59001797	DA434135	+	L1PA2	-	BCAS3	58755171	59470199	+	single alignment	yes	tongue; tumor tissue	head/neck	NA	cancerous	yes	yes
chr17	58964420	59001802	DA434214	+	L1PA2	-	BCAS3	58755171	59470199	+	single alignment	yes	tongue; tumor tissue	head/neck	NA	cancerous	yes	yes
chr17	58964420	59001826	DA744195	+	L1PA2	-	BCAS3	58755171	59470199	+	single alignment	yes	NA	embryonic	NT2	cancerous	yes	yes
chr17	58964420	59001830	DA447682	+	L1PA2	-	BCAS3	58755171	59470199	+	single alignment	yes	tongue; tumor tissue	head/neck	NA	cancerous	yes	yes
chr17	58964420	59001852	DA453784	+	L1PA2	-	BCAS3	58755171	59470199	+	single alignment	yes	tongue; tumor tissue	head/neck	NA	cancerous	yes	yes
chr17	58964420	59001855	DA451561	+	L1PA2	-	BCAS3	58755171	59470199	+	single alignment	yes	tongue; tumor tissue	head/neck	NA	cancerous	yes	yes
chr17	58964420	59001857	DA439933	+	L1PA2	-	BCAS3	58755171	59470199	+	single alignment	yes	tongue; tumor tissue	head/neck	NA	cancerous	yes	yes
chr17	58964420	59001862	DA440536	+	L1PA2	-	BCAS3	58755171	59470199	+	single alignment	yes	tongue; tumor tissue	head/neck	NA	cancerous	yes	yes
chr17	58964420	59024668	DA729140	+	L1PA2	-	BCAS3	58755171	59470199	+	single alignment	yes	NA	embryonic	NT2	cancerous	yes	yes
chr17	58964420	59024716	DA738499	+	L1PA2	-	BCAS3	58755171	59470199	+	single alignment	yes	NA	embryonic	NT2	cancerous	yes	yes
chr17	58964431	59001841	DA717339	+	L1PA2	-	BCAS3	58755171	59470199	+	single alignment	yes	NA	embryonic	NT2	cancerous	yes	yes
chr17	58964431	59001846	DA437696	+	L1PA2	-	BCAS3	58755171	59470199	+	single alignment	yes	tongue; tumor tissue	head/neck	NA	cancerous	yes	yes
chr17	58964431	59024659	DA434352	+	L1PA2	-	BCAS3	58755171	59470199	+	single alignment	yes	tongue; tumor tissue	head/neck	NA	cancerous	yes	yes
chr17	58964431	59024663	DA435713	+	L1PA2	-	BCAS3	58755171	59470199	+	single alignment	yes	tongue; tumor tissue	head/neck	NA	cancerous	yes	yes
chr17	58964440	59001862	DA442476	+	L1PA2	-	BCAS3	58755171	59470199	+	single alignment	yes	tongue; tumor tissue	head/neck	NA	cancerous	yes	yes
chr17	58964447	59001818	DA739576	+	L1PA2	-	BCAS3	58755171	59470199	+	single alignment	yes	NA	embryonic	NT2	cancerous	yes	yes
chr17	58964447	59001862	DA738980	+	L1PA2	-	BCAS3	58755171	59470199	+	single alignment	yes	NA	embryonic	NT2	cancerous	yes	yes
chr17	58964447	59001862	DA740120	+	L1PA2	-	BCAS3	58755171	59470199	+	single alignment	yes	NA	embryonic	NT2	cancerous	yes	yes
chr17	58964447	59001864	DA370567	+	L1PA2	-	BCAS3	58755171	59470199	+	single alignment	yes	thalamus	brain	NA	normal	yes	yes
chr17	58964447	59024644	DA746308	+	L1PA2	-	BCAS3	58755171	59470199	+	single alignment	yes	NA	embryonic	NT2	cancerous	yes	yes
chr17	58964642	59001814	DA879716	+	L1PA2	-	BCAS3	58755171	59470199	+	single alignment	yes	prostate	prostate	NA	normal	yes	yes
chr17	58964725	59024638	DA436182	+	L1PA2	-	BCAS3	58755171	59470199	+	single alignment	yes	tongue; tumor tissue	head/neck	NA	cancerous	yes	yes
chr17	58964425	59001862	DB200632	+	L1PA2	-	BCAS3	58755171	59470199	+	single alignment	yes	trachea	lung	NA	normal	yes	yes
chr17	58964647	59001846	DB126816	+	L1PA2	-	BCAS3	58755171	59470199	+	single alignment	yes	thymus	thymus	NA	normal	yes	yes
chr17	58964465	58987989	H72033	+	L1PA2	-	BCAS3	58755171	59470199	+	single alignment	yes	breast	breast	NA	normal	yes	yes
chr17	58964420	58980056	DA451559	+	L1PA2	-	BCAS3	58755171	59470199	+	single alignment	yes	tongue; tumor tissue	head/neck	NA	cancerous	yes	yes
chr17	59064215	59093146	DA936405	+	L1MA1	-	BCAS3	58755171	59470199	+	single alignment	yes	spleen	spleen	NA	normal	yes	no
chr17	59064280	59067476	DA954963	+	L1MA1	-	BCAS3	58755171	59470199	+	single alignment	yes	spleen	spleen	NA	normal	yes	no
chr15	80253466	80263788	BG198875	-	L1MB5	+	BCL2A1	80253231	80263643	-	single alignment	not tested	NA	fibroblast	HT1080	cancerous	yes	no
chr11	102245484	102248757	CN408255	+	L1PA2	-	BIRC2	102218104	102249401	+	single alignment	not tested	embryonic stem cells	embryonic	H9 esc	normal	yes	yes
chr6	7884589	7892437	BF211638	-	L1MC5	+	BLOC1S5-TXNDC5	7881482	8064647	-	single alignment	not tested	bone marrow	bone marrow	NA	normal	no	no
chr6	7883470	7892376	CN373022	-	L1MC5	+	BLOC1S5-TXNDC5	7881482	8064647	-	single alignment	not tested	embryonic stem cells	embryonic	H9 esc	normal	no	no
chr2	198557848	198639231	BE866323	+	L1PA2	-	BOLL	198591602	198651036	-	single alignment	yes	carcinoma;bladder	bladder	unnamed cell line	cancerous	no	yes
chr16	50368634	50389144	BE552152	-	L1ME3C	+	BRD7	50352928	50402845	-	single alignment	not tested	kidney	kidney	NA	normal	no	no
chr5	137471860	137476794	BG217678	+	L1MC4a	-	BRD8	137492572	137514358	-	single alignment	not tested	NA	fibroblast	HT1080	cancerous	no	no
chr2	28173333	28268631	DA010478	+	L1MEf	-	BRE	28113481	28561767	+	single alignment	not tested	adrenal gland	adrenal gland	NA	normal	no	no
chr14	105685490	105688489	BF344091	-	L1ME1	+	BRF1	105675622	105767329	-	single alignment	not tested	brain	brain	NA	normal	no	no
chr14	105685511	105688416	BM152577	-	L1ME1	+	BRF1	105675622	105767329	-	single alignment	not tested	leukopheresis	blood	NA	cancerous	no	no
chr1	222903010	222946483	DA279987	-	L1M6	+	BROX	222885894	222887247	+	single alignment	not tested	corpus callosum	brain	NA	normal	no	no
chr10	103182014	103281613	DB002133	+	L1PA5	-	BTRC	103113789	103317078	+	single alignment	not tested	tumor tissue ;breast	breast	NA	cancerous	no	no
chr10	104650166	104661375	W04252	+	L1M2	-	C10orf32-ASMT	104613966	104661655	+	single alignment	not tested	Liver and Spleen	liver/spleen	NA	normal	yes	no
chr12	4614470	4618516	DA746049	-	L1PA2	+	C12orf4	4596895	4647674	-	single alignment	not tested	NA	embryonic	NT2	cancerous	yes	yes
chr12	123736023	123741492	DB341156	+	L1PBa1	-	C12orf65	123717843	123742506	+	single alignment	not tested	testis	testis	NA	normal	no	no
chr12	25148847	25159339	DA812384	-	L1PA16	+	C12orf77	25146364	25150373	-	single alignment	not tested	ovary; tumor tissue	ovary	NA	cancerous	no	no
chr14	58471071	58499644	BE865812	-	L1HS	+	C14orf37	58470807	58618847	-	single alignment	not tested	carcinoma;bladder	bladder	unnamed cell line	cancerous	yes	yes
chr14	58471204	58499391	BE866633	-	L1HS	+	C14orf37	58470807	58618847	-	single alignment	not tested	carcinoma;bladder	bladder	unnamed cell line	cancerous	yes	yes
chr14	58471365	58499663	BX283540	-	L1HS	+	C14orf37	58470807	58618847	-	single alignment	not tested	carcinoma;bladder	bladder	unnamed cell line	cancerous	yes	yes
chr14	58471279	58499351	CD709363	-	L1HS	+	C14orf37	58470807	58618847	-	single alignment	not tested	normal nasopharynx	head/neck	NA	normal	yes	yes
chr14	58471461	58499435	DA445770	-	L1HS	+	C14orf37	58470807	58618847	-	single alignment	not tested	tongue; tumor tissue	head/neck	NA	cancerous	yes	yes
chr17	54902107	54916134	BI770408	-	L1ME2z	+	C17orf67	54869273	54911256	-	single alignment	not tested	pooled lung and spleen	pooled	NA	normal	no	no
chr17	54902111	54916134	BI772271	-	L1ME2z	+	C17orf67	54869273	54911256	-	single alignment	not tested	pooled lung and spleen	pooled	NA	normal	no	no
chr17	76156144	76160423	DC405450	+	L1MB5	-	C17orf99	76142433	76162364	+	single alignment	not tested	thymus	thymus	NA	normal	no	no
chr17	76156053	76157257	T87491	+	L1MB5	-	C17orf99	76142433	76162364	+	single alignment	not tested	Liver and Spleen	liver/spleen	NA	normal	no	no
chr18	12208396	12212246	BE568192	+	L1PA2	-	C18orf61	12200777	12224709	+	single alignment	not tested	carcinoma;bladder	bladder	unnamed cell line	cancerous	no	no
chr1	162825473	162838810	BI489926	-	L1PBa1	+	C1orf110	162824086	162838605	-	single alignment	yes	pooled brain	brain	NA	normal	no	no
chr1	162824617	162838551	BM921939	-	L1PBa1	+	C1orf110	162824086	162838605	-	single alignment	yes	pooled brain	brain	NA	normal	no	no
chr1	162824617	162838551	BM921956	-	L1PBa1	+	C1orf110	162824086	162838605	-	single alignment	yes	pooled brain	brain	NA	normal	no	no
chr1	162825117	162838704	CD701195	-	L1PBa1	+	C1orf110	162824086	162838605	-	single alignment	yes	normal nasopharynx	head/neck	NA	normal	no	no
chr1	162829339	162838717	CD700064	-	L1PBa1	+	C1orf110	162824086	162838605	-	single alignment	yes	normal nasopharynx	head/neck	NA	normal	no	no
chr1	162825081	162838605	DA448133	-	L1PBa1	+	C1orf110	162824086	162838605	-	single alignment	yes	tongue; tumor tissue	head/neck	NA	cancerous	no	no
chr1	162825468	162838736	DA456107	-	L1PBa1	+	C1orf110	162824086	162838605	-	single alignment	yes	tongue; tumor tissue	head/neck	NA	cancerous	no	no
chr1	162825054	162838603	DB238359	-	L1PBa1	+	C1orf110	162824086	162838605	-	single alignment	yes	trachea	lung	NA	normal	no	no
chr1	162829150	162838695	DB221626	-	L1PBa1	+	C1orf110	162824086	162838605	-	single alignment	yes	trachea	lung	NA	normal	no	no
chr1	53683848	53684875	CD106350	-	L1MA5A	+	C1orf123	53685472	53686311	-	single alignment	not tested	brain;Pituitary	brain	NA	normal	no	yes
chr1	184537532	184589070	BG568986	+	L1MB3	-	C1orf21	184356149	184598155	+	single alignment	yes	liver	liver/spleen	NA	normal	no	no
chr1	184537545	184589201	BG617105	+	L1MB3	-	C1orf21	184356149	184598155	+	single alignment	yes	liver	liver/spleen	NA	normal	no	no
chr1	184537547	184589202	BG616921	+	L1MB3	-	C1orf21	184356149	184598155	+	single alignment	yes	liver	liver/spleen	NA	normal	no	no
chr1	184537542	184589035	BM831420	+	L1MB3	-	C1orf21	184356149	184598155	+	single alignment	yes	Stomach	stomach	NA	normal	no	no
chr1	184537543	184588900	BM822630	+	L1MB3	-	C1orf21	184356149	184598155	+	single alignment	yes	Stomach	stomach	NA	normal	no	no
chr1	184537569	184588811	BM832131	+	L1MB3	-	C1orf21	184356149	184598155	+	single alignment	yes	Stomach	stomach	NA	normal	no	no
chr1	23337326	23342343	BX377446	-	L1MB2	+	C1orf234	23337326	23342343	-	single alignment	not tested	PLACENTA COT 25-NORMALIZED	placenta	NA	normal	no	no
chr1	23337361	23342343	BX355995	-	L1MB2	+	C1orf234	23337326	23342343	-	single alignment	not tested	PLACENTA COT 25-NORMALIZED	placenta	NA	normal	no	no
chr1	23337364	23342336	BX351337	-	L1MB2	+	C1orf234	23337326	23342343	-	single alignment	not tested	PLACENTA COT 25-NORMALIZED	placenta	NA	normal	no	no
chr1	197852923	197875003	BG188021	+	L1P3	-	C1orf53	197871681	197876497	+	single alignment	not tested	NA	fibroblast	HT1080	cancerous	no	no
chr5	34020405	34029113	BG571867	-	L1M5	+	C1QTNF3	34017962	34043371	-	single alignment	not tested	placenta	placenta	NA	normal	no	no
chr5	34020405	34029113	BG571867	-	L1M5	+	C1QTNF3-AMACR	33987090	34124633	-	single alignment	not tested	placenta	placenta	NA	normal	no	no
chr13	24465240	24471641	BQ072381	-	L1MB3	+	C1QTNF9B	24465237	24471641	-	single alignment	not tested	pooled lung and spleen	pooled	NA	normal	no	no
chr13	24465240	24471641	BQ072381	-	L1MB3	+	C1QTNF9B-AS1	24463591	24466242	+	single alignment	not tested	pooled lung and spleen	pooled	NA	normal	no	no
chr2	132445755	132480352	AI276139	+	L1MA6	-	C2orf27A	132480063	132524977	+	single alignment	yes	mixed (see below);Pooled human melanocyte	melanocyte	NA	normal	no	yes
chr2	132445768	132480349	AI739520	+	L1MA6	-	C2orf27A	132480063	132524977	+	single alignment	yes	colon tumor;colon	colon	NA	cancerous	no	yes
chr2	132445807	132480349	AI871567	+	L1MA6	-	C2orf27A	132480063	132524977	+	single alignment	yes	lung;carcinoid	lung	NA	cancerous	no	yes
chr2	132443979	132480352	BF438201	+	L1MA6	-	C2orf27A	132480063	132524977	+	single alignment	yes	lung;carcinoid	lung	NA	cancerous	no	yes
chr2	132445782	132480352	BF445094	+	L1MA6	-	C2orf27A	132480063	132524977	+	single alignment	yes	lung;carcinoid	lung	NA	cancerous	no	yes
chr2	132442288	132508332	BQ218386	+	L1MA6	-	C2orf27A	132480063	132524977	+	single alignment	yes	epithelioid carcinoma ;pancreas	pancreas	NA	cancerous	no	yes
chr2	132443902	132480352	BU619441	+	L1MA6	-	C2orf27A	132480063	132524977	+	single alignment	yes	Chondrosarcoma;Cell lines	bone	unnamed cell line	cancerous	no	yes
chr2	132443946	132480518	CA411656	+	L1MA6	-	C2orf27A	132480063	132524977	+	single alignment	yes	Knee;Osteoarthritic Cartilage	cartilage	NA	normal	no	yes
chr2	132445736	132480151	CN428493	+	L1MA6	-	C2orf27A	132480063	132524977	+	single alignment	yes	embryonic stem cells	embryonic	NA	normal	no	yes
chr2	132445770	132480226	CN428495	+	L1MA6	-	C2orf27A	132480063	132524977	+	single alignment	yes	embryonic stem cells	embryonic	NA	normal	no	yes
chr2	132443730	132491443	DA906043	+	L1MA6	-	C2orf27A	132480063	132524977	+	single alignment	yes	NA	brain	SK-N-MC	cancerous	no	yes
chr2	191015001	191064823	BP311277	+	L1PB1	-	C2orf88	191045680	191068210	+	single alignment	not tested	brain	brain	NA	normal	no	no
chr2	191014971	191064789	DA389238	+	L1PB1	-	C2orf88	191045680	191068210	+	single alignment	not tested	thalamus	brain	NA	normal	no	no
chr2	191015078	191064818	DA285608	+	L1PB1	-	C2orf88	191045680	191068210	+	single alignment	not tested	corpus callosum	brain	NA	normal	no	no
chr3	58739524	58828113	DA696264	-	L1PA2	+	C3orf67	58727736	59035715	-	single alignment	not tested	NA	embryonic	NT2	cancerous	no	yes
chr6	127892268	127901575	CD512271	+	L1M7	-	C6orf58	127898318	127912963	+	single alignment	not tested	Pooled-Skin	pooled	NA	normal	no	no
chr5	39284980	39288057	BQ011037	-	L1PB4	+	C9	39284377	39364655	-	single alignment	not tested	Placenta;Placenta	placenta	NA	normal	no	no
chr5	39284980	39288074	BQ011483	-	L1PB4	+	C9	39284377	39364655	-	single alignment	not tested	Placenta;Placenta	placenta	NA	normal	no	no
chr9	16203934	16226872	AI167486	-	L1PA7	+	C9orf92	16203932	16253105	-	single alignment	not tested	mixed (see below);Pooled human melanocyte	melanocyte	NA	normal	no	no
chr17	37343076	37343917	BF767682	-	L1ME3B	+	CACNB1	37333388	37353956	-	single alignment	not tested	colon normal	colon	NA	normal	no	no
chr6	7301565	7347679	DA439013	-	L1PB1	+	CAGE1	7326886	7389942	-	single alignment	not tested	tongue; tumor tissue	head/neck	NA	cancerous	no	no
chr6	7301597	7347645	FY212210	-	L1PB1	+	CAGE1	7326886	7389942	-	single alignment	not tested	Testis	testis	NA	normal	no	no
chr6	7301597	7347645	FY212660	-	L1PB1	+	CAGE1	7326886	7389942	-	single alignment	not tested	Testis	testis	NA	normal	no	no
chr10	12591263	12856269	BI463145	+	L1MB3	-	CAMK1D	12391541	12868463	+	single alignment	not tested	testis	testis	NA	normal	no	no
chr1	209773176	209779065	DA328958	+	L1MC4	-	CAMK1G	209757044	209787284	+	single alignment	not tested	hippocampus	brain	NA	normal	no	no
chr4	114680475	114682922	DC308152	-	L1MDb	+	CAMK2D	114372187	114683083	-	single alignment	not tested	cerebellum	brain	NA	normal	yes	no
chr8	128197882	128215467	BI223175	-	L1ME3	+	CASC19	128200030	128209872	-	single alignment	not tested	cervix;cervical carcinoma cell line	cervix	unnamed cell line	cancerous	no	no
chr8	76135963	76190634	BE866741	-	L1PA4	+	CASC9	76135351	76191124	-	single alignment	not tested	carcinoma;bladder	bladder	unnamed cell line	cancerous	no	yes
chr8	76136065	76236560	BE866214	-	L1PA5	+	CASC9	76135351	76191124	-	single alignment	not tested	carcinoma;bladder	bladder	unnamed cell line	cancerous	no	yes
chr8	76136110	76190752	BF028203	-	L1PA4	+	CASC9	76135351	76191124	-	single alignment	not tested	carcinoma;bladder	bladder	unnamed cell line	cancerous	no	yes
chr8	76136264	76190696	BF207704	-	L1PA4	+	CASC9	76135351	76191124	-	single alignment	not tested	carcinoma;bladder	bladder	unnamed cell line	cancerous	no	yes
chr8	76136003	76190718	CN273839	-	L1PA4	+	CASC9	76135351	76191124	-	single alignment	not tested	embryonic stem cell	embryonic	NA	normal	no	yes
chr8	76136132	76236551	CN418510	-	L1PA5	+	CASC9	76135351	76191124	-	single alignment	not tested	embryonic stem cells	embryonic	NA	normal	no	yes
chr8	76135937	76236976	CX870402	-	L1PA5	+	CASC9	76135351	76191124	-	single alignment	not tested	embryonic stem	embryonic	BG01	normal	no	yes
chr11	104821754	104840093	BI916547	-	L1PA10	+	CASP4	104813593	104827422	-	single alignment	not tested	brain	brain	NA	normal	yes	no
chr10	115480283	115481481	DB238425	+	L1ME3A	-	CASP7	115438920	115490668	+	single alignment	not tested	trachea	lung	NA	normal	no	no
chr16	88967987	89024183	BI908390	-	L1MB8	+	CBFA2T3	88941262	89043504	-	single alignment	not tested	leukocyte	blood	NA	normal	yes	no
chr9	146101	167605	DB441926	-	HAL1b	+	CBWD1	121037	179075	-	single alignment	not tested	testis	testis	NA	normal	no	no
chr9	42695871	42714001	BM756434	+	L1PA3	+	CBWD5	70856804	70862784	+	multiple alignment	not tested	Ascites ;Stomach	stomach	SNU-668	normal	no	no
chr9	42695871	42714484	BM739851	+	L1PA3	+	CBWD5	70856804	70862784	+	multiple alignment	not tested	Ascites ;Stomach	stomach	SNU-668	normal	no	no
chr9	70182049	70200182	BM756434	-	L1PA3	+	CBWD5	70856804	70862784	+	multiple alignment	not tested	Ascites ;Stomach	stomach	SNU-668	normal	no	no
chr9	70432480	70451093	BM739851	-	L1PA3	+	CBWD5	70856804	70862784	+	multiple alignment	not tested	Ascites ;Stomach	stomach	SNU-668	normal	no	no
chr9	70432963	70451093	BM756434	-	L1PA3	+	CBWD5	70856804	70862784	+	multiple alignment	not tested	Ascites ;Stomach	stomach	SNU-668	normal	no	no
chr9	69204923	69224284	BG202278	-	L1PA3	+	CBWD6	69204537	69262593	-	single alignment	not tested	NA	fibroblast	HT1080	cancerous	no	no
chr12	54635526	54646309	BM462613	-	L1ME1	+	CBX5	54624730	54653370	-	single alignment	not tested	uterus;leiomyosarcoma	uterus	NA	cancerous	no	no
chr8	22470353	22471965	BP219073	+	L1ME4a	-	CCAR2	22462538	22477983	+	single alignment	not tested	caudate nucleus	brain	NA	normal	no	no
chr11	124907351	124910849	BQ429401	+	L1M1	-	CCDC15	124824016	124911385	+	single alignment	not tested	testis	testis	NA	normal	no	no
chr11	124907351	124910856	BQ429324	+	L1M1	-	CCDC15	124824016	124911385	+	single alignment	not tested	testis	testis	NA	normal	no	no
chr9	15913925	15920420	BG214115	+	L1PA7	-	CCDC171	15553096	15971897	+	single alignment	not tested	NA	fibroblast	HT1080	cancerous	no	no
chr1	93730268	93777103	BJ997056	-	L1M1	+	CCDC18	93646272	93744287	+	single alignment	not tested	hepatoblastoma	liver/spleen	NA	cancerous	no	no
chr3	48475115	48479628	CX165053	-	L1MB7	+	CCDC51	48473579	48481529	-	single alignment	not tested	human embryonic stem cells	embryonic	BG01	normal	no	no
chr3	46205095	46306935	BI821796	+	L1PA12	-	CCR3	46283871	46308197	+	single alignment	not tested	pooled brain	brain	NA	normal	no	no
chr1	229455149	229458822	BU607265	+	L1MEf	-	CCSAP	229456751	229478688	-	single alignment	not tested	Human Lung Epithelial cells ;Lung	lung	NA	normal	no	no
chr12	7623569	7625775	AI453172	-	L1PA8	+	CD163	7623411	7656414	-	single alignment	not tested	adenocarcinoma ;pancreas	pancreas	NA	cancerous	no	no
chr12	7623766	7624532	AI926887	-	L1PA8	+	CD163	7623411	7656414	-	single alignment	not tested	stomach	stomach	NA	normal	no	no
chr5	66480349	66482125	AA832186	-	L1MC4a	+	CD180	66478103	66492617	-	single alignment	not tested	germinal center B cell	blood	NA	normal	no	no
chr3	112383918	112693900	BE568549	+	L1PA3	-	CD200R1	112647764	112693937	-	single alignment	not tested	carcinoma;bladder	bladder	unnamed cell line	cancerous	no	yes
chr3	112383600	112538907	DA458390	+	L1PA3	-	CD200R1L	112534555	112564797	-	single alignment	not tested	tongue; tumor tissue	head/neck	NA	cancerous	no	no
chr12	6922717	6924158	DB208523	+	L1MC4a	-	CD4	6898637	6929976	+	single alignment	not tested	trachea	lung	NA	normal	no	no
chr12	6922728	6925325	DB212068	+	L1MC4a	-	CD4	6898637	6929976	+	single alignment	not tested	trachea	lung	NA	normal	no	no
chr12	6334151	6345430	BQ439017	+	L1ME3B	-	CD9	6309481	6347437	+	single alignment	not tested	testis;embryonal carcinoma	testis	unnamed cell line	cancerous	no	no
chr3	111011565	111261149	DB214321	+	L1PB1	-	CD96	111260925	111371206	+	single alignment	not tested	trachea	lung	NA	normal	yes	no
chr3	111280633	111286495	AV691164	+	L1PA2	-	CD96	111260925	111371206	+	single alignment	not tested	hepatocellular carcinoma	liver/spleen	NA	cancerous	yes	no
chr3	111280633	111298037	AV685158	+	L1PA2	-	CD96	111260925	111371206	+	single alignment	not tested	hepatocellular carcinoma	liver/spleen	NA	cancerous	yes	no
chr3	111280633	111298083	AV686325	+	L1PA2	-	CD96	111260925	111371206	+	single alignment	not tested	hepatocellular carcinoma	liver/spleen	NA	cancerous	yes	no
chr3	111280633	111298251	AV693050	+	L1PA2	-	CD96	111260925	111371206	+	single alignment	not tested	hepatocellular carcinoma	liver/spleen	NA	cancerous	yes	no
chr3	111280643	111317042	BE568884	+	L1PA2	-	CD96	111260925	111371206	+	single alignment	not tested	carcinoma;bladder	bladder	unnamed cell line	cancerous	yes	no
chr1	227400836	227431701	N45279	-	L1ME3	+	CDC42BPA	227177565	227505826	-	single alignment	not tested	Liver and Spleen	liver/spleen	NA	normal	no	no
chr2	37827278	37871585	BU078958	+	L1PA6	-	CDC42EP3	37869024	37899678	-	single alignment	not tested	Purified pancreatic islet ;Pancreas	pancreas	NA	normal	no	no
chr7	21947889	21973962	BF979553	-	L1MB4	+	CDCA7L	21940516	21985542	-	single alignment	not tested	testis	testis	NA	normal	no	no
chr7	21948004	21974000	DB038141	-	L1MB4	+	CDCA7L	21940516	21985542	-	single alignment	not tested	testis	testis	NA	normal	no	no
chr7	21948025	21973997	DB088638	-	L1MB4	+	CDCA7L	21940516	21985542	-	single alignment	not tested	testis	testis	NA	normal	no	no
chr16	66429357	66431960	DC381692	+	L1M6	-	CDH5	66400524	66438689	+	single alignment	not tested	placenta	placenta	NA	normal	no	no
chr16	61935225	61952680	DA733799	-	L1HS	+	CDH8	61685914	62070739	-	single alignment	not tested	NA	embryonic	NT2	cancerous	no	no
chr16	61935295	61952618	DA686646	-	L1HS	+	CDH8	61685914	62070739	-	single alignment	not tested	NA	embryonic	NT2	cancerous	no	no
chr16	61935333	61952679	DA449371	-	L1HS	+	CDH8	61685914	62070739	-	single alignment	not tested	tongue; tumor tissue	head/neck	NA	cancerous	no	no
chr1	1577304	1578280	CU456014	-	L1M4c	+	CDK11A	1634169	1655791	-	multiple alignment	not tested	epidermis	skin	NA	normal	no	no
chr1	1640514	1641490	CU456014	-	L1M4c	+	CDK11A	1634169	1655791	-	multiple alignment	not tested	epidermis	skin	NA	normal	no	no
chr1	1577304	1578280	CU456014	-	L1M4c	+	CDK11B	1570602	1655859	-	multiple alignment	not tested	epidermis	skin	NA	normal	no	no
chr1	1640514	1641490	CU456014	-	L1M4c	+	CDK11B	1570602	1655859	-	multiple alignment	not tested	epidermis	skin	NA	normal	no	no
chrX	47087603	47088215	AA481247	+	L1MC5	-	CDK16	47077527	47089394	+	single alignment	not tested	germinal center B cell	blood	NA	normal	no	no
chr6	110959851	111098953	HY053430	-	L1MB3	+	CDK19	110931180	111136835	-	single alignment	not tested	testis	testis	NA	normal	no	no
chr6	110944495	110964454	DC382995	-	L1ME3F	+	CDK19	110931180	111136835	-	single alignment	not tested	prostate	prostate	NA	normal	no	no
chr6	110944522	110964521	DC384135	-	L1ME3F	+	CDK19	110931180	111136835	-	single alignment	not tested	prostate	prostate	NA	normal	no	no
chr6	4844549	4892334	DB086753	+	L1PB1	-	CDYL	4890225	4955778	+	single alignment	not tested	testis	testis	NA	normal	no	no
chr6	4844566	4892248	DB458594	+	L1PB1	-	CDYL	4890225	4955778	+	single alignment	not tested	testis	testis	NA	normal	no	no
chr6	4836331	4892294	DC348217	+	L1PA3	-	CDYL	4890225	4955778	+	single alignment	not tested	tongue; tumor tissue	head/neck	NA	cancerous	no	no
chr6	4836351	4892309	DC347500	+	L1PA3	-	CDYL	4890225	4955778	+	single alignment	not tested	tongue; tumor tissue	head/neck	NA	cancerous	no	no
chr16	80646614	80673633	BP321343	-	L1MA2	+	CDYL2	80637675	80838175	-	single alignment	yes	placenta	placenta	NA	normal	no	no
chr19	3250924	3275953	HY020550	+	L1MB3	-	CELF5	3225482	3297073	+	single alignment	not tested	testis	testis	NA	normal	no	no
chr4	185612521	185615912	CR739593	+	L1ME3E	-	CENPU	185615218	185655286	-	single alignment	not tested	NA	NA	NA	NA	no	yes
chr4	185616491	185635267	DB049087	-	L1MEf	+	CENPU	185615218	185655286	-	single alignment	not tested	testis	testis	NA	normal	no	no
chr15	49061169	49065728	BX474715	-	L1MEc	+	CEP152	49030134	49103343	-	single alignment	not tested	NA	NA	NA	NA	no	no
chr15	49061215	49065728	BX474697	-	L1MEc	+	CEP152	49030134	49103343	-	single alignment	not tested	NA	NA	NA	NA	no	no
chr2	182423378	182514804	DA118263	-	L1MA6	+	CERKL	182401400	182521834	-	single alignment	not tested	cerebellum	brain	NA	normal	no	no
chr2	182430784	182514463	DA247253	-	L1MA6	+	CERKL	182401400	182521834	-	single alignment	not tested	brain	brain	NA	normal	no	no
chr2	169505190	169622259	DA339511	+	L1PA14	-	CERS6	169312758	169631644	+	single alignment	not tested	hippocampus	brain	NA	normal	no	no
chr16	55903247	55959336	BI824830	-	L1MA4	+	CES5A	55880065	55909282	-	single alignment	not tested	pooled brain	brain	NA	normal	no	no
chr16	55903390	55959338	BI822069	-	L1MA4	+	CES5A	55880065	55909282	-	single alignment	not tested	pooled brain	brain	NA	normal	no	no
chr16	55903580	55959372	DA198880	-	L1MA4	+	CES5A	55880065	55909282	-	single alignment	not tested	brain	brain	NA	normal	no	no
chr10	75108183	75119452	BI562285	-	L1MC4	+	CFAP70	75013515	75118617	-	single alignment	not tested	testis	testis	NA	normal	no	no
chr10	75113367	75119503	DB443488	-	L1MC4	+	CFAP70	75013515	75118617	-	single alignment	not tested	testis	testis	NA	normal	no	no
chr1	196755686	196762529	DA736741	+	L1PA3	-	CFHR3	196743929	196763203	+	single alignment	not tested	NA	embryonic	NT2	cancerous	yes	no
chr3	126492265	126679241	BQ025127	+	L1MB4	-	CHCHD6	126423062	126679263	+	single alignment	not tested	Placenta;Placenta	placenta	NA	normal	no	no
chr5	98215323	98219293	AW467566	-	L1PB1	+	CHD1	98190907	98262238	-	single alignment	not tested	myeloid cells;whole blood	blood	NA	normal	no	no
chr12	133435705	133452284	DB159910	-	L1ME4a	+	CHFR	133416937	133464204	-	single alignment	not tested	thymus	thymus	NA	normal	no	no
chr1	203192715	203229990	BP251859	-	L1P2	+	CHIT1	203185206	203198860	-	single alignment	not tested	hippocampus	brain	NA	normal	no	no
chr3	415278	431023	BI826070	+	L1PA6	-	CHL1	239325	290282	+	single alignment	not tested	medulla ;brain	brain	NA	normal	no	no
chr3	415278	431023	BI826070	+	L1PA6	-	CHL1-AS1	405055	427478	-	single alignment	not tested	medulla ;brain	brain	NA	normal	no	no
chr2	175689177	175757854	DA129117	-	L1MB2	+	CHN1	175664041	175712346	-	single alignment	not tested	alzheimer cortex	brain	NA	normal	no	no
chr21	19273579	19632565	AU125569	+	L1PB1	-	CHODL	19617149	19639687	+	single alignment	not tested	NA	embryonic	NT2	cancerous	no	yes
chr21	19273532	19628881	DA438800	+	L1PB1	-	CHODL	19617149	19639687	+	single alignment	not tested	tongue; tumor tissue	head/neck	NA	cancerous	no	yes
chr21	19273547	19628944	DA440101	+	L1PB1	-	CHODL	19617149	19639687	+	single alignment	not tested	tongue; tumor tissue	head/neck	NA	cancerous	no	yes
chr21	19273555	19628927	DA439545	+	L1PB1	-	CHODL	19617149	19639687	+	single alignment	not tested	tongue; tumor tissue	head/neck	NA	cancerous	no	yes
chr1	239792662	240071058	CD654050	+	L1HS	-	CHRM3	239792372	240072717	+	single alignment	not tested	Embryonic Stem cells	embryonic	WA01	normal	yes	yes
chr1	239792440	239799336	DA454603	+	L1HS	-	CHRM3	239792372	240072717	+	single alignment	not tested	tongue; tumor tissue	head/neck	NA	cancerous	yes	yes
chr1	239792440	239841582	DA742231	+	L1HS	-	CHRM3	239792372	240072717	+	single alignment	not tested	NA	embryonic	NT2	cancerous	yes	yes
chr8	27327421	27333019	DC342913	-	L1MB3	+	CHRNA2	27317277	27336813	-	single alignment	not tested	thalamus	brain	NA	normal	no	no
chr15	78923403	79012628	BM557937	-	L1PA3	+	CHRNB4	78916635	78933587	-	single alignment	not tested	brain;astrocytoma grade IV	brain	unnamed cell line	cancerous	no	no
chr16	69176113	69184807	BP332656	+	HAL1	-	CIRH1A	69166498	69202937	+	single alignment	not tested	renal proximal tubule	kidney	NA	normal	no	yes
chr16	69176013	69184605	DA626604	+	HAL1	-	CIRH1A	69166498	69202937	+	single alignment	not tested	kidney	kidney	NA	normal	no	yes
chr16	69176018	69184721	DA626463	+	HAL1	-	CIRH1A	69166498	69202937	+	single alignment	not tested	kidney	kidney	NA	normal	no	yes
chr12	120128205	120135990	CN364189	-	L1MC4a	+	CIT	120123594	120315095	-	single alignment	not tested	embryonic stem cells	embryonic	H1 esc	normal	no	no
chr12	120128186	120135914	DA164791	-	L1MC4a	+	CIT	120123594	120315095	-	single alignment	not tested	amygdala	brain	NA	normal	no	no
chrX	49789702	49840566	BP351387	+	L1HS	-	CLCN5	49834155	49863892	+	single alignment	not tested	NA	head/neck	TE13	cancerous	yes	no
chr12	9826603	9845456	DA053516	+	L1PA10	-	CLEC2D	9822303	9852151	+	single alignment	not tested	NA	brain	H4	cancerous	no	no
chr12	9833186	9840608	DB127375	+	L1MC5	-	CLEC2D	9822303	9852151	+	single alignment	not tested	thymus	thymus	NA	normal	no	no
chr12	8662070	8672869	CN280950	+	L1PREC2	-	CLEC4D	8666135	8674960	+	single alignment	not tested	embryonic stem cells	embryonic	H1 esc	normal	no	yes
chr4	10533879	10658185	BI829736	-	L1ME3E	+	CLNK	10491837	10686386	-	single alignment	not tested	medulla ;brain	brain	NA	normal	no	no
chr4	10566344	10658185	CR747331	-	L1ME3E	+	CLNK	10491837	10686386	-	single alignment	not tested	medulla ;brain	brain	NA	normal	no	no
chr4	10492044	10519089	BX489472	-	L1MEe	+	CLNK	10491837	10686386	-	single alignment	not tested	NA	NA	NA	NA	no	no
chr8	62282904	62370967	BG772712	+	L1PB1	-	CLVS1	62200524	62414204	+	single alignment	not tested	testis	testis	NA	normal	no	no
chr8	62303564	62366787	DA290559	+	L1ME3A	-	CLVS1	62200524	62414204	+	single alignment	not tested	hippocampus	brain	NA	normal	no	no
chr3	28303664	28358288	BE972846	+	HAL1	-	CMC1	28283123	28361263	+	single alignment	not tested	testis	testis	NA	normal	no	no
chr3	28333338	28361261	CD522316	+	HAL1b	-	CMC1	28283123	28361263	+	single alignment	not tested	Pooled	pooled	NA	normal	no	no
chr3	28333291	28357898	DB145538	+	HAL1b	-	CMC1	28283123	28361263	+	single alignment	not tested	thymus	thymus	NA	normal	no	no
chr16	81009520	81025405	AW151976	-	L1MC3	+	CMC2	81009698	81040502	-	single alignment	not tested	stomach	stomach	NA	normal	no	no
chr16	81009698	81025560	CA307893	-	L1MC3	+	CMC2	81009698	81040502	-	single alignment	not tested	Alveolar Macrophage ;Lung	lung	NA	normal	no	no
chr6	37438394	37440264	DA247956	+	L1MEf	-	CMTR1	37400906	37449284	+	single alignment	not tested	brain	brain	NA	normal	no	no
chr5	79080380	79095298	BU959632	+	L1HS	-	CMYA5	78985658	79096049	+	single alignment	not tested	mixed (pool of 40 RNAs) ; connective tissue - 1	pooled	NA	normal	yes	yes
chr7	135107031	135171311	HY019663	-	L1MD2	+	CNOT4	135071821	135194875	-	single alignment	not tested	testis	testis	NA	normal	no	no
chr19	40730498	40732818	DB003618	-	L1MC4	+	CNTD2	40728114	40732597	-	single alignment	not tested	tumor tissue ;breast	breast	NA	cancerous	no	no
chr9	17290648	17330749	BP352672	+	L1PA2	-	CNTLN	17134988	17168560	+	single alignment	not tested	NA	head/neck	TE13	cancerous	yes	yes
chr12	41398840	41421720	BI520118	+	L1PA13	-	CNTN1	41086243	41466213	+	single alignment	not tested	medulla ;brain	brain	NA	normal	no	no
chr12	41398842	41419011	BX281554	+	L1PA13	-	CNTN1	41086243	41466213	+	single alignment	not tested	medulla ;brain	brain	NA	normal	no	no
chr7	148111841	148112967	BM563331	+	L1MEc	-	CNTNAP2	145813452	148118088	+	single alignment	not tested	medulla ;brain	brain	NA	normal	no	no
chr7	43679090	43680593	AW847826	-	L1ME2z	+	COA1	43678845	43769140	-	single alignment	not tested	colon	colon	NA	normal	no	no
chr7	43679090	43680621	AW604155	-	L1ME2z	+	COA1	43678845	43769140	-	single alignment	not tested	colon	colon	NA	normal	no	no
chr1	103399238	103427898	AV693621	+	L1PA2	-	COL11A1	103342022	103574052	-	single alignment	not tested	hepatocellular carcinoma	liver/spleen	NA	cancerous	no	no
chr6	56044624	56258926	DA856279	-	L1PBb	+	COL21A1	55921387	56112378	-	single alignment	not tested	placenta	placenta	NA	normal	no	no
chr6	56044652	56258926	DA855090	-	L1PBb	+	COL21A1	55921387	56112378	-	single alignment	not tested	placenta	placenta	NA	normal	no	no
chr5	177683672	177687225	BG741290	-	L1MC1	+	COL23A1	177664616	178017556	-	single alignment	not tested	skin	skin	NA	normal	no	no
chr1	86200587	86214622	DA754060	-	L1HS	+	COL24A1	86194915	86622121	-	single alignment	not tested	NA	embryonic	NT2	cancerous	no	yes
chrX	107825719	107827745	DB501484	+	L1M4	-	COL4A5	107683073	107940775	+	single alignment	not tested	hypothalamus	brain	NA	normal	yes	no
chrX	107825719	107827755	DB493380	+	L1M4	-	COL4A5	107683073	107940775	+	single alignment	not tested	hypothalamus	brain	NA	normal	yes	no
chrX	107825719	107827759	DB494562	+	L1M4	-	COL4A5	107683073	107940775	+	single alignment	not tested	hypothalamus	brain	NA	normal	yes	no
chr4	83994443	83996945	AU310222	+	L1MB5	-	COPS4	83956238	83996971	+	single alignment	not tested	neuroblastoma	brain	NA	cancerous	no	no
chr4	83994358	83996937	BX435560	+	L1MB5	-	COPS4	83956238	83996971	+	single alignment	not tested	brain;FETAL BRAIN	brain	NA	normal	no	no
chr4	83994470	83996508	FN058617	+	L1MB5	-	COPS4	83956238	83996971	+	single alignment	not tested	breast carcinoma	breast	NA	cancerous	no	no
chr12	69279621	69326940	AL599122	-	L1MDb	+	CPM	69244955	69326979	-	single alignment	yes	NA	NA	NA	NA	no	yes
chr12	69279572	69326979	AU100478	-	L1MDb	+	CPM	69244955	69326979	-	single alignment	yes	NA	NA	NA	NA	no	yes
chr12	69326600	69326951	AU106030	-	L1MDb	+	CPM	69244955	69326979	-	single alignment	yes	NA	NA	NA	NA	no	yes
chr12	69263994	69326951	BF242590	-	L1MDb	+	CPM	69244955	69326979	-	single alignment	yes	bone marrow;from acute myelogenous leukemia	bone marrow	NA	cancerous	no	yes
chr12	69263996	69326951	BF242513	-	L1MDb	+	CPM	69244955	69326979	-	single alignment	yes	bone marrow;from acute myelogenous leukemia	bone marrow	NA	cancerous	no	yes
chr12	69264006	69326951	BF965377	-	L1MDb	+	CPM	69244955	69326979	-	single alignment	yes	muscle (skeletal)	muscle	NA	normal	no	yes
chr12	69264009	69326934	BF105922	-	L1MDb	+	CPM	69244955	69326979	-	single alignment	yes	lung	lung	NA	normal	no	yes
chr12	69263143	69326967	BG546665	-	L1MDb	+	CPM	69244955	69326979	-	single alignment	yes	lung	lung	NA	normal	no	yes
chr12	69263146	69326951	BG400446	-	L1MDb	+	CPM	69244955	69326979	-	single alignment	yes	kidney	kidney	NA	normal	no	yes
chr12	69263176	69326951	BG483891	-	L1MDb	+	CPM	69244955	69326979	-	single alignment	yes	lung	lung	NA	normal	no	yes
chr12	69263994	69326950	BG426882	-	L1MDb	+	CPM	69244955	69326979	-	single alignment	yes	kidney	kidney	NA	normal	no	yes
chr12	69263994	69326951	BG622388	-	L1MDb	+	CPM	69244955	69326979	-	single alignment	yes	placenta	placenta	NA	normal	no	yes
chr12	69263997	69326951	BG399052	-	L1MDb	+	CPM	69244955	69326979	-	single alignment	yes	kidney	kidney	NA	normal	no	yes
chr12	69264145	69326950	BG398690	-	L1MDb	+	CPM	69244955	69326979	-	single alignment	yes	kidney	kidney	NA	normal	no	yes
chr12	69263189	69326947	BI667033	-	L1MDb	+	CPM	69244955	69326979	-	single alignment	yes	hypothalamus ;brain	brain	NA	normal	no	yes
chr12	69264014	69326978	BP383079	-	L1MDb	+	CPM	69244955	69326979	-	single alignment	yes	ilea mucosa	intestine	NA	normal	no	yes
chr12	69264062	69326951	BP256589	-	L1MDb	+	CPM	69244955	69326979	-	single alignment	yes	kidney	kidney	NA	normal	no	yes
chr12	69264065	69326951	BP368045	-	L1MDb	+	CPM	69244955	69326979	-	single alignment	yes	thymus	thymus	NA	normal	no	yes
chr12	69264078	69326949	BP274593	-	L1MDb	+	CPM	69244955	69326979	-	single alignment	yes	kidney	kidney	NA	normal	no	yes
chr12	69264083	69326951	CB959900	-	L1MDb	+	CPM	69244955	69326979	-	single alignment	yes	placenta;Human Placenta	placenta	NA	normal	no	yes
chr12	69265624	69326951	CB987886	-	L1MDb	+	CPM	69244955	69326979	-	single alignment	yes	Pooled-Glandular	pooled	NA	normal	no	yes
chr12	69263171	69326951	CD109360	-	L1MDb	+	CPM	69244955	69326979	-	single alignment	yes	placenta;Human Placenta	placenta	NA	normal	no	yes
chr12	69279599	69326930	CD613188	-	L1MDb	+	CPM	69244955	69326979	-	single alignment	yes	NA	NA	NA	NA	no	yes
chr12	69279599	69326934	CD613193	-	L1MDb	+	CPM	69244955	69326979	-	single alignment	yes	NA	NA	NA	NA	no	yes
chr12	69279599	69326934	CD613197	-	L1MDb	+	CPM	69244955	69326979	-	single alignment	yes	NA	NA	NA	NA	no	yes
chr12	69279599	69326942	CD613190	-	L1MDb	+	CPM	69244955	69326979	-	single alignment	yes	NA	NA	NA	NA	no	yes
chr12	69279599	69326942	CD613194	-	L1MDb	+	CPM	69244955	69326979	-	single alignment	yes	NA	NA	NA	NA	no	yes
chr12	69279600	69326930	CD613189	-	L1MDb	+	CPM	69244955	69326979	-	single alignment	yes	NA	NA	NA	NA	no	yes
chr12	69279600	69326934	CD613192	-	L1MDb	+	CPM	69244955	69326979	-	single alignment	yes	NA	NA	NA	NA	no	yes
chr12	69279600	69326942	CD613191	-	L1MDb	+	CPM	69244955	69326979	-	single alignment	yes	NA	NA	NA	NA	no	yes
chr12	69279601	69326934	CD613196	-	L1MDb	+	CPM	69244955	69326979	-	single alignment	yes	NA	NA	NA	NA	no	yes
chr12	69279606	69326942	CD613195	-	L1MDb	+	CPM	69244955	69326979	-	single alignment	yes	NA	NA	NA	NA	no	yes
chr12	69326453	69326951	CD700882	-	L1MDb	+	CPM	69244955	69326979	-	single alignment	yes	normal nasopharynx	head/neck	NA	normal	no	yes
chr12	69263994	69326951	CF596825	-	L1MDb	+	CPM	69244955	69326979	-	single alignment	yes	Ovary	ovary	NA	normal	no	yes
chr12	69263994	69326951	CF597274	-	L1MDb	+	CPM	69244955	69326979	-	single alignment	yes	Ovary	ovary	NA	normal	no	yes
chr12	69264010	69326951	CF597319	-	L1MDb	+	CPM	69244955	69326979	-	single alignment	yes	Ovary	ovary	NA	normal	no	yes
chr12	69264038	69326953	CF597019	-	L1MDb	+	CPM	69244955	69326979	-	single alignment	yes	Ovary	ovary	NA	normal	no	yes
chr12	69265584	69326951	CF597522	-	L1MDb	+	CPM	69244955	69326979	-	single alignment	yes	Ovary	ovary	NA	normal	no	yes
chr12	69265614	69326951	CF597217	-	L1MDb	+	CPM	69244955	69326979	-	single alignment	yes	Ovary	ovary	NA	normal	no	yes
chr12	69263184	69326979	DA829512	-	L1MDb	+	CPM	69244955	69326979	-	single alignment	yes	placenta	placenta	NA	normal	no	yes
chr12	69264005	69326982	DA814931	-	L1MDb	+	CPM	69244955	69326979	-	single alignment	yes	NA	NA	NA	NA	no	yes
chr12	69264009	69326979	DA593291	-	L1MDb	+	CPM	69244955	69326979	-	single alignment	yes	lung	lung	NA	normal	no	yes
chr12	69264044	69326951	DA935474	-	L1MDb	+	CPM	69244955	69326979	-	single alignment	yes	spleen	spleen	NA	normal	no	yes
chr12	69264046	69326951	DA470087	-	L1MDb	+	CPM	69244955	69326979	-	single alignment	yes	NA	NA	NA	NA	no	yes
chr12	69264051	69326978	DA926983	-	L1MDb	+	CPM	69244955	69326979	-	single alignment	yes	small intestine	intestine	NA	normal	no	yes
chr12	69264055	69326951	DA595393	-	L1MDb	+	CPM	69244955	69326979	-	single alignment	yes	lung	lung	NA	normal	no	yes
chr12	69264056	69326951	DA199474	-	L1MDb	+	CPM	69244955	69326979	-	single alignment	yes	brain	brain	NA	normal	no	yes
chr12	69264060	69326951	DA072977	-	L1MDb	+	CPM	69244955	69326979	-	single alignment	yes	cerebellum	brain	NA	normal	no	yes
chr12	69264062	69326951	DA925437	-	L1MDb	+	CPM	69244955	69326979	-	single alignment	yes	small intestine	intestine	NA	normal	no	yes
chr12	69264066	69326949	DA845884	-	L1MDb	+	CPM	69244955	69326979	-	single alignment	yes	placenta	placenta	NA	normal	no	yes
chr12	69264066	69326951	DA011642	-	L1MDb	+	CPM	69244955	69326979	-	single alignment	yes	adrenal gland	adrenal gland	NA	normal	no	yes
chr12	69264066	69326951	DA588095	-	L1MDb	+	CPM	69244955	69326979	-	single alignment	yes	lung	lung	NA	normal	no	yes
chr12	69264071	69326951	DA279932	-	L1MDb	+	CPM	69244955	69326979	-	single alignment	yes	corpus callosum	brain	NA	normal	no	yes
chr12	69264072	69326950	DA987598	-	L1MDb	+	CPM	69244955	69326979	-	single alignment	yes	NA	NA	NA	NA	no	yes
chr12	69264072	69326979	DA673078	-	L1MDb	+	CPM	69244955	69326979	-	single alignment	yes	NA	NA	NA	NA	no	yes
chr12	69264076	69326951	DA039788	-	L1MDb	+	CPM	69244955	69326979	-	single alignment	yes	bladder	bladder	NA	normal	no	yes
chr12	69264076	69326951	DA175037	-	L1MDb	+	CPM	69244955	69326979	-	single alignment	yes	amygdala	brain	NA	normal	no	yes
chr12	69264076	69326951	DA967373	-	L1MDb	+	CPM	69244955	69326979	-	single alignment	yes	stomach	stomach	NA	normal	no	yes
chr12	69264078	69326951	DA589726	-	L1MDb	+	CPM	69244955	69326979	-	single alignment	yes	lung	lung	NA	normal	no	yes
chr12	69264079	69326951	DA522809	-	L1MDb	+	CPM	69244955	69326979	-	single alignment	yes	brain	brain	NA	normal	no	yes
chr12	69264080	69326951	DA843940	-	L1MDb	+	CPM	69244955	69326979	-	single alignment	yes	placenta	placenta	NA	normal	no	yes
chr12	69264082	69326951	DA167655	-	L1MDb	+	CPM	69244955	69326979	-	single alignment	yes	amygdala	brain	NA	normal	no	yes
chr12	69264082	69326951	DA280825	-	L1MDb	+	CPM	69244955	69326979	-	single alignment	yes	corpus callosum	brain	NA	normal	no	yes
chr12	69264082	69326951	DA591285	-	L1MDb	+	CPM	69244955	69326979	-	single alignment	yes	lung	lung	NA	normal	no	yes
chr12	69264085	69326951	DA623520	-	L1MDb	+	CPM	69244955	69326979	-	single alignment	yes	kidney	kidney	NA	normal	no	yes
chr12	69264085	69326951	DA958829	-	L1MDb	+	CPM	69244955	69326979	-	single alignment	yes	spleen	spleen	NA	normal	no	yes
chr12	69264086	69326979	DA205368	-	L1MDb	+	CPM	69244955	69326979	-	single alignment	yes	brain	brain	NA	normal	no	yes
chr12	69264089	69326979	DA024136	-	L1MDb	+	CPM	69244955	69326979	-	single alignment	yes	NA	NA	NA	NA	no	yes
chr12	69264090	69326949	DA283403	-	L1MDb	+	CPM	69244955	69326979	-	single alignment	yes	corpus callosum	brain	NA	normal	no	yes
chr12	69264091	69326951	DA978755	-	L1MDb	+	CPM	69244955	69326979	-	single alignment	yes	NA	NA	NA	NA	no	yes
chr12	69264098	69326951	DA621853	-	L1MDb	+	CPM	69244955	69326979	-	single alignment	yes	kidney	kidney	NA	normal	no	yes
chr12	69264102	69326951	DA268338	-	L1MDb	+	CPM	69244955	69326979	-	single alignment	yes	caudate nucleus	brain	NA	normal	no	yes
chr12	69264106	69326951	DA585073	-	L1MDb	+	CPM	69244955	69326979	-	single alignment	yes	lung	lung	NA	normal	no	yes
chr12	69264106	69326951	DA585272	-	L1MDb	+	CPM	69244955	69326979	-	single alignment	yes	lung	lung	NA	normal	no	yes
chr12	69264111	69326951	DA850260	-	L1MDb	+	CPM	69244955	69326979	-	single alignment	yes	placenta	placenta	NA	normal	no	yes
chr12	69264143	69326979	DA957436	-	L1MDb	+	CPM	69244955	69326979	-	single alignment	yes	spleen	spleen	NA	normal	no	yes
chr12	69264144	69326953	DA530480	-	L1MDb	+	CPM	69244955	69326979	-	single alignment	yes	brain	brain	NA	normal	no	yes
chr12	69265473	69326951	DA194743	-	L1MDb	+	CPM	69244955	69326979	-	single alignment	yes	amygdala	brain	NA	normal	no	yes
chr12	69265568	69326951	DA718958	-	L1MDb	+	CPM	69244955	69326979	-	single alignment	yes	NA	embryonic	NT2	cancerous	no	yes
chr12	69264027	69326947	DB276257	-	L1MDb	+	CPM	69244955	69326979	-	single alignment	yes	uterus	uterus	NA	normal	no	yes
chr12	69264080	69326951	DB245708	-	L1MDb	+	CPM	69244955	69326979	-	single alignment	yes	uterus; tumor tissue	uterus	NA	cancerous	no	yes
chr12	69264095	69326982	DB006895	-	L1MDb	+	CPM	69244955	69326979	-	single alignment	yes	cervix; tumor tissue	cervix	NA	cancerous	no	yes
chr12	69264097	69326949	DB001900	-	L1MDb	+	CPM	69244955	69326979	-	single alignment	yes	tumor tissue ;breast	breast	NA	cancerous	no	yes
chr12	69265568	69326951	DB246534	-	L1MDb	+	CPM	69244955	69326979	-	single alignment	yes	uterus; tumor tissue	uterus	NA	cancerous	no	yes
chr12	69265585	69326951	DB469801	-	L1MDb	+	CPM	69244955	69326979	-	single alignment	yes	hippocampus	brain	NA	normal	no	yes
chr12	69265609	69326951	DB481950	-	L1MDb	+	CPM	69244955	69326979	-	single alignment	yes	hippocampus	brain	NA	normal	no	yes
chr12	69263177	69326960	DN998668	-	L1MDb	+	CPM	69244955	69326979	-	single alignment	yes	Bone marrow	bone marrow	NA	normal	no	yes
chr12	69263178	69326937	DN996884	-	L1MDb	+	CPM	69244955	69326979	-	single alignment	yes	Mammary gland (cancer tissue);Breast cancer	breast	NA	normal	no	yes
chr12	69263153	69326980	HY122377	-	L1MDb	+	CPM	69244955	69326979	-	single alignment	yes	brain	brain	NA	normal	no	yes
chr12	69264050	69326951	HY082833	-	L1MDb	+	CPM	69244955	69326979	-	single alignment	yes	thymus	thymus	NA	normal	no	yes
chr12	69264079	69326951	HY020008	-	L1MDb	+	CPM	69244955	69326979	-	single alignment	yes	testis	testis	NA	normal	no	yes
chr12	69264102	69326951	HY059484	-	L1MDb	+	CPM	69244955	69326979	-	single alignment	yes	thymus	thymus	NA	normal	no	yes
chr12	69264116	69326950	HY027265	-	L1MDb	+	CPM	69244955	69326979	-	single alignment	yes	testis	testis	NA	normal	no	yes
chr12	69264150	69326951	HY079650	-	L1MDb	+	CPM	69244955	69326979	-	single alignment	yes	thymus	thymus	NA	normal	no	yes
chr12	69265562	69326949	HY136531	-	L1MDb	+	CPM	69244955	69326979	-	single alignment	yes	brain	brain	NA	normal	no	yes
chr12	69265562	69326951	HY133005	-	L1MDb	+	CPM	69244955	69326979	-	single alignment	yes	brain	brain	NA	normal	no	yes
chr12	69265568	69326951	HY161768	-	L1MDb	+	CPM	69244955	69326979	-	single alignment	yes	NA	NA	NA	NA	no	yes
chr12	69265597	69326951	HY139066	-	L1MDb	+	CPM	69244955	69326979	-	single alignment	yes	brain	brain	NA	normal	no	yes
chr12	69265602	69326951	HY133995	-	L1MDb	+	CPM	69244955	69326979	-	single alignment	yes	brain	brain	NA	normal	no	yes
chr6	36714233	36716638	BI462011	-	L1MC5	+	CPNE5	36708554	36807220	-	single alignment	not tested	testis	testis	NA	normal	no	no
chr2	211530261	211541809	HY000418	+	L1PA3	-	CPS1	211421322	211543831	+	single alignment	not tested	testis	testis	NA	normal	no	no
chr8	75860779	75898400	DA443623	+	L1PA2	-	CRISPLD1	75896707	75946793	+	single alignment	not tested	tongue; tumor tissue	head/neck	NA	cancerous	no	no
chr15	91181083	91181749	DA054019	+	HAL1	-	CRTC3	91073117	91188577	+	single alignment	not tested	cerebellum	brain	NA	normal	no	no
chr12	107395540	107436849	DA771672	-	L1M2a	+	CRY1	107385142	107487635	-	single alignment	not tested	brain	brain	NA	normal	no	no
chr12	53555121	53558492	BF872613	-	L1PA16	+	CSAD	53551446	53574693	-	single alignment	not tested	lung tumor	lung	NA	cancerous	yes	no
chr8	113516056	113543198	BG704267	-	L1PA3	+	CSMD3	113235158	114449242	-	single alignment	not tested	hippocampus ;brain	brain	NA	normal	no	no
chr22	38696728	38701855	CA842425	-	L1MC4a	+	CSNK1E	38686696	38713413	-	single alignment	not tested	Purified pancreatic islet ;Pancreas	pancreas	NA	normal	no	no
chr8	68087495	68092441	BM991497	-	L1MD2	+	CSPP1	67996082	68108849	+	single alignment	not tested	Lung;Metastatic Chondrosarcoma	lung	NA	cancerous	no	no
chr18	46189285	46197116	HY025264	+	L1ME3A	-	CTIF	46065426	46389586	+	single alignment	not tested	testis	testis	NA	normal	no	no
chr5	138155096	138160483	DA192573	+	L1M2a	-	CTNNA1	138210918	138270723	+	single alignment	not tested	amygdala	brain	NA	normal	no	no
chr10	68940167	68990911	BX494002	-	L1PA3	+	CTNNA3	68935242	69425443	-	single alignment	not tested	NA	NA	NA	NA	no	no
chr10	68526021	69147252	CD644604	-	L1PA3	+	CTNNA3	68935242	69425443	-	single alignment	not tested	Embryonic Stem cells	embryonic	WA01	normal	no	no
chr2	225343019	225350101	BM855146	-	L1P3	+	CUL3	225334866	225434542	-	single alignment	not tested	Ascites ;Stomach	stomach	SNU-16	normal	no	no
chr6	43180506	43181201	DA455994	+	L1MC5	-	CUL9	43149921	43192325	+	single alignment	not tested	tongue; tumor tissue	head/neck	NA	cancerous	no	no
chr6	43180512	43181217	DB209723	+	L1MC5	-	CUL9	43149921	43192325	+	single alignment	not tested	trachea	lung	NA	normal	no	no
chr2	218990040	218999953	CN832049	+	L1PBa	-	CXCR2	218990012	219001976	+	single alignment	not tested	mixed	pooled	NA	normal	no	no
chr2	218990040	219000107	CN836893	+	L1PBa	-	CXCR2	218990012	219001976	+	single alignment	not tested	mixed	pooled	NA	normal	no	no
chr2	218990040	219000111	CN837002	+	L1PBa	-	CXCR2	218990012	219001976	+	single alignment	not tested	mixed	pooled	NA	normal	no	no
chr2	218990012	218999894	DA674925	+	L1PBa	-	CXCR2	218990012	219001976	+	single alignment	not tested	NA	NA	NA	NA	no	no
chr2	218990022	218999898	DA676616	+	L1PBa	-	CXCR2	218990012	219001976	+	single alignment	not tested	NA	NA	NA	NA	no	no
chrX	105870902	105875960	CN272063	+	L1MA7	-	CXorf57	105855159	105922673	+	single alignment	not tested	embryonic stem cells	embryonic	H9 esc	normal	no	no
chr10	96400508	96454786	DA073117	+	L1PA6	-	CYP2C18	96443250	96495947	+	single alignment	not tested	cerebellum	brain	NA	normal	no	no
chr7	6227312	6233799	DR002986	-	HAL1	+	CYTH3	6201411	6312242	-	single alignment	not tested	Fetal Brain;Fetal Brain	brain	NA	normal	no	no
chr12	109292247	109294269	BM717775	+	HAL1-2a MD	-	DAO	109273856	109294710	+	single alignment	not tested	fetal eyes;eye	eye	NA	normal	no	no
chr1	155702930	155707087	BF171463	+	L1MC4a	-	DAP3	155658884	155708800	+	single alignment	not tested	Blood	blood	NA	normal	no	yes
chr19	3959589	3961560	AW974502	-	L1MC4a	+	DAPK3	3958450	3971121	-	single alignment	not tested	NA	NA	NA	NA	no	no
chr3	137882190	137883045	BP220776	-	L1MB8	+	DBR1	137879829	137893791	-	single alignment	not tested	colon	colon	NA	normal	yes	no
chr4	155193376	155219971	BF509034	+	L1ME1	-	DCHS2	155243805	155412877	-	single alignment	not tested	NA	NA	NA	NA	no	no
chr10	14951184	14953322	R68461	-	L1ME1	+	DCLRE1C	14946609	14996431	-	single alignment	not tested	placenta	placenta	NA	normal	no	yes
chr11	126197370	126215351	BG766246	+	L1MC4	-	DCPS	126173646	126215648	+	single alignment	not tested	melanotic melanoma;skin	skin	unnamed cell line	cancerous	no	no
chr5	150112928	150122786	DA458317	-	L1PA3	+	DCTN4	150088308	150138657	-	single alignment	not tested	tongue; tumor tissue	head/neck	NA	cancerous	no	no
chr5	150112928	150122814	DA439894	-	L1PA3	+	DCTN4	150088308	150138657	-	single alignment	not tested	tongue; tumor tissue	head/neck	NA	cancerous	no	no
chr5	150112941	150122799	DA460324	-	L1PA3	+	DCTN4	150088308	150138657	-	single alignment	not tested	tongue; tumor tissue	head/neck	NA	cancerous	no	no
chr5	150112955	150122804	DA459740	-	L1PA3	+	DCTN4	150088308	150138657	-	single alignment	not tested	tongue; tumor tissue	head/neck	NA	cancerous	no	no
chr5	150112962	150122817	DA458366	-	L1PA3	+	DCTN4	150088308	150138657	-	single alignment	not tested	tongue; tumor tissue	head/neck	NA	cancerous	no	no
chr5	150112968	150122817	DA450221	-	L1PA3	+	DCTN4	150088308	150138657	-	single alignment	not tested	tongue; tumor tissue	head/neck	NA	cancerous	no	no
chr5	150112974	150122817	DA433650	-	L1PA3	+	DCTN4	150088308	150138657	-	single alignment	not tested	tongue; tumor tissue	head/neck	NA	cancerous	no	no
chr5	150112977	150122817	DA459066	-	L1PA3	+	DCTN4	150088308	150138657	-	single alignment	not tested	tongue; tumor tissue	head/neck	NA	cancerous	no	no
chr5	150112985	150122876	DA439955	-	L1PA3	+	DCTN4	150088308	150138657	-	single alignment	not tested	tongue; tumor tissue	head/neck	NA	cancerous	no	no
chr5	150112990	150122815	DA459513	-	L1PA3	+	DCTN4	150088308	150138657	-	single alignment	not tested	tongue; tumor tissue	head/neck	NA	cancerous	no	no
chr5	150110625	150122630	DC348229	-	L1PA3	+	DCTN4	150088308	150138657	-	single alignment	not tested	tongue; tumor tissue	head/neck	NA	cancerous	no	no
chr11	82633655	82642998	DA932057	+	L1PB1	-	DDIAS	82612736	82645699	+	single alignment	not tested	spleen	spleen	NA	normal	no	no
chr12	31253015	31254409	CN260641	+	L1MC4	-	DDX11	31226778	31257725	+	single alignment	not tested	embryonic stem cell	embryonic	NA	normal	no	no
chr6	31504280	31508560	BE538636	-	L1MDa	+	DDX39B	2828800	2841057	-	multiple alignment	yes: ambiguity due to multiple alignment	cervix	uterus	MGC36	normal	no	no
chr6	31504413	31508559	BG392480	-	L1MDa	+	DDX39B	2828800	2841057	-	multiple alignment	yes: ambiguity due to multiple alignment	testis;embryonal carcinoma	testis	unnamed cell line	cancerous	no	no
chr6	31504307	31508560	BI763705	-	L1MDa	+	DDX39B	2828800	2841057	-	multiple alignment	yes: ambiguity due to multiple alignment	pooled colon	colon	NA	normal	no	no
chr6	31506587	31508559	BM852398	-	L1MDa	+	DDX39B	2828800	2841057	-	multiple alignment	yes: ambiguity due to multiple alignment	Ascites ;Stomach	stomach	SNU-16	normal	no	no
chr6	31504279	31508560	BQ432045	-	L1MDa	+	DDX39B	2828800	2841057	-	multiple alignment	yes: ambiguity due to multiple alignment	eye;retinoblastoma	eye	NA	normal	no	no
chr6	31506963	31508560	T31710	-	L1MDa	+	DDX39B	2828800	2841057	-	multiple alignment	yes: ambiguity due to multiple alignment	embryo	embryonic	NA	normal	no	no
chr6 cox hap2	3012844	3018219	BE538636	-	L1MDa	+	DDX39B	2828800	2841057	-	multiple alignment	yes: ambiguity due to multiple alignment	cervix	uterus	MGC36	normal	no	no
chr6 cox hap2	3014075	3018218	BG392480	-	L1MDa	+	DDX39B	2828800	2841057	-	multiple alignment	yes: ambiguity due to multiple alignment	testis;embryonal carcinoma	testis	unnamed cell line	cancerous	no	no
chr6 cox hap2	3013969	3018219	BI763705	-	L1MDa	+	DDX39B	2828800	2841057	-	multiple alignment	yes: ambiguity due to multiple alignment	pooled colon	colon	NA	normal	no	no
chr6 cox hap2	3013941	3018219	BQ432045	-	L1MDa	+	DDX39B	2828800	2841057	-	multiple alignment	yes: ambiguity due to multiple alignment	eye;retinoblastoma	eye	NA	normal	no	no
chr6 cox hap2	3016249	3018218	BM852398	-	L1MDa	+	DDX39B	2828800	2841057	-	multiple alignment	yes: ambiguity due to multiple alignment	Ascites ;Stomach	stomach	SNU-16	normal	no	no
chr6 cox hap2	3016625	3018219	T31710	-	L1MDa	+	DDX39B	2828800	2841057	-	multiple alignment	yes: ambiguity due to multiple alignment	embryo	embryonic	NA	normal	no	no
chr6 dbb hap3	2789860	2794138	BE538636	-	L1MDa	+	DDX39B	2828800	2841057	-	multiple alignment	yes: ambiguity due to multiple alignment	cervix	uterus	MGC36	normal	no	no
chr6 dbb hap3	2789993	2794137	BG392480	-	L1MDa	+	DDX39B	2828800	2841057	-	multiple alignment	yes: ambiguity due to multiple alignment	testis;embryonal carcinoma	testis	unnamed cell line	cancerous	no	no
chr6 dbb hap3	2789887	2794138	BI763705	-	L1MDa	+	DDX39B	2828800	2841057	-	multiple alignment	yes: ambiguity due to multiple alignment	pooled colon	colon	NA	normal	no	no
chr6 dbb hap3	2792167	2794137	BM852398	-	L1MDa	+	DDX39B	2828800	2841057	-	multiple alignment	yes: ambiguity due to multiple alignment	Ascites ;Stomach	stomach	SNU-16	normal	no	no
chr6 dbb hap3	2789859	2794138	BQ432045	-	L1MDa	+	DDX39B	2828800	2841057	-	multiple alignment	yes: ambiguity due to multiple alignment	eye;retinoblastoma	eye	NA	normal	no	no
chr6 dbb hap3	2792543	2794138	T31710	-	L1MDa	+	DDX39B	2828800	2841057	-	multiple alignment	yes: ambiguity due to multiple alignment	embryo	embryonic	NA	normal	no	no
chr6 mcf hap5	2884030	2888307	BE538636	-	L1MDa	+	DDX39B	2828800	2841057	-	multiple alignment	yes: ambiguity due to multiple alignment	cervix	uterus	MGC36	normal	no	no
chr6 mcf hap5	2884163	2888306	BG392480	-	L1MDa	+	DDX39B	2828800	2841057	-	multiple alignment	yes: ambiguity due to multiple alignment	testis;embryonal carcinoma	testis	unnamed cell line	cancerous	no	no
chr6 mcf hap5	2884057	2888307	BI763705	-	L1MDa	+	DDX39B	2828800	2841057	-	multiple alignment	yes: ambiguity due to multiple alignment	pooled colon	colon	NA	normal	no	no
chr6 mcf hap5	2886337	2888306	BM852398	-	L1MDa	+	DDX39B	2828800	2841057	-	multiple alignment	yes: ambiguity due to multiple alignment	Ascites ;Stomach	stomach	SNU-16	normal	no	no
chr6 mcf hap5	2884029	2888307	BQ432045	-	L1MDa	+	DDX39B	2828800	2841057	-	multiple alignment	yes: ambiguity due to multiple alignment	eye;retinoblastoma	eye	NA	normal	no	no
chr6 mcf hap5	2886713	2888307	T31710	-	L1MDa	+	DDX39B	2828800	2841057	-	multiple alignment	yes: ambiguity due to multiple alignment	embryo	embryonic	NA	normal	no	no
chr6 qbl hap6	2797960	2802235	BE538636	-	L1MDa	+	DDX39B	2828800	2841057	-	multiple alignment	yes: ambiguity due to multiple alignment	cervix	uterus	MGC36	normal	no	no
chr6 qbl hap6	2798093	2802234	BG392480	-	L1MDa	+	DDX39B	2828800	2841057	-	multiple alignment	yes: ambiguity due to multiple alignment	testis;embryonal carcinoma	testis	unnamed cell line	cancerous	no	no
chr6 qbl hap6	2797987	2802235	BI763705	-	L1MDa	+	DDX39B	2828800	2841057	-	multiple alignment	yes: ambiguity due to multiple alignment	pooled colon	colon	NA	normal	no	no
chr6 qbl hap6	2800265	2802234	BM852398	-	L1MDa	+	DDX39B	2828800	2841057	-	multiple alignment	yes: ambiguity due to multiple alignment	Ascites ;Stomach	stomach	SNU-16	normal	no	no
chr6 qbl hap6	2797959	2802235	BQ432045	-	L1MDa	+	DDX39B	2828800	2841057	-	multiple alignment	yes: ambiguity due to multiple alignment	eye;retinoblastoma	eye	NA	normal	no	no
chr6 qbl hap6	2800641	2802235	T31710	-	L1MDa	+	DDX39B	2828800	2841057	-	multiple alignment	yes: ambiguity due to multiple alignment	embryo	embryonic	NA	normal	no	no
chr6 mann hap4	2846096	2851456	BE538636	-	L1MDa	+	DDX39B	2828800	2841057	-	multiple alignment	yes: ambiguity due to multiple alignment	cervix	uterus	MGC36	normal	no	no
chr6 mann hap4	2847327	2851455	BG392480	-	L1MDa	+	DDX39B	2828800	2841057	-	multiple alignment	yes: ambiguity due to multiple alignment	testis;embryonal carcinoma	testis	unnamed cell line	cancerous	no	no
chr6 mann hap4	2847221	2851456	BI763705	-	L1MDa	+	DDX39B	2828800	2841057	-	multiple alignment	yes: ambiguity due to multiple alignment	pooled colon	colon	NA	normal	no	no
chr6 mann hap4	2849501	2851455	BM852398	-	L1MDa	+	DDX39B	2828800	2841057	-	multiple alignment	yes: ambiguity due to multiple alignment	Ascites ;Stomach	stomach	SNU-16	normal	no	no
chr6 mann hap4	2847193	2851456	BQ432045	-	L1MDa	+	DDX39B	2828800	2841057	-	multiple alignment	yes: ambiguity due to multiple alignment	eye;retinoblastoma	eye	NA	normal	no	no
chr6 mann hap4	2849877	2851456	T31710	-	L1MDa	+	DDX39B	2828800	2841057	-	multiple alignment	yes: ambiguity due to multiple alignment	embryo	embryonic	NA	normal	no	no
chr6 ssto hap7	2835085	2839365	BE538636	-	L1MDa	+	DDX39B	2828800	2841057	-	multiple alignment	yes: ambiguity due to multiple alignment	cervix	uterus	MGC36	normal	no	no
chr6 ssto hap7	2835218	2839364	BG392480	-	L1MDa	+	DDX39B	2828800	2841057	-	multiple alignment	yes: ambiguity due to multiple alignment	testis;embryonal carcinoma	testis	unnamed cell line	cancerous	no	no
chr6 ssto hap7	2835112	2839365	BI763705	-	L1MDa	+	DDX39B	2828800	2841057	-	multiple alignment	yes: ambiguity due to multiple alignment	pooled colon	colon	NA	normal	no	no
chr6 ssto hap7	2837392	2839364	BM852398	-	L1MDa	+	DDX39B	2828800	2841057	-	multiple alignment	yes: ambiguity due to multiple alignment	Ascites ;Stomach	stomach	SNU-16	normal	no	no
chr6 ssto hap7	2835084	2839365	BQ432045	-	L1MDa	+	DDX39B	2828800	2841057	-	multiple alignment	yes: ambiguity due to multiple alignment	eye;retinoblastoma	eye	NA	normal	no	no
chr6 ssto hap7	2837768	2839365	T31710	-	L1MDa	+	DDX39B	2828800	2841057	-	multiple alignment	yes: ambiguity due to multiple alignment	embryo	embryonic	NA	normal	no	no
chr9	32459374	32732907	BE154191	-	L1PA2	+	DDX58	32455299	32526322	-	single alignment	not tested	head neck	head/neck	NA	normal	yes	no
chr11	118575315	118620973	DB519945	+	L1M5	-	DDX6	118618472	118661972	-	single alignment	not tested	testis	testis	NA	normal	no	no
chr8	142154019	142160988	BU430716	+	L1ME3A	-	DENND3	142138719	142205900	+	single alignment	not tested	lymph	lymph	MGC85	normal	no	no
chr8	142194340	142209327	CD365983	-	L1MEc	+	DENND3	142138719	142205900	+	single alignment	not tested	Alveolar Macrophage ;Lung	lung	NA	normal	no	no
chr8	142202102	142202683	DA522513	+	L1MEc	-	DENND3	142138719	142205900	+	single alignment	not tested	brain	brain	NA	normal	no	no
chr8	142202032	142204348	HY256797	+	L1MEc	-	DENND3	142138719	142205900	+	single alignment	not tested	thymus	thymus	NA	normal	no	no
chr15	65993390	65998615	BQ720900	-	L1MC4a	+	DENND4A	65952956	66084631	-	single alignment	not tested	sympathetic trunk	brain	NA	normal	no	no
chr12	16138105	16189274	AA504545	+	L1ME2	-	DERA	16064105	16190315	+	single alignment	not tested	germinal center B cell	blood	NA	normal	no	no
chr9	117188135	117204239	DA242879	-	L1MC4a	+	DFNB31	117164359	117267736	-	single alignment	not tested	brain	brain	NA	normal	no	no
chr22	18896158	18898751	DA123535	+	L1MC4	-	DGCR6	18893735	18899601	+	single alignment	not tested	cerebellum	brain	NA	normal	no	no
chr13	52343301	52351474	AI299373	-	L1ME4a	+	DHRS12	52344912	52378298	-	single alignment	yes	lung;carcinoid	lung	NA	cancerous	no	no
chr13	52343321	52351515	AV722563	-	L1ME4a	+	DHRS12	52344912	52378298	-	single alignment	yes	Hypothalamus	brain	NA	normal	no	no
chr13	52343381	52351515	AV724157	-	L1ME4a	+	DHRS12	52344912	52378298	-	single alignment	yes	Hypothalamus	brain	NA	normal	no	no
chr13	52345973	52351515	AV706821	-	L1ME4a	+	DHRS12	52344912	52378298	-	single alignment	yes	Adrenal gland	adrenal gland	NA	normal	no	no
chr13	52343311	52351520	BF438027	-	L1ME4a	+	DHRS12	52344912	52378298	-	single alignment	yes	lung;carcinoid	lung	NA	cancerous	no	no
chr13	52343308	52351482	H29874	-	L1ME4a	+	DHRS12	52344912	52378298	-	single alignment	yes	retina ;eye	eye	NA	normal	no	no
chr13	52348058	52351542	H92160	-	L1ME4a	+	DHRS12	52344912	52378298	-	single alignment	yes	retina ;eye	eye	NA	normal	no	no
chrX	96375076	96502808	DA450956	+	L1PBa1	-	DIAPH2	95939661	96724837	+	single alignment	not tested	tongue; tumor tissue	head/neck	NA	cancerous	no	no
chrX	96374914	96502805	DB014667	+	L1PBa1	-	DIAPH2	95939661	96724837	+	single alignment	not tested	tumor tissue ;esophageal	head/neck	NA	cancerous	no	no
chr1	223045610	223153120	BM926551	+	L1PA4	-	DISP1	222988430	223179337	+	single alignment	not tested	pooled lung and spleen	pooled	NA	normal	no	no
chr7	107521473	107542262	DC398058	+	L1MA9	-	DLD	107531551	107561643	+	single alignment	not tested	testis	testis	NA	normal	no	no
chr13	50760051	51007861	AI337241	+	L1PA2	-	DLEU1	50656304	50681354	+	single alignment	not tested	colon tumor;colon	colon	NA	cancerous	no	yes
chr13	50760078	51102187	DA458575	+	L1PA2	-	DLEU1	50656304	50681354	+	single alignment	not tested	tongue; tumor tissue	head/neck	NA	cancerous	no	yes
chr13	51007645	51286836	DA858492	+	L1M3	-	DLEU1	50656304	50681354	+	single alignment	not tested	placenta	placenta	NA	normal	no	no
chr13	51007640	51087031	AA431979	+	L1M3	-	DLEU1	50656304	50681354	+	single alignment	not tested	NA	NA	NA	NA	no	no
chr13	51007645	51286836	DA858492	+	L1M3	-	DLEU7	51397040	51418075	-	single alignment	not tested	placenta	placenta	NA	normal	no	no
chr18	3962352	3995680	R18342	+	HAL1	-	DLGAP1-AS4	3962352	4013943	+	single alignment	not tested	whole brain	brain	NA	normal	no	no
chr5	118494797	118503331	AL703580	+	L1MA8	-	DMXL1	118406781	118584824	+	single alignment	not tested	NA	NA	NA	NA	no	no
chr7	21891180	21901629	DB051499	+	L1MCa	-	DNAH11	21582832	21941186	+	single alignment	not tested	testis	testis	NA	normal	no	no
chr5	13901360	13903873	BX492099	-	L1MEe	+	DNAH5	13690436	13944589	-	single alignment	not tested	NA	NA	NA	NA	no	no
chr2	85006672	85014378	DA932621	+	L1PA16	-	DNAH6	84743578	85046713	+	single alignment	not tested	spleen	spleen	NA	normal	no	no
chr20	62558475	62562316	HY048844	+	L1MEf	-	DNAJC5	62526454	62567384	+	single alignment	not tested	testis	testis	NA	normal	no	no
chr20	62558475	62562824	HY053376	+	L1MEf	-	DNAJC5	62526454	62567384	+	single alignment	not tested	testis	testis	NA	normal	no	no
chr1	172046228	172222823	DA322508	+	L1PA7	-	DNM3	171810617	172102532	+	single alignment	not tested	hippocampus	brain	NA	normal	no	no
chr2	225679036	225704892	BM475791	-	L1MA8	+	DOCK10	225629806	225907330	-	single alignment	not tested	testis;embryonal carcinoma	testis	unnamed cell line	cancerous	no	no
chr18	67310923	67406315	AA429780	+	L1MD2	-	DOK6	67068283	67516322	+	single alignment	not tested	NA	NA	NA	NA	no	no
chr18	67310910	67365761	BX280184	+	L1MD2	-	DOK6	67068283	67516322	+	single alignment	not tested	pooled	pooled	NA	normal	no	no
chr7	35121311	35132949	BF028725	-	L1PA2	+	DPY19L2P1	35120898	35225774	-	single alignment	not tested	carcinoma;bladder	bladder	unnamed cell line	cancerous	no	yes
chr7	35121096	35133041	DA748563	-	L1PA2	+	DPY19L2P1	35120898	35225774	-	single alignment	not tested	NA	embryonic	NT2	cancerous	no	yes
chr5	31448679	31459135	AW237908	-	L1MC5	+	DROSHA	31400601	31532282	-	single alignment	not tested	NA	NA	NA	NA	no	no
chr14	19654491	19691729	DA724609	+	L1P4	+	DUXAP10	19650031	19692916	+	multiple alignment	yes: ambiguity due to multiple alignment	NA	embryonic	NT2	cancerous	no	no
chr14	19883654	19920871	DA724609	-	L1P4	+	DUXAP10	19650031	19692916	+	multiple alignment	yes: ambiguity due to multiple alignment	NA	embryonic	NT2	cancerous	no	no
chr22	16151446	16188544	DA724609	-	L1P4	+	DUXAP10	19650031	19692916	+	multiple alignment	yes: ambiguity due to multiple alignment	NA	embryonic	NT2	cancerous	no	no
chr14	19654491	19691729	DA724609	+	L1P4	+	DUXAP8	16150528	16193009	-	multiple alignment	yes: ambiguity due to multiple alignment	NA	embryonic	NT2	cancerous	no	no
chr14	19883654	19920871	DA724609	-	L1P4	+	DUXAP8	16150528	16193009	-	multiple alignment	yes: ambiguity due to multiple alignment	NA	embryonic	NT2	cancerous	no	no
chr22	16151446	16188544	DA724609	-	L1P4	+	DUXAP8	16150528	16193009	-	multiple alignment	yes: ambiguity due to multiple alignment	NA	embryonic	NT2	cancerous	no	no
chr17	7130556	7131703	CF147155	-	L1ME3B	+	DVL2	7128660	7137863	-	single alignment	not tested	Prostate;CNCAP(3)T-225 cell line	prostate	CNCAP(3)T-225	normal	no	no
chr17	7130721	7131703	CF147307	-	L1ME3B	+	DVL2	7128660	7137863	-	single alignment	not tested	Prostate;CNCAP(3)T-225 cell line	prostate	CNCAP(3)T-225	normal	no	no
chr17	7130765	7131703	CF147175	-	L1ME3B	+	DVL2	7128660	7137863	-	single alignment	not tested	Prostate;CNCAP(3)T-225 cell line	prostate	CNCAP(3)T-225	normal	no	no
chr7	95382527	95499248	DA522169	+	L1MA8	-	DYNC1I1	95401817	95727736	+	single alignment	not tested	brain	brain	NA	normal	yes	no
chr7	95466922	95606918	AA220950	+	L1PA3	-	DYNC1I1	95401817	95727736	+	single alignment	not tested	brain;neuroepithelial cells	brain	NA	normal	yes	yes
chr7	95466829	95616423	DA439110	+	L1PA3	-	DYNC1I1	95401817	95727736	+	single alignment	not tested	tongue; tumor tissue	head/neck	NA	cancerous	yes	yes
chr7	95466929	95657633	DA729302	+	L1PA3	-	DYNC1I1	95401817	95727736	+	single alignment	not tested	NA	embryonic	NT2	cancerous	yes	yes
chr11	103196582	103339434	BI560576	+	L1P4a	-	DYNC2H1	102980159	103350591	+	single alignment	not tested	testis	testis	NA	normal	no	no
chr8	86099919	86126272	AL583354	+	L1M1	-	E2F5	86089618	86126753	+	single alignment	not tested	NA	blood	RAMOS	cancerous	no	no
chr8	86099922	86126178	AL560117	+	L1M1	-	E2F5	86089618	86126753	+	single alignment	not tested	B CELLS (RAMOS CELL LINE)	blood	RAMOS	normal	no	no
chr8	86099920	86124439	BM919591	+	L1M1	-	E2F5	86089618	86126753	+	single alignment	not tested	pooled pancreas and spleen	pooled	NA	normal	no	no
chr8	86099909	86121456	BP224536	+	L1M1	-	E2F5	86089618	86126753	+	single alignment	not tested	NA	blood	Daudi	cancerous	no	no
chr8	86099971	86115486	BU428637	+	L1M1	-	E2F5	86089618	86126753	+	single alignment	not tested	lymph	lymph	MGC85	normal	no	no
chr8	86099971	86115489	BU428631	+	L1M1	-	E2F5	86089618	86126753	+	single alignment	not tested	lymph	lymph	MGC85	normal	no	no
chr3	172500436	172525597	BI829938	+	L1PA13	-	ECT2	172468474	172539264	+	single alignment	not tested	medulla ;brain	brain	NA	normal	no	no
chrX	44120459	44141407	DB446216	-	L1ME4a	+	EFHC2	44007127	44202923	-	single alignment	not tested	testis	testis	NA	normal	no	no
chr11	32604911	32611179	BF212072	+	L1ME1	-	EIF3M	32605312	32624419	+	single alignment	not tested	bone marrow	bone marrow	NA	normal	no	no
chr11	32604975	32611175	BP225065	+	L1ME1	-	EIF3M	32605312	32624419	+	single alignment	not tested	NA	blood	Daudi	cancerous	no	no
chr1	21296034	21339596	BP312512	-	L1PBa	+	EIF4G3	21132784	21437876	-	single alignment	not tested	mammary gland	breast	OCUB-F	cancerous	no	no
chr7	37264540	37319347	DB098869	-	L1PB1	+	ELMO1	36892510	37025871	-	single alignment	not tested	testis	testis	NA	normal	no	no
chr7	37298792	37319556	DC403971	-	L1PB1	+	ELMO1	36892510	37025871	-	single alignment	not tested	testis	testis	NA	normal	no	no
chr2	85604004	85618118	BP381421	+	L1MDa	-	ELMOD3	85581842	85618875	+	single alignment	not tested	adipose tissue;adipose tissue	adipose	NA	normal	no	no
chr18	33718057	33722823	DB037459	+	L1M5	-	ELP2	33709836	33754684	+	single alignment	not tested	testis	testis	NA	normal	no	yes
chr4	111332202	111412320	BG420928	+	L1PA2	-	ENPEP	111397228	111484493	+	single alignment	not tested	renal cell adenocarcinoma ;kidney	kidney	NA	cancerous	yes	yes
chr4	111332192	111430831	DA454725	+	L1PA2	-	ENPEP	111397228	111484493	+	single alignment	not tested	tongue; tumor tissue	head/neck	NA	cancerous	yes	yes
chr4	111332216	111412223	DA438545	+	L1PA2	-	ENPEP	111397228	111484493	+	single alignment	not tested	tongue; tumor tissue	head/neck	NA	cancerous	yes	yes
chr4	111332374	111427852	DA726319	+	L1PA2	-	ENPEP	111397228	111484493	+	single alignment	not tested	NA	embryonic	NT2	cancerous	yes	yes
chr4	111332414	111427883	DA725846	+	L1PA2	-	ENPEP	111397228	111484493	+	single alignment	not tested	NA	embryonic	NT2	cancerous	yes	yes
chr4	111332488	111409813	CN314562	+	L1PA2	-	ENPEP	111397228	111484493	+	single alignment	not tested	embryonic stem cells	embryonic	H9 esc	normal	yes	yes
chr4	111332268	111397977	DA756826	+	L1PA2	-	ENPEP	111397228	111484493	+	single alignment	not tested	NA	embryonic	NT2	cancerous	yes	yes
chr12	132466031	132466768	BF757864	+	L1MD	-	EP400	132434464	132565011	+	single alignment	not tested	colon	colon	NA	normal	no	no
chr12	132466031	132466932	BQ311692	+	L1MD	-	EP400	132434464	132565011	+	single alignment	not tested	breast normal	breast	NA	normal	no	no
chr12	132526068	132529260	DA312410	+	L1ME3A	-	EP400	132434464	132565011	+	single alignment	not tested	hippocampus	brain	NA	normal	no	no
chr5	111598249	111728481	DA222894	-	L1PA6	+	EPB41L4A	111498314	111755010	-	single alignment	not tested	brain	brain	NA	normal	no	no
chr2	120918142	120925536	BY795500	+	L1M1	-	EPB41L5	120770603	120936697	+	single alignment	not tested	eye	eye	NA	normal	no	no
chr3	96728659	96728978	BI002436	+	L1PA8A	-	EPHA6	96533424	96728971	+	single alignment	not tested	head normal	head/neck	NA	normal	no	no
chr3	134724414	134825346	DA451533	+	L1HS	-	EPHB1	134514098	134979307	+	single alignment	not tested	tongue; tumor tissue	head/neck	NA	cancerous	yes	no
chr3	134724425	134825356	DA443174	+	L1HS	-	EPHB1	134514098	134979307	+	single alignment	not tested	tongue; tumor tissue	head/neck	NA	cancerous	yes	no
chr3	134724438	134825377	DA435263	+	L1HS	-	EPHB1	134514098	134979307	+	single alignment	not tested	tongue; tumor tissue	head/neck	NA	cancerous	yes	no
chr3	134786373	134825426	DA441991	+	L1PB1	-	EPHB1	134514098	134979307	+	single alignment	not tested	tongue; tumor tissue	head/neck	NA	cancerous	yes	no
chr3	134786605	134851811	DA436221	+	L1PB1	-	EPHB1	134514098	134979307	+	single alignment	not tested	tongue; tumor tissue	head/neck	NA	cancerous	yes	no
chr1	220160629	220170916	AA436566	-	L1M5	+	EPRS	220141941	220220000	-	single alignment	not tested	mixed (see below);Pooled human melanocyte	melanocyte	NA	normal	no	no
chr19	16532231	16548271	DB290556	-	L1MB5	+	EPS15L1	16472388	16582823	-	single alignment	not tested	uterus	uterus	NA	normal	no	no
chr2	128018894	128034645	CD693399	-	HAL1	+	ERCC3	128014865	128051670	-	single alignment	not tested	normal nasopharynx	head/neck	NA	normal	no	no
chr5	172359197	172362260	AW816207	+	L1MC	-	ERGIC1	172261222	172379688	+	single alignment	not tested	stomach	stomach	NA	normal	no	no
chr8	8859656	8860434	DA867876	+	L1MEc	-	ERI1	8860313	8890849	+	single alignment	not tested	prostate	prostate	NA	normal	no	no
chr8	8859697	8860663	DB030336	+	L1MEc	-	ERI1	8860313	8890849	+	single alignment	not tested	testis	testis	NA	normal	no	no
chr8	8859705	8860379	DB445519	+	L1MEc	-	ERI1	8860313	8890849	+	single alignment	not tested	testis	testis	NA	normal	no	no
chr8	833728	1087591	HY003863	+	L1PA8A	-	ERICH1-AS1	687604	1087777	+	single alignment	not tested	testis	testis	NA	normal	no	no
chr15	69373256	69383454	BE728369	+	L1M7	-	EWSAT1	69373189	69388163	+	single alignment	yes	melanotic melanoma ;skin	skin	NA	cancerous	no	no
chr15	69373257	69384135	BF026680	+	L1M7	-	EWSAT1	69373189	69388163	+	single alignment	yes	melanotic melanoma ;skin	skin	NA	cancerous	no	no
chr15	69373236	69383454	BG476431	+	L1M7	-	EWSAT1	69373189	69388163	+	single alignment	yes	melanotic melanoma ;skin	skin	NA	cancerous	no	no
chr15	69373209	69387524	BQ949306	+	L1M7	-	EWSAT1	69373189	69388163	+	single alignment	yes	large cell carcinoma ;lung	lung	NA	cancerous	no	no
chr15	69373218	69392287	BQ944191	+	L1M7	-	EWSAT1	69373189	69388163	+	single alignment	yes	large cell carcinoma ;lung	lung	NA	cancerous	no	no
chr15	69373241	69383673	BQ953607	+	L1M7	-	EWSAT1	69373189	69388163	+	single alignment	yes	large cell carcinoma ;lung	lung	NA	cancerous	no	no
chr15	69373187	69383734	DA411304	+	L1M7	-	EWSAT1	69373189	69388163	+	single alignment	yes	thalamus	brain	NA	normal	no	no
chr15	69373202	69383285	DA289033	+	L1M7	-	EWSAT1	69373189	69388163	+	single alignment	yes	hippocampus	brain	NA	normal	no	no
chr15	69373225	69384298	DA999185	+	L1M7	-	EWSAT1	69373189	69388163	+	single alignment	yes	tumor tissue ;breast	breast	NA	cancerous	no	no
chr14	69680848	69701734	BG724342	+	L1MEe	-	EXD2	69658193	69710737	+	single alignment	yes	testis	testis	NA	normal	no	no
chr14	69680845	69701583	BI465124	+	L1MEe	-	EXD2	69658193	69710737	+	single alignment	yes	testis	testis	NA	normal	no	no
chr14	69680828	69701462	DB086854	+	L1MEe	-	EXD2	69658193	69710737	+	single alignment	yes	testis	testis	NA	normal	no	no
chr14	69680841	69695773	DB458397	+	L1MEe	-	EXD2	69658193	69710737	+	single alignment	yes	testis	testis	NA	normal	no	no
chr14	69680845	69697315	DB449796	+	L1MEe	-	EXD2	69658193	69710737	+	single alignment	yes	testis	testis	NA	normal	no	no
chr14	69680845	69701538	DB024781	+	L1MEe	-	EXD2	69658193	69710737	+	single alignment	yes	testis	testis	NA	normal	no	no
chr14	69680845	69701540	DB050932	+	L1MEe	-	EXD2	69658193	69710737	+	single alignment	yes	testis	testis	NA	normal	no	no
chr14	69680848	69697302	DB096113	+	L1MEe	-	EXD2	69658193	69710737	+	single alignment	yes	testis	testis	NA	normal	no	no
chr14	69680848	69701548	DB055848	+	L1MEe	-	EXD2	69658193	69710737	+	single alignment	yes	testis	testis	NA	normal	no	no
chr14	69680848	69701548	DB082797	+	L1MEe	-	EXD2	69658193	69710737	+	single alignment	yes	testis	testis	NA	normal	no	no
chr14	69680848	69701560	DB082632	+	L1MEe	-	EXD2	69658193	69710737	+	single alignment	yes	testis	testis	NA	normal	no	no
chr14	69680848	69701573	DB043999	+	L1MEe	-	EXD2	69658193	69710737	+	single alignment	yes	testis	testis	NA	normal	no	no
chr14	69680848	69701573	DB079592	+	L1MEe	-	EXD2	69658193	69710737	+	single alignment	yes	testis	testis	NA	normal	no	no
chr14	69680848	69701583	DB098129	+	L1MEe	-	EXD2	69658193	69710737	+	single alignment	yes	testis	testis	NA	normal	no	no
chr14	69680851	69701558	DB050672	+	L1MEe	-	EXD2	69658193	69710737	+	single alignment	yes	testis	testis	NA	normal	no	no
chr14	69680867	69701538	DB074341	+	L1MEe	-	EXD2	69658193	69710737	+	single alignment	yes	testis	testis	NA	normal	no	no
chr14	69680870	69701497	DB450749	+	L1MEe	-	EXD2	69658193	69710737	+	single alignment	yes	testis	testis	NA	normal	no	no
chr14	69680870	69701502	DB453057	+	L1MEe	-	EXD2	69658193	69710737	+	single alignment	yes	testis	testis	NA	normal	no	no
chr14	69680870	69701515	DB098020	+	L1MEe	-	EXD2	69658193	69710737	+	single alignment	yes	testis	testis	NA	normal	no	no
chr14	69680870	69701568	DB055356	+	L1MEe	-	EXD2	69658193	69710737	+	single alignment	yes	testis	testis	NA	normal	no	no
chr14	69680870	69701590	DB077243	+	L1MEe	-	EXD2	69658193	69710737	+	single alignment	yes	testis	testis	NA	normal	no	no
chr14	69680870	69701596	DB039201	+	L1MEe	-	EXD2	69658193	69710737	+	single alignment	yes	testis	testis	NA	normal	no	no
chr14	69680870	69703240	DB036649	+	L1MEe	-	EXD2	69658193	69710737	+	single alignment	yes	testis	testis	NA	normal	no	no
chr14	69680820	69697262	HY040355	+	L1MEe	-	EXD2	69658193	69710737	+	single alignment	yes	testis	testis	NA	normal	no	no
chr14	69680838	69697281	HY047269	+	L1MEe	-	EXD2	69658193	69710737	+	single alignment	yes	testis	testis	NA	normal	no	no
chr14	69680848	69697222	HY028134	+	L1MEe	-	EXD2	69658193	69710737	+	single alignment	yes	testis	testis	NA	normal	no	no
chr14	69680848	69701442	HY055654	+	L1MEe	-	EXD2	69658193	69710737	+	single alignment	yes	testis	testis	NA	normal	no	no
chr14	69680848	69701506	HY028520	+	L1MEe	-	EXD2	69658193	69710737	+	single alignment	yes	testis	testis	NA	normal	no	no
chr14	69680849	69701533	HY009285	+	L1MEe	-	EXD2	69658193	69710737	+	single alignment	yes	testis	testis	NA	normal	no	no
chr14	69680863	69701466	HY047641	+	L1MEe	-	EXD2	69658193	69710737	+	single alignment	yes	testis	testis	NA	normal	no	no
chr14	69680867	69701558	HY010464	+	L1MEe	-	EXD2	69658193	69710737	+	single alignment	yes	testis	testis	NA	normal	no	no
chr14	69680867	69702784	HY017717	+	L1MEe	-	EXD2	69658193	69710737	+	single alignment	yes	testis	testis	NA	normal	no	no
chr14	69680867	69702787	HY049312	+	L1MEe	-	EXD2	69658193	69710737	+	single alignment	yes	testis	testis	NA	normal	no	no
chr14	69680867	69702808	HY000956	+	L1MEe	-	EXD2	69658193	69710737	+	single alignment	yes	testis	testis	NA	normal	no	no
chr14	69680870	69695789	HY053334	+	L1MEe	-	EXD2	69658193	69710737	+	single alignment	yes	testis	testis	NA	normal	no	no
chr14	69680870	69697318	HY055144	+	L1MEe	-	EXD2	69658193	69710737	+	single alignment	yes	testis	testis	NA	normal	no	no
chr14	69680870	69701522	HY027150	+	L1MEe	-	EXD2	69658193	69710737	+	single alignment	yes	testis	testis	NA	normal	no	no
chr14	69680871	69701565	HY042168	+	L1MEe	-	EXD2	69658193	69710737	+	single alignment	yes	testis	testis	NA	normal	no	no
chr14	69680871	69701690	HY008094	+	L1MEe	-	EXD2	69658193	69710737	+	single alignment	yes	testis	testis	NA	normal	no	no
chr7	133011282	133041270	DA317075	+	L1PA6	-	EXOC4	132937822	133168946	+	single alignment	not tested	hippocampus	brain	NA	normal	yes	no
chr7	133290324	133602406	DB198027	+	L1MB7	-	EXOC4	132937822	133168946	+	single alignment	not tested	trachea	lung	NA	normal	yes	no
chr7	133579815	133622704	DB015378	+	L1PA2	-	EXOC4	132937822	133168946	+	single alignment	not tested	tumor tissue ;esophageal	head/neck	NA	cancerous	yes	no
chr14	57698288	57704224	CN352256	-	L1MD3	+	EXOC5	57669193	57735617	-	single alignment	not tested	embryonic stem cells	embryonic	H1 esc	normal	no	no
chr2	72411279	72600015	DA319273	-	L1MA2	+	EXOC6B	72406443	73053177	-	single alignment	not tested	hippocampus	brain	NA	normal	no	no
chr3	45046624	45048945	BF758872	+	L1ME3A	-	EXOSC7	45017740	45054158	+	single alignment	not tested	colon	colon	NA	normal	no	yes
chr3	45046592	45049016	BI015538	+	L1ME3A	-	EXOSC7	45017740	45054158	+	single alignment	not tested	lung tumor	lung	NA	cancerous	no	yes
chr3	45046507	45052937	BM931902	+	L1ME3A	-	EXOSC7	45017740	45054158	+	single alignment	not tested	fetal eyes;eye	eye	NA	normal	no	yes
chr3	45046567	45052962	BM684955	+	L1ME3A	-	EXOSC7	45017740	45054158	+	single alignment	not tested	fetal eyes;eye	eye	NA	normal	no	yes
chr3	45046582	45052962	CR747997	+	L1ME3A	-	EXOSC7	45017740	45054158	+	single alignment	not tested	colon	colon	NA	normal	no	yes
chrX	57507937	57515357	AW801671	+	L1PA8	-	FAAH2	57313109	57515629	+	single alignment	not tested	uterus	uterus	NA	normal	no	no
chrX	57508008	57515626	CA313962	+	L1PA8	-	FAAH2	57313109	57515629	+	single alignment	not tested	Human Lung Epithelial cells ;Lung	lung	NA	normal	no	no
chr1	51246684	51393624	DB043040	-	L1ME3A	+	FAF1	50906934	51425936	-	single alignment	yes	testis	testis	NA	normal	no	no
chr4	38916239	38930904	BX117651	+	L1ME4a	-	FAM114A1	38869353	38947365	+	single alignment	not tested	NA	NA	NA	NA	no	no
chrX	133922764	133930493	BM930808	-	HAL1-3A ME	+	FAM122B	133903595	133930385	-	single alignment	not tested	fetal eyes;eye	eye	NA	normal	no	no
chrX	133922764	133930493	BM930808	-	HAL1-3A ME	+	FAM122C	133930443	133957015	+	single alignment	not tested	fetal eyes;eye	eye	NA	normal	no	no
chr5	177168261	177177395	DB037974	-	L1MC2	+	FAM153A	177150364	177207505	-	single alignment	not tested	testis	testis	NA	normal	no	no
chr5	175514772	175523865	DB450430	+	L1MC2	-	FAM153B	175490711	175541801	+	single alignment	not tested	testis	testis	NA	normal	no	no
chr2	29179476	29256386	CX757566	+	L1MC4a	-	FAM179A	29204163	29275096	+	single alignment	not tested	Blastocyst	embryonic	NA	normal	no	no
chr1	43585868	43622067	AI201524	+	L1PA2	-	FAM183A	43613593	43622067	+	single alignment	not tested	prostate	prostate	NA	normal	no	no
chr1	43585878	43622051	AI674823	+	L1PA2	-	FAM183A	43613593	43622067	+	single alignment	not tested	prostate	prostate	NA	normal	no	no
chr1	43585878	43622067	AI685578	+	L1PA2	-	FAM183A	43613593	43622067	+	single alignment	not tested	prostate	prostate	NA	normal	no	no
chr1	43585835	43622067	AW134732	+	L1PA2	-	FAM183A	43613593	43622067	+	single alignment	not tested	NA	NA	NA	NA	no	no
chr1	43585880	43622067	AW138367	+	L1PA2	-	FAM183A	43613593	43622067	+	single alignment	not tested	NA	NA	NA	NA	no	no
chr1	43585878	43622067	BF477758	+	L1PA2	-	FAM183A	43613593	43622067	+	single alignment	not tested	prostate	prostate	NA	normal	no	no
chr10	15820851	15824501	BX498517	-	HAL1	+	FAM188A	15820174	15902519	-	single alignment	not tested	liver	liver/spleen	NA	normal	no	no
chr9	71998154	71998934	DA237507	+	L1MB5	-	FAM189A2	71944240	72007370	+	single alignment	not tested	brain	brain	NA	normal	no	yes
chr21	46382716	46396870	BF109193	+	L1ME2z	-	FAM207A	46359954	46396888	+	single alignment	not tested	pooled	pooled	NA	normal	no	no
chr7	6370450	6388833	BG722490	-	L1MB3	+	FAM220A	6369039	6388590	-	single alignment	not tested	testis	testis	NA	normal	no	no
chr7	6370508	6388833	BG717162	-	L1MB3	+	FAM220A	6369039	6388590	-	single alignment	not tested	testis	testis	NA	normal	no	no
chr7	6370828	6388833	BG707621	-	L1MB3	+	FAM220A	6369039	6388590	-	single alignment	not tested	hypothalamus ;brain	brain	NA	normal	no	no
chr7	6370531	6388833	BI460695	-	L1MB3	+	FAM220A	6369039	6388590	-	single alignment	not tested	testis	testis	NA	normal	no	no
chr15	49620586	49688642	CF594290	-	L1PA2	+	FAM227B	49620591	49913118	-	single alignment	not tested	placenta;Human Placenta	placenta	NA	normal	yes	yes
chr15	49623979	49688642	CF594064	-	L1PA2	+	FAM227B	49620591	49913118	-	single alignment	not tested	placenta;Human Placenta	placenta	NA	normal	yes	yes
chr15	49620748	49688314	DB209430	-	L1PA2	+	FAM227B	49620591	49913118	-	single alignment	not tested	trachea	lung	NA	normal	yes	yes
chr3	125648112	125655835	BE735854	-	L1PA2	+	FAM86JP	125635443	125648867	+	single alignment	yes	adenocarcinoma ;pancreas	pancreas	NA	cancerous	no	yes
chr3	125648114	125655878	BI085096	-	L1PA2	+	FAM86JP	125635443	125648867	+	single alignment	yes	brain;astrocytoma grade IV	brain	unnamed cell line	cancerous	no	yes
chr3	125648117	125655882	BM016759	-	L1PA2	+	FAM86JP	125635443	125648867	+	single alignment	yes	brain;astrocytoma grade IV	brain	unnamed cell line	cancerous	no	yes
chr3	125648121	125655884	BM017116	-	L1PA2	+	FAM86JP	125635443	125648867	+	single alignment	yes	brain;astrocytoma grade IV	brain	unnamed cell line	cancerous	no	yes
chr3	125648149	125655970	BX382902	-	L1PA2	+	FAM86JP	125635443	125648867	+	single alignment	yes	NA	blood	JURKAT	cancerous	no	yes
chr3	125648268	125655887	CD685738	-	L1PA2	+	FAM86JP	125635443	125648867	+	single alignment	yes	normal nasopharynx	head/neck	NA	normal	no	yes
chr3	125648345	125655873	DA453519	-	L1PA2	+	FAM86JP	125635443	125648867	+	single alignment	yes	tongue; tumor tissue	head/neck	NA	cancerous	no	yes
chr3	125648380	125655867	DA450954	-	L1PA2	+	FAM86JP	125635443	125648867	+	single alignment	yes	tongue; tumor tissue	head/neck	NA	cancerous	no	yes
chr9	42435115	42474088	BQ374686	+	L1MC4	+	FAM95B1	43027662	43033312	-	multiple alignment	not tested	testis normal	testis	NA	normal	no	no
chr9	42435132	42474107	BQ374634	+	L1MC4	+	FAM95B1	43027662	43033312	-	multiple alignment	not tested	testis normal	testis	NA	normal	no	no
chr9	43027812	43066786	BQ374686	-	L1MC4	+	FAM95B1	43027662	43033312	-	multiple alignment	not tested	testis normal	testis	NA	normal	no	no
chr9	66363179	66398267	BQ374634	-	L1MC4	+	FAM95B1	43027662	43033312	-	multiple alignment	not tested	testis normal	testis	NA	normal	no	no
chr9	66363198	66398284	BQ374686	-	L1MC4	+	FAM95B1	43027662	43033312	-	multiple alignment	not tested	testis normal	testis	NA	normal	no	no
chr10	127663463	127684127	AA885328	+	L1PA14	-	FANK1	127585107	127698161	+	single alignment	not tested	pooled	pooled	NA	normal	no	no
chr2	242428992	242430590	BP376144	+	L1MC	-	FARP2	242295663	242434257	+	single alignment	not tested	uterus	uterus	NA	normal	no	no
chr2	242428959	242430547	DA062723	+	L1MC	-	FARP2	242295663	242434257	+	single alignment	not tested	cerebellum	brain	NA	normal	no	no
chr5	127611770	127623385	DR760758	-	L1MEf	+	FBN2	127593600	127873735	-	single alignment	not tested	embryonic stem	embryonic	BG01	normal	no	no
chr3	33413832	33415131	BP370740	+	L1MEc	-	FBXL2	33318936	33428757	+	single alignment	not tested	testis	testis	NA	normal	no	no
chr18	71740604	71764376	CA430036	-	L1PB1	+	FBXO15	71740587	71814999	-	single alignment	not tested	Chondrosarcoma;Cell lines	bone	unnamed cell line	cancerous	no	no
chr18	71740604	71764466	CA426563	-	L1PB1	+	FBXO15	71740587	71814999	-	single alignment	not tested	Chondrosarcoma;Cell lines	bone	NA	cancerous	no	no
chr18	71740605	71764302	DB336799	-	L1PB1	+	FBXO15	71740587	71814999	-	single alignment	not tested	testis	testis	NA	normal	no	no
chr15	76197945	76225101	BF696162	+	L1MC4	-	FBXO22	76196199	76227608	+	single alignment	not tested	brain;primitive neuroectoderm	brain	NA	normal	no	yes
chr15	76197945	76225101	BF696162	+	L1MC4	-	FBXO22-AS1	76225023	76225471	-	single alignment	not tested	brain;primitive neuroectoderm	brain	NA	normal	no	yes
chr1	16621361	16637125	DA293896	-	L1MC1	+	FBXO42	16573334	16678986	-	single alignment	not tested	hippocampus	brain	NA	normal	no	no
chr6	52916782	52945820	DB043351	+	L1PA8A	-	FBXO9	52930256	52965670	+	single alignment	not tested	testis	testis	NA	normal	no	no
chr6	52916784	52945833	DB034514	+	L1PA8A	-	FBXO9	52930256	52965670	+	single alignment	not tested	testis	testis	NA	normal	no	no
chr6	52916785	52943638	DB460400	+	L1PA8A	-	FBXO9	52930256	52965670	+	single alignment	not tested	testis	testis	NA	normal	no	no
chr6	52916788	52943675	DB027744	+	L1PA8A	-	FBXO9	52930256	52965670	+	single alignment	not tested	testis	testis	NA	normal	no	no
chr1	157494319	157497937	DA992869	-	L1PB1	+	FCRL5	157483166	157522310	-	single alignment	not tested	NA	NA	NA	NA	yes	no
chr11	125358962	125406931	DR158477	-	L1HS	+	FEZ1	125315640	125366206	-	single alignment	not tested	human embryonic stem cells	embryonic	BG01	normal	no	no
chr7	121924516	121945658	DB018597	+	L1PA2	-	FEZF1-AS1	121943711	121950131	+	single alignment	not tested	tumor tissue ;esophageal	head/neck	NA	cancerous	no	no
chr9	95777341	95778105	DB456459	+	L1ME1	-	FGD3	95726242	95798518	+	single alignment	not tested	testis	testis	NA	normal	no	no
chr9	95777341	95780474	DB031802	+	L1ME1	-	FGD3	95726242	95798518	+	single alignment	not tested	testis	testis	NA	normal	no	no
chr9	95777341	95780477	DB043365	+	L1ME1	-	FGD3	95726242	95798518	+	single alignment	not tested	testis	testis	NA	normal	no	no
chr9	95777341	95782694	DC398209	+	L1ME1	-	FGD3	95726242	95798518	+	single alignment	not tested	testis	testis	NA	normal	no	no
chr9	95777341	95784666	DC399568	+	L1ME1	-	FGD3	95726242	95798518	+	single alignment	not tested	testis	testis	NA	normal	no	no
chr9	95777341	95784671	DC396509	+	L1ME1	-	FGD3	95726242	95798518	+	single alignment	not tested	testis	testis	NA	normal	no	no
chr9	95781829	95784646	HY018923	+	L1MC4a	-	FGD3	95726242	95798518	+	single alignment	not tested	testis	testis	NA	normal	no	no
chr3	191955825	191962776	DB336974	+	L1PA15	-	FGF12-AS1	191956418	192000884	+	single alignment	not tested	testis	testis	NA	normal	no	no
chr1	60115921	60139754	BE566986	+	L1PA2	-	FGGY	59775749	60228402	+	single alignment	not tested	carcinoma;bladder	bladder	unnamed cell line	cancerous	yes	no
chr1	60119139	60139806	R64632	+	L1PA2	-	FGGY	59775749	60228402	+	single alignment	not tested	placenta	placenta	NA	normal	yes	no
chr7	55750310	55755681	DA039863	-	L1MC4	+	FKBP9P1	55748766	55757153	-	single alignment	not tested	bladder	bladder	NA	normal	no	no
chr7	55750319	55755681	DA042524	-	L1MC4	+	FKBP9P1	55748766	55757153	-	single alignment	not tested	bladder	bladder	NA	normal	no	no
chr7	55750326	55755681	DA017281	-	L1MC4	+	FKBP9P1	55748766	55757153	-	single alignment	not tested	adrenal gland	adrenal gland	NA	normal	no	no
chr7	55750376	55755725	DA041493	-	L1MC4	+	FKBP9P1	55748766	55757153	-	single alignment	not tested	bladder	bladder	NA	normal	no	no
chr7	55752888	55755681	DA042243	-	L1MC4	+	FKBP9P1	55748766	55757153	-	single alignment	not tested	bladder	bladder	NA	normal	no	no
chr3	58034281	58067378	DA725353	+	L1MC4	-	FLNB	57994126	58157982	+	single alignment	not tested	NA	embryonic	NT2	cancerous	no	no
chr1	240414226	240494031	DC354905	+	L1MA4A	-	FMN2	240255184	240638489	+	single alignment	not tested	NA	NA	NA	NA	no	no
chr1	171301880	171343163	DA752254	-	L1PA2	+	FMO4	171283321	171311223	+	single alignment	not tested	NA	embryonic	NT2	cancerous	no	no
chr9	20658307	20720454	DA743483	+	L1HS	-	FOCAD	20658307	20995954	+	single alignment	yes	NA	embryonic	NT2	cancerous	no	yes
chr9	20658329	20740339	DA889877	+	L1HS	-	FOCAD	20658307	20995954	+	single alignment	yes	NA	NA	NA	NA	no	yes
chr9	20658335	20715364	DA687306	+	L1HS	-	FOCAD	20658307	20995954	+	single alignment	yes	NA	embryonic	NT2	cancerous	no	yes
chr9	20658341	20720517	DA916850	+	L1HS	-	FOCAD	20658307	20995954	+	single alignment	yes	small intestine	intestine	NA	normal	no	yes
chr9	20658402	20740292	DA450743	+	L1HS	-	FOCAD	20658307	20995954	+	single alignment	yes	tongue; tumor tissue	head/neck	NA	cancerous	no	yes
chr9	20658560	20720528	DA511016	+	L1HS	-	FOCAD	20658307	20995954	+	single alignment	yes	brain	brain	NA	normal	no	yes
chr9	20658332	20715410	DB160038	+	L1HS	-	FOCAD	20658307	20995954	+	single alignment	yes	thymus	thymus	NA	normal	no	yes
chr9	20658337	20715404	DB158119	+	L1HS	-	FOCAD	20658307	20995954	+	single alignment	yes	thymus	thymus	NA	normal	no	yes
chr9	20658687	20673903	N50692	+	L1HS	-	FOCAD	20658307	20995954	+	single alignment	yes	multiple sclerosis lesions	brain	NA	normal	no	yes
chr9	20773784	20789484	BP310898	+	L1MC5	-	FOCAD	20658307	20995954	+	single alignment	yes	brain	brain	NA	normal	no	no
chr9	20896969	20912907	CA390057	+	L1MC1	-	FOCAD	20658307	20995954	+	single alignment	yes	RPE/choroid ;Eye	eye	NA	normal	no	no
chr9	20872805	20907201	DA721920	+	L1MB8	-	FOCAD	20658307	20995954	+	single alignment	yes	NA	embryonic	NT2	cancerous	no	no
chr10	13678937	13686980	DB056211	+	L1ME3A	-	FRMD4A	13685705	14372866	-	single alignment	not tested	testis	testis	NA	normal	no	no
chr9	108262939	108275212	BG106445	+	L1MC1	-	FSD1L	108210314	108234420	+	single alignment	not tested	lymphoma;lymph	lymph	unnamed cell line	cancerous	no	no
chr5	132652288	132919332	CN418494	-	L1HS	+	FSTL4	132532151	132948223	-	single alignment	not tested	embryonic stem cells	embryonic	H9 esc	normal	yes	no
chr5	132736648	132919448	DA748670	-	L1HS	+	FSTL4	132532151	132948223	-	single alignment	not tested	NA	embryonic	NT2	cancerous	yes	no
chr4	162459327	162563955	DB146166	-	L1MB3	+	FSTL5	162305043	163085186	-	single alignment	not tested	thymus	thymus	NA	normal	no	no
chr14	66103203	66136135	DB080217	+	L1PB1	-	FUT8	65877309	66210839	+	single alignment	not tested	testis	testis	NA	normal	yes	no
chr14	66103233	66188576	DB442240	+	L1PB1	-	FUT8	65877309	66210839	+	single alignment	not tested	testis	testis	NA	normal	yes	no
chr14	66103233	66188632	DB056212	+	L1PB1	-	FUT8	65877309	66210839	+	single alignment	not tested	testis	testis	NA	normal	yes	no
chr14	66103227	66188592	HY025233	+	L1PB1	-	FUT8	65877309	66210839	+	single alignment	not tested	testis	testis	NA	normal	yes	no
chr3	180633247	180666530	DB024816	+	L1ME1	-	FXR1	180630233	180700539	+	single alignment	not tested	testis	testis	NA	normal	no	no
chr3	180633221	180667032	DC402109	+	L1ME1	-	FXR1	180630233	180700539	+	single alignment	not tested	testis	testis	NA	normal	no	no
chr3	180633246	180667037	DC398412	+	L1ME1	-	FXR1	180630233	180700539	+	single alignment	not tested	testis	testis	NA	normal	no	no
chr14	31043740	31062710	DB058364	+	L1PA14	-	G2E3	31028328	31089267	+	single alignment	not tested	testis	testis	NA	normal	yes	no
chr21	27124101	27130424	DA808749	+	L1MC4	-	GABPA	27107328	27144771	+	single alignment	not tested	brain	brain	NA	normal	no	no
chrX	151424342	151580651	DA329026	-	L1MB5	+	GABRA3	151335633	151619831	-	single alignment	not tested	hippocampus	brain	NA	normal	no	no
chr5	161463776	161522569	DA708786	+	L1PA2	-	GABRG2	161494647	161582545	+	single alignment	not tested	NA	embryonic	NT2	cancerous	no	no
chr6	89940983	90312847	DA701512	+	L1PA2	-	GABRR1	89887222	89941006	-	single alignment	yes	NA	embryonic	NT2	cancerous	no	yes
chr4	898460	909523	BP231783	-	L1ME1	+	GAK	843064	926174	-	single alignment	not tested	muscle	muscle	NA	normal	no	no
chr4	898440	909544	DA229799	-	L1ME1	+	GAK	843064	926174	-	single alignment	not tested	brain	brain	NA	normal	no	no
chr4	898474	909523	DA095563	-	L1ME1	+	GAK	843064	926174	-	single alignment	not tested	cerebellum	brain	NA	normal	no	no
chr4	905459	909466	DB225075	-	L1ME1	+	GAK	843064	926174	-	single alignment	not tested	trachea	lung	NA	normal	no	no
chr15	49620586	49688642	CF594290	-	L1PA2	+	GALK2	49462212	49622002	+	single alignment	not tested	placenta;Human Placenta	placenta	NA	normal	no	no
chr15	49620748	49688314	DB209430	-	L1PA2	+	GALK2	49462212	49622002	+	single alignment	not tested	trachea	lung	NA	normal	no	no
chr7	151772070	151797988	CD109780	+	L1MC2	-	GALNT11	151722758	151819432	+	single alignment	not tested	placenta;Human Placenta	placenta	NA	normal	no	no
chr7	151771382	151791376	DA397507	+	L1MA5A	-	GALNT11	151722758	151819432	+	single alignment	not tested	thalamus	brain	NA	normal	no	no
chr7	151771382	151791531	DA393636	+	L1MA5A	-	GALNT11	151722758	151819432	+	single alignment	not tested	thalamus	brain	NA	normal	no	no
chr7	151771382	151791558	DA364155	+	L1MA5A	-	GALNT11	151722758	151819432	+	single alignment	not tested	subthalamic nucleus	brain	NA	normal	no	no
chr7	151771382	151791610	DA387864	+	L1MA5A	-	GALNT11	151722758	151819432	+	single alignment	not tested	thalamus	brain	NA	normal	no	no
chr7	151771387	151791582	DA261867	+	L1MA5A	-	GALNT11	151722758	151819432	+	single alignment	not tested	caudate nucleus	brain	NA	normal	no	no
chr7	151772072	151791355	DA700177	+	L1MC2	-	GALNT11	151722758	151819432	+	single alignment	not tested	NA	embryonic	NT2	cancerous	no	no
chr7	151772092	151791465	DA838579	+	L1MC2	-	GALNT11	151722758	151819432	+	single alignment	not tested	placenta	placenta	NA	normal	no	no
chr7	151772121	151791465	DA286344	+	L1MC2	-	GALNT11	151722758	151819432	+	single alignment	not tested	corpus callosum	brain	NA	normal	no	no
chr7	30653871	30661294	AU126197	+	L1MA9	-	GARS	30634180	30673648	+	single alignment	not tested	NA	embryonic	NT2	cancerous	yes	no
chr9	99839607	99844227	BI831266	-	L1P3	+	GAS2L1P2	99837952	99844227	-	single alignment	not tested	medulla ;brain	brain	NA	normal	no	no
chr4	22725320	22749252	DB173580	+	L1MEc	-	GBA3	22715711	22821195	+	single alignment	not tested	tumor tissue ;kidney	kidney	NA	cancerous	no	no
chr1	89883751	89887052	BU858570	+	L1PA2	-	GBP1P1	89873237	89890493	+	single alignment	not tested	mixed (pool of 40 RNAs) ; connective tissue - 1	pooled	NA	normal	no	no
chr1	89575503	89576364	DB181889	-	L1PB1	+	GBP2	89571815	89591842	-	single alignment	not tested	tumor tissue ;liver	liver/spleen	NA	cancerous	no	no
chr12	120572403	120575194	DB282334	-	L1MC5	+	GCN1	120565013	120632513	-	single alignment	not tested	uterus	uterus	NA	normal	no	no
chr9	74808737	74817522	DB036152	+	L1M1	-	GDA	74764266	74867140	+	single alignment	not tested	testis	testis	NA	normal	no	no
chr8	75262199	75276313	BI836605	+	L1MC4	-	GDAP1	75262617	75279335	+	single alignment	not tested	pooled pancreas and spleen	pooled	NA	normal	no	no
chr1	118449126	118461606	HY003551	-	L1MB8	+	GDAP2	118419333	118472302	-	single alignment	not tested	testis	testis	NA	normal	no	no
chr2	233707670	233710497	DA152218	+	HAL1	-	GIGYF2	233562014	233725289	+	single alignment	not tested	amygdala	brain	NA	normal	no	no
chr6	149903433	149912328	EB388065	+	L1ME1	-	GINM1	149887527	149912067	+	single alignment	not tested	Eye;Optic nerve	eye	NA	normal	no	no
chr20	25394092	25397882	BU659306	+	L1ME1	-	GINS1	25388322	25429191	+	single alignment	not tested	blood;blood	blood	NA	normal	no	no
chr12	110411554	110418926	DA431280	+	L1MEf	-	GIT2	110367606	110434194	-	single alignment	not tested	colon	colon	NA	normal	no	no
chr11	134225908	134239771	BP377297	+	L1MB3	-	GLB1L2	134201767	134246218	+	single alignment	not tested	uterus	uterus	NA	normal	no	no
chr15	51699977	51706200	HY043543	-	L1M1	+	GLDN	51633712	51700209	+	single alignment	not tested	testis	testis	NA	normal	no	no
chr9	131268183	131284974	DB025183	+	L1MC4	-	GLE1	131266970	131304580	+	single alignment	not tested	testis	testis	NA	normal	no	no
chr9	131268205	131285006	DB046752	+	L1MC4	-	GLE1	131266970	131304580	+	single alignment	not tested	testis	testis	NA	normal	no	no
chr1	92712106	92716916	AA282591	-	L1M5	+	GLMN	92711954	92764566	-	single alignment	not tested	germinal center B cell	blood	NA	normal	no	no
chr11	58477337	58496202	BG432065	-	L1MEc	+	GLYAT	58476229	58499447	-	single alignment	not tested	kidney	kidney	NA	normal	no	no
chr7	2773087	2865686	DA860444	-	L1MC2	+	GNA12	2767740	2802774	-	single alignment	not tested	placenta	placenta	NA	normal	no	no
chr7	93220884	93539160	BG432114	+	L1PA2	-	GNGT1	93535819	93540485	+	single alignment	not tested	kidney	kidney	NA	normal	no	no
chr7	93220992	93540237	DW466562	+	L1PA2	-	GNGT1	93535819	93540485	+	single alignment	not tested	liver	liver/spleen	NA	normal	no	no
chr9	88650451	88651728	CB156692	-	L1MB7	+	GOLM1	88641057	88715116	-	single alignment	not tested	Brain	brain	NA	normal	no	no
chr1	170505432	170513987	BG115406	+	L1M5	-	GORAB	170501262	170522974	+	single alignment	not tested	small intestine;duodenal adenocarcinoma	intestine	unnamed cell line	cancerous	no	yes
chr1	170505415	170508800	BQ448136	+	L1M5	-	GORAB	170501262	170522974	+	single alignment	not tested	Knee;Osteoarthritic Cartilage	cartilage	NA	normal	no	yes
chr13	92756370	93518659	CN370131	+	L1M4	-	GPC5	92050872	93519487	+	single alignment	not tested	embryonic stem cell	embryonic	NA	normal	no	no
chr13	92756371	93518880	CN370130	+	L1M4	-	GPC5	92050872	93519487	+	single alignment	not tested	embryonic stem cell	embryonic	NA	normal	no	no
chr13	92756401	93518876	DA626553	+	L1M4	-	GPC5	92050872	93519487	+	single alignment	not tested	kidney	kidney	NA	normal	no	no
chr13	92992049	93004461	AI827689	-	L1ME3F	+	GPC5-AS2	92992046	93004460	-	single alignment	not tested	pooled	pooled	NA	normal	no	no
chr4	176572996	176807504	BP230154	-	L1MEg	+	GPM6A	176554087	176923842	-	single alignment	not tested	brain	brain	NA	normal	no	no
chr2	53955846	53981119	BI463747	-	L1MC3	+	GPR75-ASB3	53897449	54087170	-	single alignment	not tested	testis	testis	NA	normal	no	no
chr1	145764618	145772169	AL520673	-	L1ME1	-	GPR89A	145764594	145827103	-	multiple alignment	yes: ambiguity due to multiple alignment	NEUROBLASTOMA COT 10-NORMALIZED	brain	NA	cancerous	no	no
chr1	145764642	145772169	AL565411	-	L1MEc	+	GPR89A	145764594	145827103	-	single alignment	yes	brain;FETAL BRAIN	brain	NA	normal	no	no
chr1	145764628	145772169	BX424468	-	L1ME1	-	GPR89A	145764594	145827103	-	multiple alignment	yes: ambiguity due to multiple alignment	PLACENTA	placenta	NA	normal	no	no
chr1	145764635	145772169	BX358923	-	L1ME1	-	GPR89A	145764594	145827103	-	multiple alignment	yes: ambiguity due to multiple alignment	PLACENTA COT 25-NORMALIZED	placenta	NA	normal	no	no
chr1	145804336	145823596	DB047251	-	L1PA16	+	GPR89A	145764594	145827103	-	single alignment	yes	testis	testis	NA	normal	no	no
chr1	145916285	145923843	AL520673	+	L1ME1	-	GPR89A	145764594	145827103	-	multiple alignment	yes: ambiguity due to multiple alignment	NEUROBLASTOMA COT 10-NORMALIZED	brain	NA	cancerous	no	no
chr1	145916285	145923826	BX358923	+	L1ME1	-	GPR89A	145764594	145827103	-	multiple alignment	yes: ambiguity due to multiple alignment	PLACENTA COT 25-NORMALIZED	placenta	NA	normal	no	no
chr1	145916285	145923833	BX424468	+	L1ME1	-	GPR89A	145764594	145827103	-	multiple alignment	yes: ambiguity due to multiple alignment	PLACENTA	placenta	NA	normal	no	no
chr1	147457991	147465549	AL520673	+	L1ME1	-	GPR89A	145764594	145827103	-	multiple alignment	yes: ambiguity due to multiple alignment	NEUROBLASTOMA COT 10-NORMALIZED	brain	NA	cancerous	no	no
chr1	147457991	147465532	BX358923	+	L1ME1	-	GPR89A	145764594	145827103	-	multiple alignment	yes: ambiguity due to multiple alignment	PLACENTA COT 25-NORMALIZED	placenta	NA	normal	no	no
chr1	147457991	147465539	BX424468	+	L1ME1	-	GPR89A	145764594	145827103	-	multiple alignment	yes: ambiguity due to multiple alignment	PLACENTA	placenta	NA	normal	no	no
chr1	145764618	145772169	AL520673	-	L1ME1	-	GPR89B	147400505	147465753	+	multiple alignment	yes: ambiguity due to multiple alignment	NEUROBLASTOMA COT 10-NORMALIZED	brain	NA	cancerous	no	no
chr1	145764628	145772169	BX424468	-	L1ME1	-	GPR89B	147400505	147465753	+	multiple alignment	yes: ambiguity due to multiple alignment	PLACENTA	placenta	NA	normal	no	no
chr1	145764635	145772169	BX358923	-	L1ME1	-	GPR89B	147400505	147465753	+	multiple alignment	yes: ambiguity due to multiple alignment	PLACENTA COT 25-NORMALIZED	placenta	NA	normal	no	no
chr1	145916285	145923843	AL520673	+	L1ME1	-	GPR89B	147400505	147465753	+	multiple alignment	yes: ambiguity due to multiple alignment	NEUROBLASTOMA COT 10-NORMALIZED	brain	NA	cancerous	no	no
chr1	145916285	145923826	BX358923	+	L1ME1	-	GPR89B	147400505	147465753	+	multiple alignment	yes: ambiguity due to multiple alignment	PLACENTA COT 25-NORMALIZED	placenta	NA	normal	no	no
chr1	145916285	145923833	BX424468	+	L1ME1	-	GPR89B	147400505	147465753	+	multiple alignment	yes: ambiguity due to multiple alignment	PLACENTA	placenta	NA	normal	no	no
chr1	147457991	147465549	AL520673	+	L1ME1	-	GPR89B	147400505	147465753	+	multiple alignment	yes: ambiguity due to multiple alignment	NEUROBLASTOMA COT 10-NORMALIZED	brain	NA	cancerous	no	no
chr1	147457991	147465532	BX358923	+	L1ME1	-	GPR89B	147400505	147465753	+	multiple alignment	yes: ambiguity due to multiple alignment	PLACENTA COT 25-NORMALIZED	placenta	NA	normal	no	no
chr1	147457991	147465539	BX424468	+	L1ME1	-	GPR89B	147400505	147465753	+	multiple alignment	yes: ambiguity due to multiple alignment	PLACENTA	placenta	NA	normal	no	no
chr3	6811755	7348296	DA442227	+	L1PA3	-	GRM7	6902801	7783218	+	single alignment	not tested	tongue; tumor tissue	head/neck	NA	cancerous	no	no
chr3	6811687	7188343	DA722583	+	L1PA3	-	GRM7	6902801	7783218	+	single alignment	not tested	NA	embryonic	NT2	cancerous	no	no
chr8	130763953	130765003	BQ378207	-	L1MA2	+	GSDMC	130760441	130799134	-	single alignment	not tested	uterus tumor	uterus	NA	cancerous	no	yes
chr8	144640023	144642027	DA835889	+	L1M3	-	GSDMD	144635556	144645231	+	single alignment	not tested	placenta	placenta	NA	normal	no	no
chr16	85704233	85706102	AI032107	+	L1M5	-	GSE1	85646841	85709812	+	single alignment	not tested	Liver and Spleen	liver/spleen	NA	normal	no	no
chr3	119545539	119562456	DB345938	-	L1PA7	+	GSK3B	119540801	119813264	-	single alignment	not tested	thymus	thymus	NA	normal	no	no
chr10	106025595	106027211	DB345925	+	L1ME3A	-	GSTO1	106014467	106027222	+	single alignment	not tested	thymus	thymus	NA	normal	no	no
chr22	46713356	46724786	BI117388	+	L1MEc	-	GTSE1	46692637	46726707	+	single alignment	not tested	small cell carcinoma ;lung	lung	MGC3	cancerous	no	no
chr22	24036401	24047731	BM541834	-	L1MA6	+	GUSBP11	23980674	24059610	-	single alignment	not tested	uterus;leiomyosarcoma	uterus	NA	cancerous	no	yes
chr18	43689576	43700027	BG896377	+	L1M4b	-	HAUS1	43684297	43708299	+	single alignment	not tested	cartilage	cartilage	NA	normal	no	no
chr9	19093168	19097294	CF264976	-	L1P1	+	HAUS6	19053134	19102940	-	single alignment	not tested	Brain glioblastoma	brain	NA	cancerous	no	no
chr6 apd hap1	3647935	3672706	CN275715	+	L1PA5	-	HCG23	3705728	3708911	+	multiple alignment	yes: ambiguity due to multiple alignment	embryonic stem cells	embryonic	H9 esc	normal	no	no
chr6 apd hap1	3647935	3672806	EL952702	+	L1PA5	-	HCG23	3705728	3708911	+	multiple alignment	yes: ambiguity due to multiple alignment	eyeball	eye	NA	normal	no	no
chr6 mcf hap5	3713116	3737994	EL952702	+	L1PA5	-	HCG23	3705728	3708911	+	multiple alignment	yes: ambiguity due to multiple alignment	eyeball	eye	NA	normal	no	no
chr17	42155975	42156704	BQ268905	-	L1MEg	+	HDAC5	42154120	42201014	-	single alignment	not tested	Purified pancreatic islet ;Pancreas	pancreas	NA	normal	no	no
chr17	42155749	42156719	H81522	-	L1MEg	+	HDAC5	42154120	42201014	-	single alignment	not tested	Liver and Spleen	liver/spleen	NA	normal	no	no
chr17	42155980	42156670	H87681	-	L1MEg	+	HDAC5	42154120	42201014	-	single alignment	not tested	placenta	placenta	NA	normal	no	no
chr7	43580952	43584102	BQ423608	-	L1MC4a	+	HECW1	43152197	43602938	+	single alignment	not tested	melanotic melanoma ;skin	skin	NA	cancerous	no	no
chr7	35709856	35721466	BI461766	-	L1MB7	+	HERPUD2	35672269	35734772	-	single alignment	not tested	testis	testis	NA	normal	no	no
chr6	168377177	168380452	BI770336	-	L1MB8	+	HGC6.3	168376603	168377619	-	single alignment	not tested	pooled lung and spleen	pooled	NA	normal	no	no
chr14	62167300	62193492	BP279662	+	L1MB2	-	HIF1A	62162118	62214977	+	single alignment	not tested	NA	bone marrow	KG-1-C	cancerous	no	no
chr22	19321222	19338977	BF002899	+	L1M4c	-	HIRA	19318223	19419219	-	single alignment	not tested	prostate	prostate	NA	normal	no	no
chr6 mann hap4	3888105	3952874	CA309913	+	L1PA7	-	HLA-DRB1	3850433	3993164	-	multiple alignment	yes: ambiguity due to multiple alignment	Alveolar Macrophage ;Lung	lung	NA	normal	no	no
chr6 mann hap4	3888105	3952859	CA309319	+	L1PA7	-	HLA-DRB1	3850433	3993164	-	multiple alignment	yes: ambiguity due to multiple alignment	Alveolar Macrophage ;Lung	lung	NA	normal	no	no
chr6 mann hap4	3888105	3952858	CA308024	+	L1PA7	-	HLA-DRB1	3850433	3993164	-	multiple alignment	yes: ambiguity due to multiple alignment	Alveolar Macrophage ;Lung	lung	NA	normal	no	no
chr6 mann hap4	3888105	3952898	CA310183	+	L1PA7	-	HLA-DRB1	3850433	3993164	-	multiple alignment	yes: ambiguity due to multiple alignment	Alveolar Macrophage ;Lung	lung	NA	normal	no	no
chr6 mann hap4	3888105	3952861	CD368209	+	L1PA7	-	HLA-DRB1	3850433	3993164	-	multiple alignment	yes: ambiguity due to multiple alignment	Alveolar Macrophage ;Lung	lung	NA	normal	no	no
chr6 mann hap4	3888105	3952874	CA309913	+	L1PA7	-	HLA-DRB4	3850433	3865402	-	multiple alignment	yes: ambiguity due to multiple alignment	Alveolar Macrophage ;Lung	lung	NA	normal	no	no
chr6 mann hap4	3888105	3952859	CA309319	+	L1PA7	-	HLA-DRB4	3850433	3865402	-	multiple alignment	yes: ambiguity due to multiple alignment	Alveolar Macrophage ;Lung	lung	NA	normal	no	no
chr6 mann hap4	3888105	3952858	CA308024	+	L1PA7	-	HLA-DRB4	3850433	3865402	-	multiple alignment	yes: ambiguity due to multiple alignment	Alveolar Macrophage ;Lung	lung	NA	normal	no	no
chr6 mann hap4	3888105	3952898	CA310183	+	L1PA7	-	HLA-DRB4	3850433	3865402	-	multiple alignment	yes: ambiguity due to multiple alignment	Alveolar Macrophage ;Lung	lung	NA	normal	no	no
chr6 mann hap4	3888105	3952861	CD368209	+	L1PA7	-	HLA-DRB4	3850433	3865402	-	multiple alignment	yes: ambiguity due to multiple alignment	Alveolar Macrophage ;Lung	lung	NA	normal	no	no
chr6 mann hap4	3888105	3952874	CA309913	+	L1PA7	-	HLA-DRB6	3973649	3974855	-	multiple alignment	yes: ambiguity due to multiple alignment	Alveolar Macrophage ;Lung	lung	NA	normal	no	no
chr6 mann hap4	3888105	3952859	CA309319	+	L1PA7	-	HLA-DRB6	3973649	3974855	-	multiple alignment	yes: ambiguity due to multiple alignment	Alveolar Macrophage ;Lung	lung	NA	normal	no	no
chr6 mann hap4	3888105	3952858	CA308024	+	L1PA7	-	HLA-DRB6	3973649	3974855	-	multiple alignment	yes: ambiguity due to multiple alignment	Alveolar Macrophage ;Lung	lung	NA	normal	no	no
chr6 mann hap4	3888105	3952898	CA310183	+	L1PA7	-	HLA-DRB6	3973649	3974855	-	multiple alignment	yes: ambiguity due to multiple alignment	Alveolar Macrophage ;Lung	lung	NA	normal	no	no
chr1	34326075	34328596	DB047719	+	L1MD3	-	HMGB4	34329679	34330392	+	single alignment	not tested	testis	testis	NA	normal	no	no
chr22	35637466	35658865	HY005335	+	L1PBa1	-	HMGXB4	35653444	35691800	+	single alignment	not tested	testis	testis	NA	normal	no	no
chr14	23734908	23744335	AI871316	+	L1M4	-	HOMEZ	23742843	23755309	-	single alignment	not tested	anaplastic oligodendroglioma ;brain	brain	NA	cancerous	no	no
chr11	18306893	18308461	AA806933	-	L1MEd	+	HPS5	18300216	18343721	-	single alignment	not tested	germinal center B cell	blood	NA	normal	no	no
chr2	129026263	129047770	DC336283	-	L1MC4	+	HS6ST1	129023053	129076171	-	single alignment	not tested	hippocampus	brain	NA	normal	no	no
chr18	77723374	77730758	BQ939757	+	L1MB7	-	HSBP1L1	77724581	77730822	+	single alignment	not tested	lung;epidermoid carcinoma	lung	unnamed cell line	cancerous	no	no
chr16	82096724	82173236	DB015545	-	L1PA2	+	HSD17B2	82068857	82132139	+	single alignment	not tested	tumor tissue ;esophageal	head/neck	NA	cancerous	yes	no
chr7	123485698	123508464	BG013757	+	L1PBa1	-	HYAL4	123485222	123517531	+	single alignment	not tested	placenta normal	placenta	NA	normal	yes	no
chr7	123485700	123508518	DT932640	+	L1PBa1	-	HYAL4	123485222	123517531	+	single alignment	not tested	pooled ; note tissues: adrenal gland	pooled	NA	normal	yes	no
chr1 gl000192 random	225650	232035	DA694695	-	L1HS	+	HYDIN2	132568	407510	-	single alignment	not tested	NA	embryonic	NT2	cancerous	no	no
chr9	95004527	95010103	BM750294	-	L1MB7	+	IARS	94972489	95056038	-	single alignment	not tested	Stomach ;Stomach	stomach	SNU-484	normal	no	yes
chr1	220307579	220312386	DA381248	+	L1MC4	-	IARS2	220267454	220321383	+	single alignment	not tested	thalamus	brain	NA	normal	no	no
chrX	148585796	148586372	AL707750	-	HAL1-3A ME	+	IDS	148568661	148586884	-	single alignment	not tested	NA	NA	NA	NA	no	no
chrX	148586630	148602615	BX956674	-	L1PA16	+	IDS	148568661	148586884	-	single alignment	not tested	NA	NA	NA	NA	no	no
chrX	148585686	148602635	DC295102	-	L1PA16	+	IDS	148568661	148586884	-	single alignment	not tested	NA	NA	NA	NA	no	no
chr3	129181963	129183533	DB215794	+	L1MD2	-	IFT122	129158878	129239350	+	single alignment	not tested	trachea	lung	NA	normal	no	no
chr12	110630338	110656114	AV706176	+	L1MC	-	IFT81	110562139	110606250	+	single alignment	not tested	Adrenal gland	adrenal gland	NA	normal	no	no
chr11	68693663	68700849	DA117238	+	L1M4	-	IGHMBP2	68671318	68708069	+	single alignment	not tested	cerebellum	brain	NA	normal	no	no
chr3	118621528	118633577	DA736218	-	L1PA2	+	IGSF11	118619478	118864898	-	single alignment	not tested	NA	embryonic	NT2	cancerous	yes	yes
chr9	111656222	111660460	DA170022	-	L1ME2z	+	IKBKAP	111629799	111696608	-	single alignment	not tested	amygdala	brain	NA	normal	no	no
chr11	117863722	117866339	DC410625	+	L1MA7	-	IL10RA	117857105	117872199	+	single alignment	not tested	thymus	thymus	NA	normal	no	no
chr2	102726964	102781678	DA853755	+	L1MC	-	IL1R1	102759235	102796334	+	single alignment	not tested	placenta	placenta	NA	normal	no	no
chr2	113856936	113887226	BI461002	+	L1PBa	-	IL1RN	113875469	113891593	+	single alignment	not tested	testis	testis	NA	normal	no	no
chr2	113856943	113879104	DB036102	+	L1PBa	-	IL1RN	113875469	113891593	+	single alignment	not tested	testis	testis	NA	normal	no	no
chr3	136688086	136714354	BM910612	+	L1HS	-	IL20RB	136676706	136729926	+	single alignment	not tested	brain;astrocytoma grade IV	brain	unnamed cell line	cancerous	yes	yes
chr8	79648714	79661959	BX107087	-	L1MCa	+	IL7	79645006	79717758	-	single alignment	not tested	pooled	pooled	NA	normal	no	no
chr2	191233369	191235767	EB387042	+	L1MA1	-	INPP1	191208195	191236391	+	single alignment	not tested	Eye;Optic nerve	eye	NA	normal	no	no
chr4	143348461	143395542	BE564321	-	L1PA14	+	INPP4B	142949181	143767604	-	single alignment	not tested	carcinoma;bladder	bladder	unnamed cell line	cancerous	yes	no
chr4	143348547	143395483	BE569158	-	L1PA14	+	INPP4B	142949181	143767604	-	single alignment	not tested	carcinoma;bladder	bladder	unnamed cell line	cancerous	yes	no
chr4	143324158	143395422	BG958510	-	L1PA14	+	INPP4B	142949181	143767604	-	single alignment	not tested	colon	colon	NA	normal	yes	no
chr4	143352341	143395561	BM847456	-	L1PA14	+	INPP4B	142949181	143767604	-	single alignment	not tested	myeloma	blood	KMS-5	cancerous	yes	no
chr4	143350326	143394567	BQ437891	-	L1PA14	+	INPP4B	142949181	143767604	-	single alignment	not tested	melanotic melanoma ;skin	skin	NA	cancerous	yes	no
chr4	143350325	143396876	DB223682	-	L1PA14	+	INPP4B	142949181	143767604	-	single alignment	not tested	trachea	lung	NA	normal	yes	no
chr4	143324116	143395595	DN995560	-	L1PA14	+	INPP4B	142949181	143767604	-	single alignment	not tested	Mammary gland (cancer tissue);Breast cancer	breast	NA	normal	yes	no
chr4	143348487	143395565	DN914483	-	L1PA14	+	INPP4B	142949181	143767604	-	single alignment	not tested	NA	breast	MCF7	cancerous	yes	no
chr1	153739788	153741435	BP329986	+	L1MB7	-	INTS3	153700566	153746555	+	single alignment	not tested	rectum	rectum	NA	normal	no	yes
chr13	98591609	98634812	DC400644	+	L1ME3B	-	IPO5	98605928	98676550	+	single alignment	not tested	testis	testis	NA	normal	no	no
chr12	30833415	30841690	DB066181	-	L1MC4a	+	IPO8	30781914	30848929	-	single alignment	not tested	testis	testis	NA	normal	no	no
chr12	30837234	30841680	DB064700	-	L1MC4a	+	IPO8	30781914	30848929	-	single alignment	not tested	testis	testis	NA	normal	no	no
chr12	30837270	30841692	DB070854	-	L1MC4a	+	IPO8	30781914	30848929	-	single alignment	not tested	testis	testis	NA	normal	no	no
chr2	237299716	237301031	BF509914	+	L1M3e	-	IQCA1	237232789	237416178	-	single alignment	not tested	NA	NA	NA	NA	no	no
chr3	121491501	121509223	AW364275	-	L1ME4a	+	IQCB1	121488609	121553926	-	single alignment	not tested	NA	NA	NA	NA	no	no
chr4	185329313	185368899	DB210266	-	L1MC4	+	IRF2	185308875	185395726	-	single alignment	not tested	trachea	lung	NA	normal	no	no
chr20	13279270	13296670	AA961163	-	L1MC1	+	ISM1	13202417	13281297	+	single alignment	not tested	pooled	pooled	NA	normal	no	no
chr3	128848633	128849546	DB154623	-	L1MC4a	+	ISY1	128846258	128880073	-	single alignment	not tested	thymus	thymus	NA	normal	no	no
chr3	128848633	128849546	DB154623	-	L1MC4a	+	ISY1-RAB43	128806411	128880073	-	single alignment	not tested	thymus	thymus	NA	normal	no	no
chr1	63912226	63913460	AL704724	-	L1PA3	+	ITGB3BP	63906440	63988944	-	single alignment	not tested	NA	NA	NA	NA	no	no
chr10	7771827	7774436	DA036957	+	L1MC4a	-	ITIH2	7745235	7791483	+	single alignment	not tested	breast	breast	NA	normal	no	no
chrX	78581564	78622825	DB088243	+	L1P3	-	ITM2A	78615880	78623049	-	single alignment	not tested	testis	testis	NA	normal	no	no
chr12	26647138	26648493	DB141873	-	L1MA10	+	ITPR2	26488269	26986131	-	single alignment	not tested	thymus	thymus	NA	normal	no	no
chr2	24437240	24439147	BG200949	+	L1MD	-	ITSN2	24425734	24583397	-	single alignment	not tested	NA	fibroblast	HT1080	cancerous	no	no
chr2	24437240	24439157	BG210335	+	L1MD	-	ITSN2	24425734	24583397	-	single alignment	not tested	NA	fibroblast	HT1080	cancerous	no	no
chr2	24437240	24444381	BG208581	+	L1MD	-	ITSN2	24425734	24583397	-	single alignment	not tested	NA	fibroblast	HT1080	cancerous	no	no
chr1	65344708	65455291	AU136935	-	L1MB4	+	JAK1	65298905	65432187	-	single alignment	not tested	placenta	placenta	NA	normal	no	no
chr19	11277155	11281097	BI546776	-	L1MB5	+	KANK2	11274942	11308243	-	single alignment	not tested	hippocampus ;brain	brain	NA	normal	no	no
chr18	39062439	39212149	CN413612	-	L1PA2	+	KC6	39060235	39100561	-	single alignment	not tested	embryonic stem cells	embryonic	H1 esc	normal	no	yes
chr18	39081199	39212092	DA715728	-	L1PA2	+	KC6	39060235	39100561	-	single alignment	not tested	NA	embryonic	NT2	cancerous	no	yes
chr3	155991339	156232197	DA179537	+	L1MA2	-	KCNAB1	156008825	156256541	+	single alignment	not tested	amygdala	brain	NA	normal	no	no
chr3	19538899	19554548	BE244277	+	L1PREC2	-	KCNH8	19190016	19577135	+	single alignment	not tested	leukopheresis	blood	NA	cancerous	no	no
chr3	19538899	19554536	BM193150	+	L1PREC2	-	KCNH8	19190016	19577135	+	single alignment	not tested	leukopheresis	blood	NA	cancerous	no	no
chr3	178255047	178578140	BF792224	-	L1PA2	+	KCNMB2-AS1	178243254	178578193	-	single alignment	not tested	adrenal gland;adrenal cortex carcinoma	adrenal gland	unnamed cell line	cancerous	no	yes
chr3	178466776	178578151	AI637993	-	L1PA2	+	KCNMB2-AS1	178243254	178578193	-	single alignment	not tested	pooled germ cell tumors	germ cell	NA	cancerous	no	yes
chr3	178466776	178578151	BE466226	-	L1PA2	+	KCNMB2-AS1	178243254	178578193	-	single alignment	not tested	pooled germ cell tumors	germ cell	NA	cancerous	no	yes
chr3	178466766	178578254	BU953389	-	L1PA2	+	KCNMB2-AS1	178243254	178578193	-	single alignment	not tested	mixed (pool of 40 RNAs) ; connective tissue - 1	pooled	NA	normal	no	yes
chr3	178466853	178578117	BX116408	-	L1PA2	+	KCNMB2-AS1	178243254	178578193	-	single alignment	not tested	colon	colon	NA	normal	no	yes
chr3	178466076	178578193	CD689536	-	L1PA2	+	KCNMB2-AS1	178243254	178578193	-	single alignment	not tested	normal nasopharynx	head/neck	NA	normal	no	yes
chr3	178464726	178578137	DA735220	-	L1PA2	+	KCNMB2-AS1	178243254	178578193	-	single alignment	not tested	NA	embryonic	NT2	cancerous	no	yes
chr3	178501710	178578121	DA746847	-	L1PA2	+	KCNMB2-AS1	178243254	178578193	-	single alignment	not tested	NA	embryonic	NT2	cancerous	no	yes
chr3	178564040	178578188	DB227817	-	L1PA2	+	KCNMB2-AS1	178243254	178578193	-	single alignment	not tested	trachea	lung	NA	normal	no	yes
chr12	109889438	109896787	DA557902	-	HAL1	+	KCTD10	109886459	109915155	-	single alignment	not tested	NA	NA	NA	NA	no	yes
chr12	109893989	109902700	DA777299	-	L1ME3E	+	KCTD10	109886459	109915155	-	single alignment	not tested	brain	brain	NA	normal	no	no
chr11	66949165	66975162	DA951606	+	L1ME4a	-	KDM2A	67007505	67025550	+	single alignment	not tested	spleen	spleen	NA	normal	no	no
chr2	86716299	86718051	AW402213	+	L1MEd	-	KDM3A	86668270	86719839	+	single alignment	not tested	lymph	lymph	MGC85	normal	no	no
chr19	34839595	34842498	BM464179	+	L1PA11	-	KIAA0355	34745455	34846471	+	single alignment	not tested	uterus;leiomyosarcoma	uterus	NA	cancerous	no	no
chr16	85080997	85122033	CB128161	+	L1MD2	-	KIAA0513	85096817	85127828	+	single alignment	not tested	Liver;Liver	liver/spleen	SNU-354	normal	no	no
chr14	59010598	59015118	BG214661	+	L1PA14	-	KIAA0586	58894102	59015549	+	single alignment	not tested	NA	fibroblast	HT1080	cancerous	no	no
chr14	59010602	59014828	BG213593	+	L1PA14	-	KIAA0586	58894102	59015549	+	single alignment	not tested	NA	fibroblast	HT1080	cancerous	no	no
chr7	86569393	86669531	BP352155	-	L1PA2	+	KIAA1324L	86506221	86669550	-	single alignment	not tested	NA	head/neck	TE13	cancerous	yes	yes
chr7	86571365	86669254	BP315632	-	L1PA2	+	KIAA1324L	86506221	86669550	-	single alignment	not tested	mammary gland	breast	OCUB-F	cancerous	yes	yes
chr7	86567441	86669137	CN366967	-	L1PA2	+	KIAA1324L	86506221	86669550	-	single alignment	not tested	embryonic stem cells	embryonic	NA	normal	yes	yes
chr7	86568159	86669186	CN401266	-	L1PA2	+	KIAA1324L	86506221	86669550	-	single alignment	not tested	embryonic stem cells	embryonic	NA	normal	yes	yes
chr7	86569385	86669145	CN401264	-	L1PA2	+	KIAA1324L	86506221	86669550	-	single alignment	not tested	embryonic stem cells	embryonic	NA	normal	yes	yes
chr7	86574327	86669533	CN413988	-	L1PA2	+	KIAA1324L	86506221	86669550	-	single alignment	not tested	embryonic stem cells	embryonic	H1 esc	normal	yes	yes
chr7	86556172	86669531	DA647467	-	L1PA2	+	KIAA1324L	86506221	86669550	-	single alignment	not tested	NA	NA	NA	NA	yes	yes
chr7	86569352	86669144	DA742449	-	L1PA2	+	KIAA1324L	86506221	86669550	-	single alignment	not tested	NA	embryonic	NT2	cancerous	yes	yes
chr7	86571329	86669529	DA455641	-	L1PA2	+	KIAA1324L	86506221	86669550	-	single alignment	not tested	tongue; tumor tissue	head/neck	NA	cancerous	yes	yes
chr7	86574214	86669485	DA460293	-	L1PA2	+	KIAA1324L	86506221	86669550	-	single alignment	not tested	tongue; tumor tissue	head/neck	NA	cancerous	yes	yes
chr7	86574231	86669547	DA722476	-	L1PA2	+	KIAA1324L	86506221	86669550	-	single alignment	not tested	NA	embryonic	NT2	cancerous	yes	yes
chr7	86574256	86669569	DA682906	-	L1PA2	+	KIAA1324L	86506221	86669550	-	single alignment	not tested	NA	embryonic	NT2	cancerous	yes	yes
chr7	86574258	86669567	DA456758	-	L1PA2	+	KIAA1324L	86506221	86669550	-	single alignment	not tested	tongue; tumor tissue	head/neck	NA	cancerous	yes	yes
chr7	86574304	86669531	DA461059	-	L1PA2	+	KIAA1324L	86506221	86669550	-	single alignment	not tested	tongue; tumor tissue	head/neck	NA	cancerous	yes	yes
chr7	86577042	86669189	DA742768	-	L1PA2	+	KIAA1324L	86506221	86669550	-	single alignment	not tested	NA	embryonic	NT2	cancerous	yes	yes
chr7	86577042	86669539	DA592090	-	L1PA2	+	KIAA1324L	86506221	86669550	-	single alignment	not tested	lung	lung	NA	normal	yes	yes
chr7	86577173	86669547	DA864694	-	L1PA2	+	KIAA1324L	86506221	86669550	-	single alignment	not tested	placenta	placenta	NA	normal	yes	yes
chr7	86577186	86669562	DA714887	-	L1PA2	+	KIAA1324L	86506221	86669550	-	single alignment	not tested	NA	embryonic	NT2	cancerous	yes	yes
chr7	86594257	86669543	DA413561	-	L1PA2	+	KIAA1324L	86506221	86669550	-	single alignment	not tested	thalamus	brain	NA	normal	yes	yes
chr7	86594274	86669539	DA757993	-	L1PA2	+	KIAA1324L	86506221	86669550	-	single alignment	not tested	NA	embryonic	NT2	cancerous	yes	yes
chr7	86574229	86669651	DB161851	-	L1PA2	+	KIAA1324L	86506221	86669550	-	single alignment	not tested	thymus	thymus	NA	normal	yes	yes
chr7	86574269	86669529	DB274648	-	L1PA2	+	KIAA1324L	86506221	86669550	-	single alignment	not tested	uterus	uterus	NA	normal	yes	yes
chr7	86594270	86669564	DB081537	-	L1PA2	+	KIAA1324L	86506221	86669550	-	single alignment	not tested	testis	testis	NA	normal	yes	yes
chr7	86571386	86669543	DC372313	-	L1PA2	+	KIAA1324L	86506221	86669550	-	single alignment	not tested	NA	embryonic	NT2	cancerous	yes	yes
chr7	86594217	86669535	DC372253	-	L1PA2	+	KIAA1324L	86506221	86669550	-	single alignment	not tested	NA	embryonic	NT2	cancerous	yes	yes
chr1	170003586	170038027	DA647576	-	L1MB5	+	KIFAP3	169890469	170043879	-	single alignment	not tested	NA	NA	NA	NA	no	no
chr19	55304499	55316416	DA590865	+	L1MEg	-	KIR2DL4	57208	68123	+	multiple alignment	not tested	lung	lung	NA	normal	no	no
chr19 gl000209 random	46645	58558	DA590865	+	L1MEg	-	KIR2DL4	57208	68123	+	multiple alignment	not tested	lung	lung	NA	normal	no	no
chr16	87760426	87764612	DB082999	-	L1ME1	+	KLHDC4	87741417	87799598	-	single alignment	not tested	testis	testis	NA	normal	no	no
chr3	47346981	47364191	BX954898	+	L1MC1	-	KLHL18	47324329	47388306	+	single alignment	not tested	NA	NA	NA	NA	no	no
chr4	187147555	187158050	CN265612	+	L1M1	-	KLKB1	187148671	187179625	+	single alignment	not tested	embryonic stem cells	embryonic	H1 esc	normal	yes	yes
chr12	10531157	10534781	BI765191	-	L1MA5	+	KLRC4-KLRK1	10524951	10562745	-	single alignment	not tested	pooled colon	colon	NA	normal	no	no
chr12	10531157	10534781	BI765191	-	L1MA5	+	KLRK1	10524951	10542653	-	single alignment	not tested	pooled colon	colon	NA	normal	no	no
chr17	45737530	45745714	DA960113	+	L1MB2	-	KPNB1	45727203	45761004	+	single alignment	not tested	spleen	spleen	NA	normal	no	no
chr17	45737533	45745741	DA675613	+	L1MB2	-	KPNB1	45727203	45761004	+	single alignment	not tested	NA	NA	NA	NA	no	no
chr17	18323280	18325631	DB045576	+	L1PB4	+	KRT17P5	18325494	18328647	+	multiple alignment	not tested	testis	testis	NA	normal	no	no
chr17	20425404	20427762	DB045576	-	L1PB4	+	KRT17P5	18325494	18328647	+	multiple alignment	not tested	testis	testis	NA	normal	no	no
chr14	56065561	56079036	DB068571	+	L1MEd	-	KTN1	56046924	56151302	+	single alignment	not tested	testis	testis	NA	normal	no	no
chr2	143569830	143718338	BQ431357	+	L1PA3	-	KYNU	143635194	143747106	+	single alignment	not tested	eye;retinoblastoma	eye	NA	normal	no	no
chrX	37443562	37526568	CB141599	+	L1PA5	-	LANCL3	37430821	37536750	+	single alignment	not tested	Liver	liver/spleen	CK-K1	normal	no	no
chr3	45476749	45518042	DA723241	+	L1MDa	-	LARS2	45430074	45590328	+	single alignment	not tested	NA	embryonic	NT2	cancerous	no	no
chr21	40777982	40783067	BI561202	-	L1ME2	+	LCA5L	40777769	40816128	-	single alignment	not tested	testis	testis	NA	normal	no	no
chr21	40778470	40783073	BU854501	-	L1ME2	+	LCA5L	40777769	40816128	-	single alignment	not tested	testis	testis	NA	normal	no	no
chr21	40778365	40783041	HY024233	-	L1ME2	+	LCA5L	40777769	40816128	-	single alignment	not tested	testis	testis	NA	normal	no	no
chr16	25186066	25189549	BE504724	+	L1MC4a	-	LCMT1	25123046	25189551	+	single alignment	not tested	pooled germ cell tumors	germ cell	NA	cancerous	no	yes
chr22	44965930	44966908	AA383103	+	HAL1	-	LINC00207	44965219	44968329	+	single alignment	not tested	testis	testis	NA	normal	no	no
chr21	44882041	44883369	AI286094	-	L1MC2	+	LINC00313	44881973	44898103	-	single alignment	not tested	pooled	pooled	NA	normal	no	no
chr21	44882009	44884853	AW594676	-	L1MC5	+	LINC00313	44881973	44898103	-	single alignment	not tested	pooled germ cell tumors	germ cell	NA	cancerous	no	no
chr13	90201083	90216667	BG193334	-	L1MC1	+	LINC00353	90201047	90216667	-	single alignment	not tested	NA	fibroblast	HT1080	cancerous	no	no
chr13	61247088	61269935	AI024366	+	L1PA16	-	LINC00378	61247088	61269934	+	single alignment	not tested	NA	NA	NA	NA	no	no
chr13	63363171	63381492	BU569948	-	L1MC3	+	LINC00448	63363166	63381492	-	single alignment	not tested	testis	testis	NA	normal	no	no
chr13	114598075	114619021	BI828945	+	L1MC2	-	LINC00452	114598075	114624290	+	single alignment	not tested	medulla ;brain	brain	NA	normal	no	no
chr5	87836359	87907591	BG188663	-	L1MDa	+	LINC00461	87960262	87974262	-	single alignment	not tested	NA	fibroblast	HT1080	cancerous	no	no
chr5	87836367	87907591	BG198391	-	L1MDa	+	LINC00461	87960262	87974262	-	single alignment	not tested	NA	fibroblast	HT1080	cancerous	no	no
chr5	87836564	87907591	BG190780	-	L1MDa	+	LINC00461	87960262	87974262	-	single alignment	not tested	NA	fibroblast	HT1080	cancerous	no	no
chr5	87836529	87907552	CB155795	-	L1MDa	+	LINC00461	87960262	87974262	-	single alignment	not tested	Brain	brain	NA	normal	no	no
chr5	101944881	102007118	BG777293	-	L1PA2	+	LINC00491	101944195	102007168	-	single alignment	not tested	mucoepidermoid carcinoma ;lung	lung	NA	cancerous	no	yes
chr5	101945125	102007263	BX104779	-	L1PA2	+	LINC00491	101944195	102007168	-	single alignment	not tested	colon	colon	NA	normal	no	yes
chr5	101944963	102007011	CN270888	-	L1PA2	+	LINC00491	101944195	102007168	-	single alignment	not tested	embryonic stem cells	embryonic	H9 esc	normal	no	yes
chr5	101945094	102006987	DA458115	-	L1PA2	+	LINC00491	101944195	102007168	-	single alignment	not tested	tongue; tumor tissue	head/neck	NA	cancerous	no	yes
chr5	101945134	102007106	DA458777	-	L1PA2	+	LINC00491	101944195	102007168	-	single alignment	not tested	tongue; tumor tissue	head/neck	NA	cancerous	no	yes
chr5	101945260	102007168	DA458823	-	L1PA2	+	LINC00491	101944195	102007168	-	single alignment	not tested	tongue; tumor tissue	head/neck	NA	cancerous	no	yes
chr7	47801072	47805935	BG104326	+	L1MA1	-	LINC00525	47801073	47806370	+	single alignment	not tested	melanotic melanoma ;skin	skin	NA	cancerous	no	no
chr7	47801072	47805991	BG104407	+	L1MA1	-	LINC00525	47801073	47806370	+	single alignment	not tested	melanotic melanoma ;skin	skin	NA	cancerous	no	no
chr7	47801072	47806082	BG475485	+	L1MA1	-	LINC00525	47801073	47806370	+	single alignment	not tested	melanotic melanoma ;skin	skin	NA	cancerous	no	no
chr7	47801072	47805677	BX283635	+	L1MA1	-	LINC00525	47801073	47806370	+	single alignment	not tested	melanotic melanoma ;skin	skin	NA	cancerous	no	no
chr14	39307969	39417518	DA337555	-	L1PA16	+	LINC00639	39218542	39386086	-	single alignment	not tested	hippocampus	brain	NA	normal	no	no
chr14	39308018	39417477	DA398254	-	L1PA16	+	LINC00639	39218542	39386086	-	single alignment	not tested	thalamus	brain	NA	normal	no	no
chr14	39218795	39278106	DB009500	-	L1PB1	+	LINC00639	39218542	39386086	-	single alignment	not tested	tumor tissue ;colon	colon	NA	cancerous	no	no
chr14	48235888	48370871	DA713477	-	L1PA2	+	LINC00648	48234155	48264217	-	single alignment	not tested	NA	embryonic	NT2	cancerous	no	no
chr14	48236267	48370849	DA739293	-	L1PA2	+	LINC00648	48234155	48264217	-	single alignment	not tested	NA	embryonic	NT2	cancerous	no	no
chr14	48236802	48370866	DA744645	-	L1PA2	+	LINC00648	48234155	48264217	-	single alignment	not tested	NA	embryonic	NT2	cancerous	no	no
chr21	35303687	35318222	AI088102	+	L1PA2	-	LINC00649	35303515	35343487	+	single alignment	not tested	pooled	pooled	NA	normal	no	yes
chr21	35303707	35318222	AI142016	+	L1PA2	-	LINC00649	35303515	35343487	+	single alignment	not tested	pooled	pooled	NA	normal	no	yes
chr21	35303756	35310676	BE674386	+	L1PA2	-	LINC00649	35303515	35343487	+	single alignment	not tested	lung;carcinoid	lung	NA	cancerous	no	yes
chr21	35303699	35318233	BQ026597	+	L1PA2	-	LINC00649	35303515	35343487	+	single alignment	not tested	Placenta;Placenta	placenta	NA	normal	no	yes
chr21	35303466	35310676	BX102617	+	L1PA2	-	LINC00649	35303515	35343487	+	single alignment	not tested	Liver and Spleen	liver/spleen	NA	normal	no	yes
chr21	35303516	35341939	CD699867	+	L1PA2	-	LINC00649	35303515	35343487	+	single alignment	not tested	normal nasopharynx	head/neck	NA	normal	no	yes
chr21	35303531	35341630	CF993889	+	L1PA2	-	LINC00649	35303515	35343487	+	single alignment	not tested	placenta;Human Placenta	placenta	NA	normal	no	yes
chr21	35303659	35341646	CN310836	+	L1PA2	-	LINC00649	35303515	35343487	+	single alignment	not tested	embryonic stem cells	embryonic	H9 esc	normal	no	yes
chr21	35303717	35334499	DA742846	+	L1PA2	-	LINC00649	35303515	35343487	+	single alignment	not tested	NA	embryonic	NT2	cancerous	no	yes
chr21	35303878	35341854	DA756031	+	L1PA2	-	LINC00649	35303515	35343487	+	single alignment	not tested	NA	embryonic	NT2	cancerous	no	yes
chr21	35303792	35310665	T70562	+	L1PA2	-	LINC00649	35303515	35343487	+	single alignment	not tested	Liver and Spleen	liver/spleen	NA	normal	no	yes
chr21	35303896	35310635	T98657	+	L1PA2	-	LINC00649	35303515	35343487	+	single alignment	not tested	Liver and Spleen	liver/spleen	NA	normal	no	yes
chr4	80413572	80496466	BX438816	+	L1PBa	-	LINC00989	80413746	80497614	+	single alignment	not tested	PLACENTA	placenta	NA	normal	no	no
chr4	80413813	80434963	DA422613	+	L1PBa	-	LINC00989	80413746	80497614	+	single alignment	not tested	cervix	uterus	NA	normal	no	no
chr4	80414302	80435038	DB270735	+	L1M6	-	LINC00989	80413746	80497614	+	single alignment	not tested	uterus	uterus	NA	normal	no	no
chr5	116791080	116814834	AA887709	+	L1PA17	-	LINC00992	116751207	116915439	+	single alignment	not tested	colon;colon tumor RER+	colon	NA	cancerous	no	yes
chr5	116791008	116814830	AI766514	+	L1PA17	-	LINC00992	116751207	116915439	+	single alignment	not tested	colon tumor;colon	colon	NA	cancerous	no	yes
chr5	116790957	116814835	AW140049	+	L1PA17	-	LINC00992	116751207	116915439	+	single alignment	not tested	NA	NA	NA	NA	no	yes
chr5	116790960	116815061	AW973931	+	L1PA17	-	LINC00992	116751207	116915439	+	single alignment	not tested	NA	NA	NA	NA	no	yes
chr5	116791010	116814835	AW206163	+	L1PA17	-	LINC00992	116751207	116915439	+	single alignment	not tested	NA	NA	NA	NA	no	yes
chr5	116790689	116814832	BE542563	+	L1PA17	-	LINC00992	116751207	116915439	+	single alignment	not tested	cervix	uterus	MGC36	normal	no	yes
chr5	116790823	116814833	BF063318	+	L1PA17	-	LINC00992	116751207	116915439	+	single alignment	not tested	colon tumor;colon	colon	NA	cancerous	no	yes
chr5	116790685	116814720	BM142015	+	L1PA17	-	LINC00992	116751207	116915439	+	single alignment	not tested	Pancreas;Islets of Langerhans	pancreas	NA	normal	no	yes
chr5	116790886	116814832	BQ024050	+	L1PA17	-	LINC00992	116751207	116915439	+	single alignment	not tested	Placenta;Placenta	placenta	NA	normal	no	yes
chr5	116790819	116814943	BX097023	+	L1PA17	-	LINC00992	116751207	116915439	+	single alignment	not tested	Liver and Spleen	liver/spleen	NA	normal	no	yes
chr5	116790669	116814757	CK819831	+	L1PA17	-	LINC00992	116751207	116915439	+	single alignment	not tested	Pancreas;Islets of Langerhans	pancreas	NA	normal	no	yes
chr10	129979295	130104447	DB132426	+	L1ME1	-	LINC01163	130084213	130115990	+	single alignment	not tested	thymus	thymus	NA	normal	no	no
chr10	129979310	130085687	DB155248	+	L1ME1	-	LINC01163	130084213	130115990	+	single alignment	not tested	thymus	thymus	NA	normal	no	no
chr10	129979399	130104486	DB130795	+	L1ME1	-	LINC01163	130084213	130115990	+	single alignment	not tested	thymus	thymus	NA	normal	no	no
chr10	129979399	130104554	DB156115	+	L1ME1	-	LINC01163	130084213	130115990	+	single alignment	not tested	thymus	thymus	NA	normal	no	no
chr9	42004409	42008461	DB341511	+	L1ME3D	-	LINC01189	46763790	46833319	+	multiple alignment	not tested	testis	testis	NA	normal	no	no
chr9	44387260	44391314	DB341511	+	L1ME3D	-	LINC01189	46763790	46833319	+	multiple alignment	not tested	testis	testis	NA	normal	no	no
chr9	46698573	46702629	DB341511	-	L1ME3D	-	LINC01189	46763790	46833319	+	multiple alignment	not tested	testis	testis	NA	normal	no	no
chr9	46829163	46833217	DB341511	+	L1ME3D	-	LINC01189	46763790	46833319	+	multiple alignment	not tested	testis	testis	NA	normal	no	no
chr3	162900620	163021089	BI222369	-	L1MA1	+	LINC01192	162895030	163021089	-	single alignment	not tested	cervix;cervical carcinoma cell line	cervix	unnamed cell line	cancerous	no	no
chr3	162904855	163021076	BI831458	-	L1MA1	+	LINC01192	162895030	163021089	-	single alignment	not tested	medulla ;brain	brain	NA	normal	no	no
chr3	162992981	163021072	AA382967	-	L1MA1	+	LINC01192	162895030	163021089	-	single alignment	not tested	testis	testis	NA	normal	no	no
chr3	162937888	163021110	BU567212	-	L1MA1	+	LINC01192	162895030	163021089	-	single alignment	not tested	testis	testis	NA	normal	no	no
chr3	162937703	163021103	BX097863	-	L1MA1	+	LINC01192	162895030	163021089	-	single alignment	not tested	pooled	pooled	NA	normal	no	no
chr3	162936847	163021557	DB458147	-	L1MA1	+	LINC01192	162895030	163021089	-	single alignment	not tested	testis	testis	NA	normal	no	no
chr9	33732970	33738411	AA861403	-	L1MEc	+	LINC01251	33732972	33738414	-	single alignment	not tested	NA	NA	NA	NA	no	no
chr9	33732972	33738415	BX115224	-	L1MEc	+	LINC01251	33732972	33738414	-	single alignment	not tested	NA	NA	NA	NA	no	no
chrX	50838758	50914232	BX112678	-	L1PA7	+	LINC01284	50838681	50914232	-	single alignment	not tested	brain	brain	NA	normal	no	no
chrX	50844112	50914223	H21441	-	L1PA7	+	LINC01284	50838681	50914232	-	single alignment	not tested	brain	brain	NA	normal	no	no
chrX	50843931	50914226	H45648	-	L1PA7	+	LINC01284	50838681	50914232	-	single alignment	not tested	brain	brain	NA	normal	no	no
chrX	50844149	50914221	H50376	-	L1PA7	+	LINC01284	50838681	50914232	-	single alignment	not tested	brain	brain	NA	normal	no	no
chr14	19654491	19691729	DA724609	+	L1P4	+	LINC01296	19650036	19684290	+	multiple alignment	yes: ambiguity due to multiple alignment	NA	embryonic	NT2	cancerous	no	no
chr14	19883654	19920871	DA724609	-	L1P4	+	LINC01296	19650036	19684290	+	multiple alignment	yes: ambiguity due to multiple alignment	NA	embryonic	NT2	cancerous	no	no
chr22	16151446	16188544	DA724609	-	L1P4	+	LINC01296	19650036	19684290	+	multiple alignment	yes: ambiguity due to multiple alignment	NA	embryonic	NT2	cancerous	no	no
chr1	101024658	101112538	AA394155	-	L1PA11	+	LINC01349	101092605	101112560	-	single alignment	not tested	NA	NA	NA	NA	no	no
chr1	101024655	101112538	BX090068	-	L1PA11	+	LINC01349	101092605	101112560	-	single alignment	not tested	NA	NA	NA	NA	no	no
chr1	101094393	101112560	AA400646	-	L1PA11	+	LINC01349	101092605	101112560	-	single alignment	not tested	NA	NA	NA	NA	no	no
chr1	101106099	101112544	AA405058	-	L1PA11	+	LINC01349	101092605	101112560	-	single alignment	not tested	NA	NA	NA	NA	no	no
chr1	101086098	101112545	BU567778	-	L1PA11	+	LINC01349	101092605	101112560	-	single alignment	not tested	testis	testis	NA	normal	no	no
chr1	65344708	65455291	AU136935	-	L1MB4	+	LINC01359	65445259	65468159	-	single alignment	not tested	placenta	placenta	NA	normal	no	no
chr4	118349551	118610258	DB466276	+	L1PA13	-	LINC01378	118349553	118610258	+	single alignment	not tested	hippocampus	brain	NA	normal	no	no
chr4	118349558	118461742	BI758522	+	L1PA13	-	LINC01378	118349553	118610258	+	single alignment	not tested	brain	brain	NA	normal	no	no
chr3	127217947	127218586	AA971059	-	L1MEg	+	LINC01471	127216443	127256623	-	single alignment	not tested	pooled	pooled	NA	normal	no	no
chr16	72513649	72661585	DA877605	-	L1PA2	+	LINC01572	72317199	72698908	-	single alignment	not tested	prostate	prostate	NA	normal	no	yes
chr16	72557245	72661585	DA456631	-	L1PA2	+	LINC01572	72317199	72698908	-	single alignment	not tested	tongue; tumor tissue	head/neck	NA	cancerous	no	yes
chr10	90530448	90537830	DR731450	+	L1M1	-	LIPN	90521162	90537999	+	single alignment	not tested	pooled ; note tissues: adrenal gland	pooled	NA	normal	no	no
chr3	8540294	8653610	DA443281	-	L1PA3	+	LMCD1-AS1	8262833	8543344	-	single alignment	not tested	tongue; tumor tissue	head/neck	NA	cancerous	no	no
chr12	25679731	25783684	CX754422	-	L1PB1	+	LMNTD1	25629015	25706217	-	single alignment	not tested	Blastocyst	embryonic	NA	normal	no	no
chr13	76423111	76427547	AW854401	+	L1P5	-	LMO7	76210423	76434006	+	single alignment	not tested	colon	colon	NA	normal	no	no
chr1	165173016	165182517	BG722259	-	L1ME1	+	LMX1A	165171103	165325478	-	single alignment	not tested	testis	testis	NA	normal	yes	no
chr19	40125007	40133037	BG572046	+	L1PA6	-	LOC100129935	40129324	40133041	+	single alignment	not tested	placenta	placenta	NA	normal	no	no
chr1	93730268	93777103	BJ997056	-	L1M1	+	LOC100131564	93775665	93811368	-	single alignment	not tested	hepatoblastoma	liver/spleen	NA	cancerous	no	no
chr7	76254849	76358184	CD389947	-	L1PA3	+	LOC100133091	76178657	76257299	+	single alignment	not tested	embryonic trophoblasts	embryonic	NA	normal	no	yes
chr12	46910622	47046276	BE764789	+	L1PA14	-	LOC100288798	46777458	47046362	+	single alignment	yes	nervous tumor	brain	NA	cancerous	no	no
chr19	44601861	44610686	DB213914	+	L1MB8	-	LOC100379224	44609491	44617336	-	single alignment	Yes	trachea	lung	NA	normal	no	no
chr18	55306686	55309225	DA683983	+	L1MC4a	-	LOC100505549	55297533	55336508	+	single alignment	not tested	NA	embryonic	NT2	cancerous	no	no
chr16	15199969	15217329	BF528330	-	L1M5	+	LOC100505915	15188267	15203054	+	multiple alignment	yes: ambiguity due to multiple alignment	brain	brain	NA	normal	no	no
chr1	168370720	168376512	AA693537	-	L1MEg	+	LOC100505918	168369426	168391894	-	single alignment	not tested	Liver and Spleen	liver/spleen	NA	normal	no	no
chr12	59194153	59206230	BG214479	+	L1PA8	-	LOC100506869	58985483	59206450	+	single alignment	yes	NA	fibroblast	HT1080	cancerous	no	no
chr12	59194154	59206345	BG197635	+	L1PA8	-	LOC100506869	58985483	59206450	+	single alignment	yes	NA	fibroblast	HT1080	cancerous	no	no
chr12	59194156	59206403	BG218183	+	L1PA8	-	LOC100506869	58985483	59206450	+	single alignment	yes	NA	fibroblast	HT1080	cancerous	no	no
chr12	59194158	59206361	BG214478	+	L1PA8	-	LOC100506869	58985483	59206450	+	single alignment	yes	NA	fibroblast	HT1080	cancerous	no	no
chr12	59194442	59206438	BG204973	+	L1PA8	-	LOC100506869	58985483	59206450	+	single alignment	yes	NA	fibroblast	HT1080	cancerous	no	no
chr12	123567336	123568179	DB020366	+	L1MB3	-	LOC100507091	123565930	123569291	+	single alignment	not tested	testis	testis	NA	normal	no	no
chr4	129325238	129391650	DA425369	+	L1PA11	-	LOC100507487	129349170	129440551	+	single alignment	not tested	colon	colon	NA	normal	no	no
chr2	162079768	162111154	BX107690	-	L1MB3	+	LOC100996579	162101249	162105561	+	single alignment	not tested	NA	NA	NA	NA	no	no
chr6	109571984	109578810	DB154436	+	L1PA2	-	LOC100996634	109557816	109591717	+	single alignment	not tested	thymus	thymus	NA	normal	no	yes
chr6	109572061	109578963	DB184943	+	L1PA2	-	LOC100996634	109557816	109591717	+	single alignment	not tested	tumor tissue ;liver	liver/spleen	NA	cancerous	no	yes
chr15	22382688	22387613	DB138389	-	L1P4b	+	LOC101927079	22303211	22383564	+	single alignment	not tested	thymus	thymus	NA	normal	no	no
chr2	186290170	186597178	BM055381	+	L1PA2	-	LOC101927196	186584600	186603820	-	single alignment	not tested	Pancreas;Islets of Langerhans	pancreas	NA	normal	no	no
chr2	186290154	186597039	CK904936	+	L1PA2	-	LOC101927196	186584600	186603820	-	single alignment	not tested	Pancreas;Islets of Langerhans	pancreas	NA	normal	no	no
chr17	49410039	49411451	BX088660	+	L1P1	-	LOC101927274	49389969	49412523	-	single alignment	not tested	NA	NA	NA	NA	no	no
chr18	68016201	68019355	AW589572	+	L1PA5	-	LOC101927481	68002674	68019695	+	single alignment	not tested	uterus	uterus	NA	cancerous	no	no
chr9	42004409	42008461	DB341511	+	L1ME3D	-	LOC101927827	44384584	44391314	+	multiple alignment	not tested	testis	testis	NA	normal	no	no
chr9	44336809	44388180	DA223506	+	L1PB	+	LOC101927827	44384584	44391314	+	multiple alignment	not tested	brain	brain	NA	normal	no	no
chr9	44336809	44391425	DA287204	+	L1PB	+	LOC101927827	44384584	44391314	+	multiple alignment	not tested	corpus callosum	brain	NA	normal	no	no
chr9	44387260	44391314	DB341511	+	L1ME3D	-	LOC101927827	44384584	44391314	+	multiple alignment	not tested	testis	testis	NA	normal	no	no
chr9	46698462	46753055	DA287204	-	L1PB	+	LOC101927827	44384584	44391314	+	multiple alignment	not tested	corpus callosum	brain	NA	normal	no	no
chr9	46701709	46753055	DA223506	-	L1PB	+	LOC101927827	44384584	44391314	+	multiple alignment	not tested	brain	brain	NA	normal	no	no
chr9	46698573	46702629	DB341511	-	L1ME3D	-	LOC101927827	44384584	44391314	+	multiple alignment	not tested	testis	testis	NA	normal	no	no
chr9	46829163	46833217	DB341511	+	L1ME3D	-	LOC101927827	44384584	44391314	+	multiple alignment	not tested	testis	testis	NA	normal	no	no
chrX	154601993	154603705	BF899265	-	L1MB5	-	LOC101927830	154696200	154723771	+	multiple alignment	not tested	marrow	bone marrow	NA	normal	no	no
chrX	154577276	154603823	BQ072670	-	L1MB5	-	LOC101927830	154696200	154723771	+	multiple alignment	not tested	leukocyte	blood	NA	normal	no	no
chrX	154696318	154698032	BF899265	+	L1MB5	-	LOC101927830	154696200	154723771	+	multiple alignment	not tested	marrow	bone marrow	NA	normal	no	no
chrX	154696200	154722944	BQ072670	+	L1MB5	-	LOC101927830	154696200	154723771	+	multiple alignment	not tested	leukocyte	blood	NA	normal	no	no
chr2	129622094	129625788	AU127460	+	L1PA2	-	LOC101927881	129622173	129626301	+	single alignment	not tested	NA	embryonic	NT2	cancerous	no	no
chr2	129622173	129625790	DA713662	+	L1PA2	-	LOC101927881	129622173	129626301	+	single alignment	not tested	NA	embryonic	NT2	cancerous	no	no
chr2	129622178	129625775	DA442005	+	L1PA2	-	LOC101927881	129622173	129626301	+	single alignment	not tested	tongue; tumor tissue	head/neck	NA	cancerous	no	no
chr12	10531157	10534781	BI765191	-	L1MA5	+	LOC101928100	10516367	10551105	+	single alignment	not tested	pooled colon	colon	NA	normal	no	no
chr7	126855180	126868782	BG722144	+	L1MEd	-	LOC101928333	126855180	126869975	+	single alignment	not tested	testis	testis	NA	normal	no	no
chr7	126855180	126869087	BQ438530	+	L1MEd	-	LOC101928333	126855180	126869975	+	single alignment	not tested	testis	testis	NA	normal	no	no
chrX	112285954	112760792	DA862194	+	L1MA3	-	LOC101928437	112285954	112763885	+	single alignment	not tested	placenta	placenta	NA	normal	no	no
chrX	125243763	125249458	BE564886	+	L1PA3	-	LOC101928495	125243744	125249545	+	single alignment	not tested	carcinoma;bladder	bladder	unnamed cell line	cancerous	no	no
chr5	67096567	67185924	DA667044	-	L1PA2	+	LOC101928858	67089040	67096886	+	single alignment	not tested	NA	NA	NA	cancerous	no	no
chr4	85164345	85220322	DA441063	-	L1PA2	+	LOC101928978	84889234	85220322	-	single alignment	not tested	tongue; tumor tissue	head/neck	NA	cancerous	no	no
chr2	156878233	157111436	BG492369	-	L1PA2	+	LOC101929378	156877046	157111443	-	single alignment	not tested	mucoepidermoid carcinoma ;lung	lung	NA	cancerous	no	yes
chr2	156877880	157111432	BI769189	-	L1PA2	+	LOC101929378	156877046	157111443	-	single alignment	not tested	pooled lung and spleen	pooled	NA	normal	no	yes
chr2	156878272	157111427	CN272405	-	L1PA2	+	LOC101929378	156877046	157111443	-	single alignment	not tested	embryonic stem cells	embryonic	H9 esc	normal	no	yes
chr2	156879201	157111424	CN269592	-	L1PA2	+	LOC101929378	156877046	157111443	-	single alignment	not tested	embryonic stem cells	embryonic	H9 esc	normal	no	yes
chr2	156879197	157111417	DA713038	-	L1PA2	+	LOC101929378	156877046	157111443	-	single alignment	not tested	NA	embryonic	NT2	cancerous	no	yes
chr2	156879197	157111417	DA714330	-	L1PA2	+	LOC101929378	156877046	157111443	-	single alignment	not tested	NA	embryonic	NT2	cancerous	no	yes
chr2	156879292	157111443	DB016766	-	L1PA2	+	LOC101929378	156877046	157111443	-	single alignment	not tested	tumor tissue ;esophageal	head/neck	NA	cancerous	no	yes
chr4	104177315	104374815	AA307003	+	L1PA2	-	LOC101929448	104346198	104360885	+	single alignment	not tested	colon;colon	colon	NA	normal	no	yes
chr2	162079768	162111154	BX107690	-	L1MB3	+	LOC101929512	162079768	162111154	-	single alignment	not tested	NA	NA	NA	NA	no	no
chr5	71870020	71876799	BG183121	-	L1PA4	+	LOC102477328	71869901	71956496	-	single alignment	not tested	NA	fibroblast	HT1080	cancerous	no	no
chr5	71870020	71876799	BG198662	-	L1PA4	+	LOC102477328	71869901	71956496	-	single alignment	not tested	NA	fibroblast	HT1080	cancerous	no	no
chr5	71870020	71876804	BG190542	-	L1PA4	+	LOC102477328	71869901	71956496	-	single alignment	not tested	NA	fibroblast	HT1080	cancerous	no	no
chr10	76266255	76289082	BU160100	-	L1MB4	+	LOC102723439	76266255	76289082	-	single alignment	not tested	testis	testis	NA	normal	no	no
chr10	82291005	82292481	HY111305	+	L1ME3C	-	LOC102723703	82291005	82292879	+	single alignment	not tested	brain	brain	NA	normal	no	no
chr8	64641312	65153036	DA750390	-	L1PA3	+	LOC102724623	64769499	65281115	-	single alignment	not tested	NA	embryonic	NT2	cancerous	no	no
chr8	64641331	65153063	DA746165	-	L1PA3	+	LOC102724623	64769499	65281115	-	single alignment	not tested	NA	embryonic	NT2	cancerous	no	no
chr8	65063662	65152839	DA707258	-	L1PA3	+	LOC102724623	64769499	65281115	-	single alignment	not tested	NA	embryonic	NT2	cancerous	no	no
chr11	112163352	112164840	DB315225	+	L1M6	-	LOC283140	112141471	112233257	+	single alignment	not tested	brain	brain	NA	normal	no	no
chr11	112163290	112164839	EL948800	+	L1M6	-	LOC283140	112141471	112233257	+	single alignment	not tested	eyeball	eye	NA	normal	no	no
chr20	25124001	25125410	DA519880	-	L1MC4	+	LOC284798	25121433	25129361	-	single alignment	not tested	brain	brain	NA	normal	no	no
chr21	29462632	29475109	AI821204	+	L1PB1	-	LOC284825	29462721	29475583	+	single alignment	not tested	NA	NA	NA	cancerous	no	no
chr21	29462763	29475184	AI935265	+	L1PB1	-	LOC284825	29462721	29475583	+	single alignment	not tested	squamous cell carcinoma;lung	lung	NA	cancerous	no	no
chr21	29462721	29475559	CD515480	+	L1PB1	-	LOC284825	29462721	29475583	+	single alignment	not tested	White Matter	brain	NA	normal	no	no
chr6	119778081	119812467	DA932539	-	L1PB1	+	LOC285762	119773711	119812467	-	single alignment	not tested	spleen	spleen	NA	normal	no	no
chr6	119801185	119812467	AV761173	-	L1PB1	+	LOC285762	119773711	119812467	-	single alignment	not tested	Bone marrow	bone marrow	NA	normal	no	no
chr6	119801061	119812464	DA945167	-	L1PB1	+	LOC285762	119773711	119812467	-	single alignment	not tested	spleen	spleen	NA	normal	no	no
chr22	32764481	32777222	BU584586	-	L1MA6	+	LOC339666	32772650	32780329	+	single alignment	not tested	thymus	thymus	NA	normal	no	yes
chr22	32758960	32777245	CN411545	-	L1MA6	+	LOC339666	32772650	32780329	+	single alignment	not tested	embryonic stem cells	embryonic	NA	normal	no	yes
chr3	17902336	18082989	AV682563	+	L1HS	-	LOC339862	18004063	18310410	+	single alignment	not tested	hepatocellular carcinoma	liver/spleen	NA	cancerous	no	yes
chr3	17902719	18383793	DA734647	+	L1HS	-	LOC339862	18004063	18310410	+	single alignment	not tested	NA	embryonic	NT2	cancerous	no	yes
chr8	73157209	73392143	DC371844	-	L1PA2	+	LOC392232	73117533	73163869	-	single alignment	not tested	NA	embryonic	NT2	cancerous	no	no
chr22	38696728	38701855	CA842425	-	L1MC4a	+	LOC400927-CSNK1E	38686696	38794527	-	single alignment	not tested	Purified pancreatic islet ;Pancreas	pancreas	NA	normal	no	no
chr9	89624585	89657038	BI088907	-	L1PA3	+	LOC440173	89623365	89657041	-	single alignment	not tested	cervix	uterus	MGC36	normal	no	yes
chr9	89624678	89656975	CN418501	-	L1PA3	+	LOC440173	89623365	89657041	-	single alignment	not tested	embryonic stem cells	embryonic	NA	normal	no	yes
chr9	89624813	89656920	CN418500	-	L1PA3	+	LOC440173	89623365	89657041	-	single alignment	not tested	embryonic stem cells	embryonic	H9 esc	normal	no	yes
chr9	89624974	89657021	CN418497	-	L1PA3	+	LOC440173	89623365	89657041	-	single alignment	not tested	embryonic stem cell	embryonic	NA	normal	no	yes
chr9	89624606	89657033	CX751896	-	L1PA3	+	LOC440173	89623365	89657041	-	single alignment	not tested	Blastocyst	embryonic	NA	normal	no	yes
chr9	89624472	89656987	DA736517	-	L1PA3	+	LOC440173	89623365	89657041	-	single alignment	not tested	NA	embryonic	NT2	cancerous	no	yes
chr9	89624799	89657026	DA377395	-	L1PA3	+	LOC440173	89623365	89657041	-	single alignment	not tested	thalamus	brain	NA	normal	no	yes
chr9	89624804	89657030	DA748682	-	L1PA3	+	LOC440173	89623365	89657041	-	single alignment	not tested	NA	embryonic	NT2	cancerous	no	yes
chr9	89624807	89657007	DA838601	-	L1PA3	+	LOC440173	89623365	89657041	-	single alignment	not tested	placenta	placenta	NA	normal	no	yes
chr9	89624838	89657041	DA749132	-	L1PA3	+	LOC440173	89623365	89657041	-	single alignment	not tested	NA	embryonic	NT2	cancerous	no	yes
chr9	89624983	89657183	DA717965	-	L1PA3	+	LOC440173	89623365	89657041	-	single alignment	not tested	NA	embryonic	NT2	cancerous	no	yes
chr9	89625025	89657266	DA751855	-	L1PA3	+	LOC440173	89623365	89657041	-	single alignment	not tested	NA	embryonic	NT2	cancerous	no	yes
chr9	89625027	89657252	DA749651	-	L1PA3	+	LOC440173	89623365	89657041	-	single alignment	not tested	NA	embryonic	NT2	cancerous	no	yes
chr9	89624727	89656900	EL733658	-	L1PA3	+	LOC440173	89623365	89657041	-	single alignment	not tested	mixed	pooled	NA	normal	no	yes
chr17	36357183	36363431	DA205698	-	L1M6	+	LOC440434	36351795	36413256	-	single alignment	not tested	brain	brain	NA	normal	no	no
chr1	190594042	190769332	BM458651	+	L1MC4	-	LOC440704	190594019	190770788	+	single alignment	not tested	lymphoma;lymph	lymph	unnamed cell line	cancerous	no	no
chr16	21422571	21431110	DC308596	-	L1M5	+	LOC613037	30234349	30256932	-	multiple alignment	yes: ambiguity due to multiple alignment	cerebellum	brain	NA	normal	no	no
chr16	21426374	21431273	DC310262	-	L1M5	+	LOC613037	30234349	30256932	-	multiple alignment	yes: ambiguity due to multiple alignment	cerebellum	brain	NA	normal	no	no
chr16	21858830	21863553	DC310262	-	L1M5	+	LOC613037	30234349	30256932	-	multiple alignment	yes: ambiguity due to multiple alignment	cerebellum	brain	NA	normal	no	no
chr16	22530272	22535172	DC310262	+	L1M5	+	LOC613037	30234349	30256932	-	multiple alignment	yes: ambiguity due to multiple alignment	cerebellum	brain	NA	normal	no	no
chr16	22530435	22538977	DC308596	+	L1M5	+	LOC613037	30234349	30256932	-	multiple alignment	yes: ambiguity due to multiple alignment	cerebellum	brain	NA	normal	no	no
chr16	29503104	29511618	DC308596	-	L1M5	+	LOC613037	30234349	30256932	-	multiple alignment	yes: ambiguity due to multiple alignment	cerebellum	brain	NA	normal	no	no
chr16	29506896	29511781	DC310262	-	L1M5	+	LOC613037	30234349	30256932	-	multiple alignment	yes: ambiguity due to multiple alignment	cerebellum	brain	NA	normal	no	no
chr16	30243077	30251586	DC308596	-	L1M5	+	LOC613037	30234349	30256932	-	multiple alignment	yes: ambiguity due to multiple alignment	cerebellum	brain	NA	normal	no	no
chr16	30246868	30251749	DC310262	-	L1M5	+	LOC613037	30234349	30256932	-	multiple alignment	yes: ambiguity due to multiple alignment	cerebellum	brain	NA	normal	no	no
chr5	175585886	175595041	CN266639	-	L1MC4	+	LOC643201	175570087	175626298	-	single alignment	not tested	embryonic stem cells	embryonic	NA	normal	no	no
chr14	41423975	41610250	CB984373	+	L1PA3	-	LOC644919	41423915	41494994	+	single alignment	not tested	Pooled-Glandular	pooled	NA	normal	no	yes
chr14	41423936	41610251	CN274424	+	L1PA3	-	LOC644919	41423915	41494994	+	single alignment	not tested	embryonic stem cells	embryonic	H9 esc	normal	no	yes
chr14	41423955	41494994	CN418512	+	L1PA3	-	LOC644919	41423915	41494994	+	single alignment	not tested	embryonic stem cells	embryonic	H1 esc	normal	no	yes
chr14	41423747	41443641	DA137396	+	L1PA3	-	LOC644919	41423915	41494994	+	single alignment	not tested	alzheimer cortex	brain	NA	normal	no	yes
chr1	144676875	144705658	BQ130421	-	L1PB1	+	LOC653513	144676436	144680025	-	multiple alignment	yes: ambiguity due to multiple alignment	insulinoma ;pancreas	pancreas	NA	cancerous	no	no
chr1	144952202	144980974	BQ130421	-	L1PB1	+	LOC653513	144676436	144680025	-	multiple alignment	yes: ambiguity due to multiple alignment	insulinoma ;pancreas	pancreas	NA	cancerous	no	no
chr2	66589372	66618680	CD710392	-	L1PA2	+	LOC729348	66610437	66619578	+	single alignment	not tested	normal nasopharynx	head/neck	NA	normal	no	no
chr2	66591515	66618733	DA745006	-	L1PA2	+	LOC729348	66610437	66619578	+	single alignment	not tested	NA	embryonic	NT2	cancerous	no	no
chr2	66590323	66618364	HY158681	-	L1PA2	+	LOC729348	66610437	66619578	+	single alignment	not tested	NA	NA	NA	NA	no	no
chr6	160903587	160904401	DB070008	-	L1MCc	+	LPAL2	160888217	160932156	-	single alignment	not tested	testis	testis	NA	normal	no	no
chr1	113649896	113652948	DB076314	+	L1MC4	-	LRIG2	113615791	113667824	+	single alignment	not tested	testis	testis	NA	normal	no	no
chr1	113650061	113653130	DB153846	+	L1MC4	-	LRIG2	113615791	113667824	+	single alignment	not tested	thymus	thymus	NA	normal	no	no
chr15	71187977	71193363	DB034382	+	L1MB5	-	LRRC49	71145577	71342436	+	single alignment	not tested	testis	testis	NA	normal	no	no
chr15	71187977	71193363	DB049866	+	L1MB5	-	LRRC49	71145577	71342436	+	single alignment	not tested	testis	testis	NA	normal	no	no
chr15	71187939	71196935	DC394958	+	L1MB5	-	LRRC49	71145577	71342436	+	single alignment	not tested	testis	testis	NA	normal	no	no
chr15	71187954	71193343	DC399582	+	L1MB5	-	LRRC49	71145577	71342436	+	single alignment	not tested	testis	testis	NA	normal	no	no
chr15	71246780	71300766	HY158866	+	L1PA16	-	LRRC49	71145577	71342436	+	single alignment	not tested	NA	NA	NA	NA	no	no
chr8	92114059	92115041	DA033854	+	L1MC5	-	LRRC69	92114846	92231464	+	single alignment	not tested	NA	NA	NA	NA	yes	yes
chr14	60418795	60433477	CN272126	+	L1PA2	-	LRRC9	60386430	60530277	+	single alignment	yes	embryonic stem cells	embryonic	H9 esc	normal	yes	yes
chr14	60418833	60427062	CN412489	+	L1PA2	-	LRRC9	60386430	60530277	+	single alignment	yes	embryonic stem cells	embryonic	NA	normal	yes	yes
chr2	77746887	77820322	DA734553	-	L1PA3	+	LRRTM4	77743786	77749494	-	single alignment	not tested	NA	embryonic	NT2	cancerous	no	no
chr19	2321519	2324905	CA440853	-	L1MB7	+	LSM7	2321519	2328614	-	single alignment	not tested	Lung;Metastatic Chondrosarcoma	lung	NA	cancerous	no	no
chr21	47614495	47620412	BM691831	-	L1MC4	+	LSS	47609037	47648738	-	single alignment	not tested	human retina ;eye	eye	NA	normal	no	no
chr3	46477562	46481167	BF827780	-	L1MB7	+	LTF	46477495	46505161	-	single alignment	not tested	head normal	head/neck	NA	normal	no	no
chr3	46479474	46481253	BQ335916	-	L1MB7	+	LTF	46477495	46505161	-	single alignment	not tested	marrow	bone marrow	NA	normal	no	no
chr8	74916805	74941304	AW978895	+	L1M3d	-	LY96	74903563	74941307	+	single alignment	not tested	NA	NA	NA	NA	no	no
chr1	219105221	219265612	BF247035	-	L1MA4	+	LYPLAL1-AS1	219254316	219347130	-	single alignment	yes	brain;glioblastoma	brain	NA	cancerous	no	no
chr1	219254823	219265598	BU190487	-	L1MA4	+	LYPLAL1-AS1	219254316	219347130	-	single alignment	yes	large cell carcinoma ;lung	lung	NA	cancerous	no	no
chr17	26207216	26219528	DB446455	-	L1MB8	+	LYRM9	26205339	26220409	-	single alignment	not tested	testis	testis	NA	normal	no	no
chr1	39715509	39723323	AV751403	-	L1ME1	+	MACF1	39549838	39952810	+	single alignment	not tested	pituitary	pituitary	NA	normal	no	no
chr20	15680500	15913953	DB066756	+	L1PB1	-	MACROD2	15177503	16033841	+	single alignment	not tested	testis	testis	NA	normal	no	no
chr20	15680500	15967430	DB065105	+	L1PB1	-	MACROD2	15177503	16033841	+	single alignment	not tested	testis	testis	NA	normal	no	no
chr20	15680500	15967721	DB068866	+	L1PB1	-	MACROD2	15177503	16033841	+	single alignment	not tested	testis	testis	NA	normal	no	no
chr7	1997305	2152636	DB135796	-	L1MC4a	+	MAD1L1	1855427	1980186	-	single alignment	not tested	thymus	thymus	NA	normal	yes	no
chr7	1855428	1856721	AI806304	-	L1MB5	+	MAD1L1	1855427	1980186	-	single alignment	not tested	pooled	pooled	NA	normal	yes	no
chr7	1855430	1856699	AW183144	-	L1MB5	+	MAD1L1	1855427	1980186	-	single alignment	not tested	pooled	pooled	NA	normal	yes	no
chr7	1855451	1857135	AW628827	-	L1MB5	+	MAD1L1	1855427	1980186	-	single alignment	not tested	pooled	pooled	NA	normal	yes	no
chr7	1855621	1856992	BQ429811	-	L1MB5	+	MAD1L1	1855427	1980186	-	single alignment	not tested	testis	testis	NA	normal	yes	no
chr7	1855719	1856992	BQ429773	-	L1MB5	+	MAD1L1	1855427	1980186	-	single alignment	not tested	testis	testis	NA	normal	yes	no
chr7	1855433	1856651	HY220912	-	L1MB5	+	MAD1L1	1855427	1980186	-	single alignment	not tested	testis	testis	NA	normal	yes	no
chr7	1855678	1856858	HY051589	-	L1MB5	+	MAD1L1	1855427	1980186	-	single alignment	not tested	testis	testis	NA	normal	yes	no
chr7	1855730	1856992	HY048623	-	L1MB5	+	MAD1L1	1855427	1980186	-	single alignment	not tested	testis	testis	NA	normal	yes	no
chr8	120177272	120255768	DA749058	+	L1PA2	-	MAL2	120220609	120257914	+	single alignment	not tested	NA	embryonic	NT2	cancerous	no	no
chr8	120215632	120252547	BP237136	+	L1MEc	-	MAL2	120220609	120257914	+	single alignment	not tested	coronary artery	artery	NA	normal	no	no
chr8	120215632	120252511	DA881692	+	L1MEc	-	MAL2	120220609	120257914	+	single alignment	not tested	NA	NA	NA	NA	no	no
chrX	149589272	149638254	DB098047	+	L1HS	-	MAMLD1	149613719	149682448	+	single alignment	not tested	testis	testis	NA	normal	no	no
chr20	35926818	35929817	AW953434	+	L1MB4	-	MANBAL	35918050	35945663	+	single alignment	not tested	NA	NA	NA	NA	no	no
chr20	35926819	35929811	R59644	+	L1MB4	-	MANBAL	35918050	35945663	+	single alignment	not tested	whole brain	brain	NA	normal	no	no
chr20	35926818	35929817	T33894	+	L1MB4	-	MANBAL	35918050	35945663	+	single alignment	not tested	brain	brain	NA	normal	no	no
chrX	19482374	19500394	DB084704	-	L1ME1	+	MAP3K15	19378175	19533379	-	single alignment	not tested	testis	testis	NA	normal	yes	no
chrX	20069020	20120227	BP341013	-	L1ME3	+	MAP7D2	20024830	20135114	-	single alignment	not tested	stomach mucosa	stomach	NA	normal	no	no
chr19	1582619	1586361	BQ886878	-	L1MB7	+	MBD3	1576669	1592760	-	single alignment	not tested	prostate;carcinoma	prostate	unnamed cell line	cancerous	no	no
chr19	1582619	1586361	BQ957443	-	L1MB7	+	MBD3	1576669	1592760	-	single alignment	not tested	prostate;carcinoma	prostate	unnamed cell line	cancerous	no	no
chr18	74728885	74839903	DA580032	-	L1MD2	+	MBP	74690788	74729055	-	single alignment	not tested	NA	NA	NA	NA	no	no
chr18	74778268	74839668	DA155148	-	L1MD2	+	MBP	74690788	74729055	-	single alignment	not tested	amygdala	brain	NA	normal	no	no
chr16	84101942	84105744	DA881622	-	L1MB7	+	MBTPS1	84087365	84150548	-	single alignment	not tested	NA	NA	NA	NA	no	no
chr16	84104192	84105742	DA887781	-	L1MB7	+	MBTPS1	84087365	84150548	-	single alignment	not tested	NA	NA	NA	NA	no	no
chr19	7742855	7744215	BI910448	+	HAL1-2a MD	-	MCEMP1	7741942	7744719	+	single alignment	not tested	leukocyte	blood	NA	normal	no	no
chr19	7742814	7743833	BM691569	+	HAL1-2a MD	-	MCEMP1	7741942	7744719	+	single alignment	not tested	RPE and Choroid ;eye	eye	NA	normal	no	no
chr19	7742814	7743870	BM708648	+	HAL1-2a MD	-	MCEMP1	7741942	7744719	+	single alignment	not tested	RPE and Choroid ;eye	eye	NA	normal	no	no
chr3	127323093	127325045	DC414534	+	L1MB3	-	MCM2	127317199	127341278	+	single alignment	not tested	trachea	lung	NA	normal	no	no
chr6	119137343	119154903	DB239980	-	L1MB2	+	MCM9	119231761	119256327	-	single alignment	not tested	trachea	lung	NA	normal	no	no
chr6	119149183	119191359	DC369673	-	L1M3de	+	MCM9	119231761	119256327	-	single alignment	not tested	NA	embryonic	NT2	cancerous	no	no
chrX	119709831	119739386	CB156147	+	L1MDa	-	MCTS1	119737743	119755016	+	single alignment	not tested	Liver	liver/spleen	SNU-354	normal	no	no
chr6	84055890	84132894	BF967261	-	L1MEf	+	ME1	83920109	84140938	-	single alignment	not tested	hypothalamus ;brain	brain	NA	normal	no	no
chr6	165207358	165235542	DA145490	-	L1MA2	+	MEAT6	165206865	165235552	-	single alignment	not tested	amygdala	brain	NA	normal	no	no
chr6	165207503	165235552	DB463680	-	L1MA2	+	MEAT6	165206865	165235552	-	single alignment	not tested	hippocampus	brain	NA	normal	no	no
chrX	40514264	40519071	CB142407	-	L1MC4a	+	MED14	40508794	40594804	-	single alignment	not tested	Liver	liver/spleen	CK-K1	normal	no	no
chr15	66257384	66263576	BG723164	-	HAL1	+	MEGF11	66187633	66546075	-	single alignment	yes	testis	testis	NA	normal	no	no
chr15	66223159	66263558	BI829828	-	HAL1	+	MEGF11	66187633	66546075	-	single alignment	yes	medulla ;brain	brain	NA	normal	no	no
chr15	66222132	66263558	BM563529	-	HAL1	+	MEGF11	66187633	66546075	-	single alignment	yes	medulla ;brain	brain	NA	normal	no	no
chr15	66257512	66263602	DB454624	-	HAL1	+	MEGF11	66187633	66546075	-	single alignment	yes	testis	testis	NA	normal	no	no
chr5	131142799	131161967	BG202607	-	L1MEe	+	MEIKIN	131142683	131281391	-	single alignment	not tested	NA	fibroblast	HT1080	cancerous	no	no
chr7	116364162	116395533	BF208095	+	L1PA2	-	MET	116312458	116438440	+	single alignment	not tested	carcinoma;bladder	bladder	unnamed cell line	cancerous	yes	no
chr7	116364199	116395478	CB988551	+	L1PA2	-	MET	116312458	116438440	+	single alignment	not tested	placenta;Human Placenta	placenta	NA	normal	yes	no
chr7	116364091	116380138	DA758395	+	L1PA2	-	MET	116312458	116438440	+	single alignment	not tested	NA	embryonic	NT2	cancerous	yes	no
chr7	116364153	116380998	DA435532	+	L1PA2	-	MET	116312458	116438440	+	single alignment	not tested	tongue; tumor tissue	head/neck	NA	cancerous	yes	no
chr7	116364175	116381033	DA459984	+	L1PA2	-	MET	116312458	116438440	+	single alignment	not tested	tongue; tumor tissue	head/neck	NA	cancerous	yes	no
chr1	171742249	171751263	DB059195	+	L1MB2	-	METTL13	171750760	171766856	+	single alignment	yes	testis	testis	NA	normal	no	no
chr1	171742249	171753029	DB030636	+	L1MB2	-	METTL13	171750760	171766856	+	single alignment	yes	testis	testis	NA	normal	no	no
chr1	171742262	171750802	DB073134	+	L1MB2	-	METTL13	171750760	171766856	+	single alignment	yes	testis	testis	NA	normal	no	no
chr1	171742279	171751155	DB078061	+	L1MB2	-	METTL13	171750760	171766856	+	single alignment	yes	testis	testis	NA	normal	no	no
chr1	171742230	171751154	HY024752	+	L1MB2	-	METTL13	171750760	171766856	+	single alignment	yes	testis	testis	NA	normal	no	no
chr15	89444817	89456974	BI488813	-	L1MC	+	MFGE8	89441913	89456663	-	single alignment	not tested	brain	brain	NA	normal	no	no
chr15	89449900	89457079	DA917019	-	L1MC	+	MFGE8	89441913	89456663	-	single alignment	not tested	small intestine	intestine	NA	normal	no	no
chr17	74769178	74774420	CN399630	+	L1MEc	-	MFSD11	74733582	74775336	+	single alignment	not tested	embryonic stem cells	embryonic	NA	normal	no	no
chr8	75512015	75735548	DA738771	+	L1PA3	-	MIR2052HG	75512100	75670587	+	single alignment	not tested	NA	embryonic	NT2	cancerous	no	no
chr8	75512100	75669032	DA752194	+	L1PA3	-	MIR2052HG	75512100	75670587	+	single alignment	not tested	NA	embryonic	NT2	cancerous	no	no
chr8	75512009	75615914	DB013194	+	L1PA3	-	MIR2052HG	75512100	75670587	+	single alignment	not tested	tumor tissue ;esophageal	head/neck	NA	cancerous	no	no
chr13	88079454	88097388	BG182777	-	L1MC3	+	MIR4500HG	88096241	88323218	-	single alignment	not tested	NA	fibroblast	HT1080	cancerous	no	no
chr10	112655484	112658170	CN305781	+	L1PA17	-	MIR4680	112657847	112657913	+	single alignment	not tested	embryonic stem cell	embryonic	NA	normal	no	no
chr19	3959589	3961560	AW974502	-	L1MC4a	+	MIR637	3961411	3961510	-	single alignment	not tested	NA	NA	NA	NA	no	no
chr17	18243446	18244532	BM695517	-	L1M5	+	MIR6778	18244127	18244200	-	single alignment	not tested	eye;optic nerve	eye	NA	normal	no	no
chr17	18243554	18244622	DA385613	-	L1M5	+	MIR6778	18244127	18244200	-	single alignment	not tested	thalamus	brain	NA	normal	no	no
chr17	56285486	56293927	BX350482	-	L1M5	+	MKS1	56282796	56296666	-	single alignment	not tested	NA	ovary	Hela	cancerous	no	no
chr11	102617698	102702242	DA756406	+	L1PA3	-	MMP1	102660640	102668966	-	single alignment	not tested	NA	embryonic	NT2	cancerous	no	no
chr1	113225936	113231713	DB160362	+	L1ME2z	-	MOV10	113216933	113243368	+	single alignment	not tested	thymus	thymus	NA	normal	no	no
chr2	202523169	202529437	BX093612	-	L1MC4a	+	MPP4	202509596	202563417	-	single alignment	not tested	retina ;eye	eye	NA	normal	no	no
chr10	17933804	17942966	DB185848	+	L1MCa	-	MRC1	17851341	18200091	+	multiple alignment	not tested	tumor tissue ;liver	liver/spleen	NA	cancerous	no	no
chr10	18180744	18187195	AV656100	+	L1MCa	-	MRC1	17851341	18200091	+	single alignment	not tested	NA	NA	NA	NA	no	no
chr10	18180723	18189881	DB185848	+	L1MCa	-	MRC1	17851341	18200091	+	multiple alignment	not tested	tumor tissue ;liver	liver/spleen	NA	cancerous	no	no
chr3	15093718	15095427	HY312103	-	L1M4	+	MRPS25	15090018	15106816	-	single alignment	not tested	brain	brain	NA	normal	no	no
chr5	71524091	71594895	DA664435	-	L1PA16	+	MRPS27	71515235	71616084	-	single alignment	not tested	NA	brain	NB9	cancerous	no	no
chrX	11786431	11790337	W00792	+	L1MB7	-	MSL3	11776277	11793872	+	single alignment	not tested	Liver and Spleen	liver/spleen	NA	normal	no	yes
chr10	135204337	135215729	BX385258	+	HAL1	-	MTG1	135207620	135234174	+	single alignment	not tested	NA	blood	RAMOS	cancerous	no	no
chrX	149918812	149924250	CV571919	+	L1MEc	-	MTMR1	149861836	149904172	+	single alignment	not tested	Cornea ;Eye	eye	NA	normal	no	no
chr3	195473639	195476121	AI884498	-	L1ME4a	+	MUC4	195473637	195538844	-	single alignment	not tested	uterus;serous papillary carcinoma	uterus	NA	cancerous	no	no
chr4	71295806	71346808	DB209140	+	L1M4	-	MUC7	71337833	71348714	+	single alignment	not tested	trachea	lung	NA	normal	no	no
chr4	71299977	71346819	DB205698	+	L1PA5	-	MUC7	71337833	71348714	+	single alignment	not tested	trachea	lung	NA	normal	no	no
chr12	55233152	55252177	BG202312	+	L1PB3	-	MUCL1	55248298	55252174	+	single alignment	not tested	NA	fibroblast	HT1080	cancerous	no	no
chr12	55208910	55252177	HY125630	+	L1PA4	-	MUCL1	55248298	55252174	+	single alignment	not tested	brain	brain	NA	normal	no	no
chr9	129138721	129148920	DC415647	+	HAL1	-	MVB12B	129089122	129269320	+	single alignment	not tested	trachea	lung	NA	normal	no	no
chr9	129138721	129154475	DC358419	+	HAL1	-	MVB12B	129089122	129269320	+	single alignment	not tested	lung	lung	NA	normal	no	no
chr9	129138785	129158108	DC334284	+	HAL1	-	MVB12B	129089122	129269320	+	single alignment	not tested	hippocampus	brain	NA	normal	no	no
chr16	88718768	88719992	AW978056	-	L1MB5	+	MVD	88718347	88729557	-	single alignment	not tested	NA	NA	NA	NA	no	no
chr21	42813320	42814669	BQ001564	-	L1MB3	+	MX1	42797957	42831141	+	single alignment	not tested	Lung;Metastatic Chondrosarcoma	lung	NA	cancerous	no	no
chr6	153034799	153043350	BG192329	+	L1MEf	-	MYCT1	153019029	153045715	+	single alignment	not tested	NA	fibroblast	HT1080	cancerous	no	no
chr13	109816252	109819651	BG181984	-	L1ME1	+	MYO16-AS1	109816252	109819651	-	single alignment	not tested	NA	fibroblast	HT1080	cancerous	no	no
chr8	2088081	2089100	BQ073105	+	L1MB3	-	MYOM2	1993157	2093380	+	single alignment	not tested	leukocyte	blood	NA	normal	no	no
chr8	2045874	2054088	DA626096	+	L1MA7	-	MYOM2	1993157	2093380	+	single alignment	not tested	kidney	kidney	NA	normal	no	no
chr11	71191194	71196694	BQ005766	+	L1MB7	-	NADSYN1	71164216	71212581	+	single alignment	not tested	Chondrosarcoma ;Left Pubic Bone	bone	NA	cancerous	no	no
chr11	71191153	71193040	CA396358	+	L1MB7	-	NADSYN1	71164216	71212581	+	single alignment	not tested	RPE/choroid ;Eye	eye	NA	normal	no	no
chr11	78147709	78236909	CD246069	-	L1MD3	+	NARS2	78147006	78285909	-	single alignment	not tested	White Matter	brain	NA	normal	no	no
chr1	144595698	144598649	AA651766	+	L1ME3A	-	NBPF15	148558187	148596267	+	multiple alignment	not tested	germinal center B cell	blood	NA	normal	no	no
chr1	148558037	148560983	AA651766	+	L1ME3A	-	NBPF15	148558187	148596267	+	multiple alignment	not tested	germinal center B cell	blood	NA	normal	no	no
chr21	22550111	22658732	DA282041	+	HAL1-3A ME	-	NCAM2	22370632	22912517	+	single alignment	not tested	corpus callosum	brain	NA	normal	no	no
chr12	6639693	6640689	AI660580	+	L1MC1	-	NCAPD2	6603297	6641132	+	single alignment	not tested	colon	colon	NA	normal	no	no
chr3	136624921	136647173	AW007914	+	L1MA4A	-	NCK1	136581049	136670452	+	single alignment	not tested	thymus	thymus	NA	normal	no	no
chr2	183826886	183843802	DA503882	-	L1ME1	+	NCKAP1	183789578	183903586	-	single alignment	not tested	brain	brain	NA	normal	no	no
chr8	125551147	125562218	BI603148	+	L1ME3A	-	NDUFB9	125551342	125562227	+	single alignment	not tested	hypothalamus ;brain	brain	NA	normal	yes	no
chr5	1812029	1814576	AV703550	+	L1MC5	-	NDUFS6	1801495	1816167	+	single alignment	not tested	Adrenal gland	adrenal gland	NA	normal	no	no
chr8	24811763	24993149	DA537531	-	L1MEc	+	NEFL	24808468	24814383	-	single alignment	not tested	kidney	kidney	NA	normal	no	no
chr1	71873126	72171752	DB143878	-	L1M1	+	NEGR1	71868624	72748277	-	single alignment	not tested	thymus	thymus	NA	normal	no	no
chr1	72163618	72169088	BG218217	-	L1ME1	+	NEGR1	71868624	72748277	-	single alignment	not tested	NA	fibroblast	HT1080	cancerous	no	no
chr12	45173728	45344853	DA436746	-	L1PA2	+	NELL2	44902057	45270247	-	single alignment	not tested	tongue; tumor tissue	head/neck	NA	cancerous	no	no
chr12	45173780	45344834	DA443359	-	L1PA2	+	NELL2	44902057	45270247	-	single alignment	not tested	tongue; tumor tissue	head/neck	NA	cancerous	no	no
chr15	73514259	73536823	BX951091	+	L1PA3	-	NEO1	73344824	73597547	+	single alignment	not tested	NA	NA	NA	NA	yes	no
chr15	73514033	73541982	DA455711	+	L1PA3	-	NEO1	73344824	73597547	+	single alignment	not tested	tongue; tumor tissue	head/neck	NA	cancerous	yes	no
chr15	73514015	73541957	DB018501	+	L1PA3	-	NEO1	73344824	73597547	+	single alignment	not tested	tumor tissue ;esophageal	head/neck	NA	cancerous	yes	no
chr17	29455475	29496982	DB068326	+	L1PA13	-	NF1	29421944	29549782	+	single alignment	yes	testis	testis	NA	normal	no	no
chr16	68215079	68217226	HY276124	+	L1PA5	-	NFATC3	68119268	68263162	+	single alignment	not tested	thymus	thymus	NA	normal	no	no
chr9	33355314	33370111	BI256691	+	L1ME3	-	NFX1	33290417	33371155	+	single alignment	not tested	cervix;cervical carcinoma cell line	cervix	unnamed cell line	cancerous	no	no
chrX	17570469	17575508	BE048595	-	L1ME3E	+	NHS-AS1	17570469	17577248	-	single alignment	not tested	kidney	kidney	NA	normal	no	no
chr3	52518192	52521300	DA335105	+	L1P3	-	NISCH	52489523	52515926	+	single alignment	not tested	hippocampus	brain	NA	normal	no	no
chr3	52518124	52519825	DB286517	+	L1P3	-	NISCH	52489523	52515926	+	single alignment	not tested	uterus	uterus	NA	normal	no	no
chr3	52518141	52521244	DB154012	+	L1P3	-	NISCH	52489523	52515926	+	single alignment	not tested	thymus	thymus	NA	normal	no	no
chrX	118725150	118726970	DR002872	-	L1MC5	+	NKRF	118722299	118727113	-	single alignment	not tested	Fetal Brain;Fetal Brain	brain	NA	normal	no	no
chr5	137451241	137452070	AA434444	-	L1M4	+	NME5	137450860	137475132	-	single alignment	not tested	ovary;ovarian tumor	ovary	NA	cancerous	no	no
chr5	151775073	151812929	R13890	-	L1ME1	+	NMUR2	151771101	151784840	-	single alignment	not tested	whole brain	brain	NA	normal	no	no
chr11	114170269	114183034	AA179566	+	L1MEf	-	NNMT	114166534	114183238	+	single alignment	not tested	NA	ovary	Hela	cancerous	no	no
chr1	162145411	162313672	HY003740	+	L1MC3	-	NOS1AP	162332772	162339813	+	single alignment	not tested	testis	testis	NA	normal	no	no
chr3	132410093	132411997	DA103263	-	L1MEd	+	NPHP3	132399452	132441303	-	single alignment	not tested	cerebellum	brain	NA	normal	no	no
chr3	132410093	132411997	DA103263	-	L1MEd	+	NPHP3-ACAD11	132276981	132441303	-	single alignment	not tested	cerebellum	brain	NA	normal	no	no
chr1	5934982	5956828	BI551869	-	L1MC4	+	NPHP4	5922867	6052533	-	single alignment	yes	hippocampus ;brain	brain	NA	normal	no	no
chr1	5947352	5956879	BP383501	-	L1MC4	+	NPHP4	5922867	6052533	-	single alignment	yes	NA	embryonic	NT-2	cancerous	no	no
chr1	5947353	5956879	BP383631	-	L1MC4	+	NPHP4	5922867	6052533	-	single alignment	yes	NA	embryonic	NT-2	cancerous	no	no
chr1	5935067	5956874	DA738090	-	L1MC4	+	NPHP4	5922867	6052533	-	single alignment	yes	NA	embryonic	NT2	cancerous	no	no
chr1	5935093	5956869	DA418258	-	L1MC4	+	NPHP4	5922867	6052533	-	single alignment	yes	thalamus	brain	NA	normal	no	no
chr1	5937271	5956828	DB477991	-	L1MC4	+	NPHP4	5922867	6052533	-	single alignment	yes	hippocampus	brain	NA	normal	no	no
chr1	5937281	5956828	DB482250	-	L1MC4	+	NPHP4	5922867	6052533	-	single alignment	yes	hippocampus	brain	NA	normal	no	no
chr1	5937304	5956828	DB463005	-	L1MC4	+	NPHP4	5922867	6052533	-	single alignment	yes	hippocampus	brain	NA	normal	no	no
chr1	5940233	5956828	DB480463	-	L1MC4	+	NPHP4	5922867	6052533	-	single alignment	yes	hippocampus	brain	NA	normal	no	no
chr16	15459018	15472041	AA705622	-	L1M5	-	NPIPA1	15031299	15045931	+	multiple alignment	yes: ambiguity due to multiple alignment	NA	ovary	Hela	cancerous	no	no
chr16	15463930	15472047	BQ356320	-	L1M5	+	NPIPA1	15031299	15045931	+	multiple alignment	yes: ambiguity due to multiple alignment	head neck	head/neck	NA	normal	no	no
chr16	15457884	15472151	EL734608	-	L1M5	+	NPIPA1	15031299	15045931	+	multiple alignment	yes: ambiguity due to multiple alignment	mixed	pooled	NA	normal	no	no
chr16	15031409	15044379	AA705622	+	L1M5	-	NPIPA1	15031299	15045931	+	multiple alignment	yes: ambiguity due to multiple alignment	NA	ovary	Hela	cancerous	no	no
chr16	15031403	15039476	BQ356320	+	L1M5	+	NPIPA1	15031299	15045931	+	multiple alignment	yes: ambiguity due to multiple alignment	head neck	head/neck	NA	normal	no	no
chr16	15031299	15045513	EL734608	+	L1M5	+	NPIPA1	15031299	15045931	+	multiple alignment	yes: ambiguity due to multiple alignment	mixed	pooled	NA	normal	no	no
chr16	16429786	16443990	EL734608	+	L1M5	+	NPIPA1	15031299	15045931	+	multiple alignment	yes: ambiguity due to multiple alignment	mixed	pooled	NA	normal	no	no
chr16	18458445	18466538	BQ356320	-	L1M5	+	NPIPA1	15031299	15045931	+	multiple alignment	yes: ambiguity due to multiple alignment	head neck	head/neck	NA	normal	no	no
chr16	18452403	18466642	EL734608	-	L1M5	+	NPIPA1	15031299	15045931	+	multiple alignment	yes: ambiguity due to multiple alignment	mixed	pooled	NA	normal	no	no
chr16	15459018	15472041	AA705622	-	L1M5	-	NPIPA2	14844669	14859305	+	multiple alignment	yes: ambiguity due to multiple alignment	NA	ovary	Hela	cancerous	no	no
chr16	15199969	15217329	BF528330	-	L1M5	+	NPIPA2	14844669	14859305	+	multiple alignment	yes: ambiguity due to multiple alignment	brain	brain	NA	normal	no	no
chr16	15457884	15472151	EL734608	-	L1M5	+	NPIPA2	14844669	14859305	+	multiple alignment	yes: ambiguity due to multiple alignment	mixed	pooled	NA	normal	no	no
chr16	15031409	15044379	AA705622	+	L1M5	-	NPIPA2	14844669	14859305	+	multiple alignment	yes: ambiguity due to multiple alignment	NA	ovary	Hela	cancerous	no	no
chr16	15031299	15045513	EL734608	+	L1M5	+	NPIPA2	14844669	14859305	+	multiple alignment	yes: ambiguity due to multiple alignment	mixed	pooled	NA	normal	no	no
chr16	16429786	16443990	EL734608	+	L1M5	+	NPIPA2	14844669	14859305	+	multiple alignment	yes: ambiguity due to multiple alignment	mixed	pooled	NA	normal	no	no
chr16	18452403	18466642	EL734608	-	L1M5	+	NPIPA2	14844669	14859305	+	multiple alignment	yes: ambiguity due to multiple alignment	mixed	pooled	NA	normal	no	no
chr16	15459018	15472041	AA705622	-	L1M5	-	NPIPA3	14844669	14859315	+	multiple alignment	yes: ambiguity due to multiple alignment	NA	ovary	Hela	cancerous	no	no
chr16	15199969	15217329	BF528330	-	L1M5	+	NPIPA3	14844669	14859315	+	multiple alignment	yes: ambiguity due to multiple alignment	brain	brain	NA	normal	no	no
chr16	15457884	15472151	EL734608	-	L1M5	+	NPIPA3	14844669	14859315	+	multiple alignment	yes: ambiguity due to multiple alignment	mixed	pooled	NA	normal	no	no
chr16	15031409	15044379	AA705622	+	L1M5	-	NPIPA3	14844669	14859315	+	multiple alignment	yes: ambiguity due to multiple alignment	NA	ovary	Hela	cancerous	no	no
chr16	15031299	15045513	EL734608	+	L1M5	+	NPIPA3	14844669	14859315	+	multiple alignment	yes: ambiguity due to multiple alignment	mixed	pooled	NA	normal	no	no
chr16	16429786	16443990	EL734608	+	L1M5	+	NPIPA3	14844669	14859315	+	multiple alignment	yes: ambiguity due to multiple alignment	mixed	pooled	NA	normal	no	no
chr16	18452403	18466642	EL734608	-	L1M5	+	NPIPA3	14844669	14859315	+	multiple alignment	yes: ambiguity due to multiple alignment	mixed	pooled	NA	normal	no	no
chr16	15459018	15472041	AA705622	-	L1M5	-	NPIPA5	15457480	15472151	-	multiple alignment	yes: ambiguity due to multiple alignment	NA	ovary	Hela	cancerous	no	no
chr16	15463930	15472047	BQ356320	-	L1M5	+	NPIPA5	15457480	15472151	-	multiple alignment	yes: ambiguity due to multiple alignment	head neck	head/neck	NA	normal	no	no
chr16	15457884	15472151	EL734608	-	L1M5	+	NPIPA5	15457480	15472151	-	multiple alignment	yes: ambiguity due to multiple alignment	mixed	pooled	NA	normal	no	no
chr16	15031409	15044379	AA705622	+	L1M5	-	NPIPA5	15457480	15472151	-	multiple alignment	yes: ambiguity due to multiple alignment	NA	ovary	Hela	cancerous	no	no
chr16	15031403	15039476	BQ356320	+	L1M5	+	NPIPA5	15457480	15472151	-	multiple alignment	yes: ambiguity due to multiple alignment	head neck	head/neck	NA	normal	no	no
chr16	15031299	15045513	EL734608	+	L1M5	+	NPIPA5	15457480	15472151	-	multiple alignment	yes: ambiguity due to multiple alignment	mixed	pooled	NA	normal	no	no
chr16	16429786	16443990	EL734608	+	L1M5	+	NPIPA5	15457480	15472151	-	multiple alignment	yes: ambiguity due to multiple alignment	mixed	pooled	NA	normal	no	no
chr16	18458445	18466538	BQ356320	-	L1M5	+	NPIPA5	15457480	15472151	-	multiple alignment	yes: ambiguity due to multiple alignment	head neck	head/neck	NA	normal	no	no
chr16	18452403	18466642	EL734608	-	L1M5	+	NPIPA5	15457480	15472151	-	multiple alignment	yes: ambiguity due to multiple alignment	mixed	pooled	NA	normal	no	no
chr16	21422571	21431110	DC308596	-	L1M5	+	NPIPB3	21413454	21436658	-	multiple alignment	yes: ambiguity due to multiple alignment	cerebellum	brain	NA	normal	no	no
chr16	21426374	21431273	DC310262	-	L1M5	+	NPIPB3	21413454	21436658	-	multiple alignment	yes: ambiguity due to multiple alignment	cerebellum	brain	NA	normal	no	no
chr16	21858830	21863553	DC310262	-	L1M5	+	NPIPB3	21413454	21436658	-	multiple alignment	yes: ambiguity due to multiple alignment	cerebellum	brain	NA	normal	no	no
chr16	22530272	22535172	DC310262	+	L1M5	+	NPIPB3	21413454	21436658	-	multiple alignment	yes: ambiguity due to multiple alignment	cerebellum	brain	NA	normal	no	no
chr16	22530435	22538977	DC308596	+	L1M5	+	NPIPB3	21413454	21436658	-	multiple alignment	yes: ambiguity due to multiple alignment	cerebellum	brain	NA	normal	no	no
chr16	29503104	29511618	DC308596	-	L1M5	+	NPIPB3	21413454	21436658	-	multiple alignment	yes: ambiguity due to multiple alignment	cerebellum	brain	NA	normal	no	no
chr16	29506896	29511781	DC310262	-	L1M5	+	NPIPB3	21413454	21436658	-	multiple alignment	yes: ambiguity due to multiple alignment	cerebellum	brain	NA	normal	no	no
chr16	30243077	30251586	DC308596	-	L1M5	+	NPIPB3	21413454	21436658	-	multiple alignment	yes: ambiguity due to multiple alignment	cerebellum	brain	NA	normal	no	no
chr16	30246868	30251749	DC310262	-	L1M5	+	NPIPB3	21413454	21436658	-	multiple alignment	yes: ambiguity due to multiple alignment	cerebellum	brain	NA	normal	no	no
chr16	21426374	21431273	DC310262	-	L1M5	+	NPIPB4	21845883	21869077	-	multiple alignment	yes: ambiguity due to multiple alignment	cerebellum	brain	NA	normal	no	no
chr16	21855036	21863541	DB152967	-	L1M5	+	NPIPB4	21845883	21869077	-	single alignment	yes	thymus	thymus	NA	normal	no	no
chr16	21858830	21863553	DC310262	-	L1M5	+	NPIPB4	21845883	21869077	-	multiple alignment	yes: ambiguity due to multiple alignment	cerebellum	brain	NA	normal	no	no
chr16	22530272	22535172	DC310262	+	L1M5	+	NPIPB4	21845883	21869077	-	multiple alignment	yes: ambiguity due to multiple alignment	cerebellum	brain	NA	normal	no	no
chr16	29506896	29511781	DC310262	-	L1M5	+	NPIPB4	21845883	21869077	-	multiple alignment	yes: ambiguity due to multiple alignment	cerebellum	brain	NA	normal	no	no
chr16	30246868	30251749	DC310262	-	L1M5	+	NPIPB4	21845883	21869077	-	multiple alignment	yes: ambiguity due to multiple alignment	cerebellum	brain	NA	normal	no	no
chr16	21422571	21431110	DC308596	-	L1M5	+	NPIPB5	22524843	22547841	+	multiple alignment	yes: ambiguity due to multiple alignment	cerebellum	brain	NA	normal	no	no
chr16	21426374	21431273	DC310262	-	L1M5	+	NPIPB5	22524843	22547841	+	multiple alignment	yes: ambiguity due to multiple alignment	cerebellum	brain	NA	normal	no	no
chr16	21858830	21863553	DC310262	-	L1M5	+	NPIPB5	22524843	22547841	+	multiple alignment	yes: ambiguity due to multiple alignment	cerebellum	brain	NA	normal	no	no
chr16	22530272	22535172	DC310262	+	L1M5	+	NPIPB5	22524843	22547841	+	multiple alignment	yes: ambiguity due to multiple alignment	cerebellum	brain	NA	normal	no	no
chr16	22530435	22538977	DC308596	+	L1M5	+	NPIPB5	22524843	22547841	+	multiple alignment	yes: ambiguity due to multiple alignment	cerebellum	brain	NA	normal	no	no
chr16	29503104	29511618	DC308596	-	L1M5	+	NPIPB5	22524843	22547841	+	multiple alignment	yes: ambiguity due to multiple alignment	cerebellum	brain	NA	normal	no	no
chr16	29506896	29511781	DC310262	-	L1M5	+	NPIPB5	22524843	22547841	+	multiple alignment	yes: ambiguity due to multiple alignment	cerebellum	brain	NA	normal	no	no
chr16	30243077	30251586	DC308596	-	L1M5	+	NPIPB5	22524843	22547841	+	multiple alignment	yes: ambiguity due to multiple alignment	cerebellum	brain	NA	normal	no	no
chr16	30246868	30251749	DC310262	-	L1M5	+	NPIPB5	22524843	22547841	+	multiple alignment	yes: ambiguity due to multiple alignment	cerebellum	brain	NA	normal	no	no
chr3	15069830	15079644	CX762333	+	L1MB7	-	NR2C2	14989090	15090786	+	single alignment	not tested	Blastocyst	embryonic	NA	normal	no	no
chr9	102628758	102657290	HY028346	-	L1M1	+	NR4A3	102584136	102629173	+	single alignment	not tested	testis	testis	NA	normal	no	no
chr10	33457308	33468071	BG197324	+	HAL1b	-	NRP1	33466418	33623833	-	single alignment	not tested	NA	fibroblast	HT1080	cancerous	no	no
chr10	33457308	33468072	BG199934	+	HAL1b	-	NRP1	33466418	33623833	-	single alignment	not tested	NA	fibroblast	HT1080	cancerous	no	no
chr2	50850493	51212566	DB053181	-	L1M6	+	NRXN1	50145642	50574894	-	single alignment	not tested	testis	testis	NA	normal	no	no
chr14	79780397	80130292	CB994026	+	L1HS	-	NRXN3	79745681	80334633	+	single alignment	not tested	placenta;pre-eclamptic placenta	placenta	NA	normal	no	no
chr14	79780397	80328268	CB994400	+	L1HS	-	NRXN3	79745681	80334633	+	single alignment	not tested	placenta;pre-eclamptic placenta	placenta	NA	normal	no	no
chr14	79780397	80328294	CB991846	+	L1HS	-	NRXN3	79745681	80334633	+	single alignment	not tested	placenta;pre-eclamptic placenta	placenta	NA	normal	no	no
chr8	126136385	126379360	BM452108	+	L1MB8	-	NSMCE2	126104082	126379367	+	single alignment	not tested	melanotic melanoma ;skin	skin	NA	cancerous	no	no
chr11	17351192	17353079	AW204282	+	L1MA2	-	NUCB2	17298285	17353070	+	single alignment	not tested	NA	NA	NA	NA	no	no
chr1	205688681	205690077	GD138179	-	L1PA10	+	NUCKS1	205681946	205719372	-	single alignment	not tested	NA	NA	NA	NA	no	no
chr16	77771279	77776154	BU686945	+	L1MD3	-	NUDT7	77756388	77776157	+	single alignment	not tested	Primary Lung Epithelial Cells ;Lung	lung	NA	normal	no	no
chr14	73759453	73792482	HY099221	-	L1MD2	+	NUMB	73741917	73925286	-	single alignment	not tested	thymus	thymus	NA	normal	no	no
chr6	17616195	17617645	BX458482	-	HAL1	+	NUP153	17615265	17707065	-	single alignment	not tested	PLACENTA	placenta	NA	normal	no	no
chrX	106396401	106607883	CN427087	-	L1PA2	+	NUP62CL	106366656	106449670	-	single alignment	not tested	embryonic stem cells	embryonic	H9 esc	normal	yes	no
chr7	23234907	23239829	AL570489	+	L1M5	-	NUPL2	23221445	23240630	+	single alignment	not tested	PLACENTA COT 25-NORMALIZED	placenta	NA	normal	no	no
chr7	23234907	23239842	BX356924	+	L1M5	-	NUPL2	23221445	23240630	+	single alignment	not tested	PLACENTA COT 25-NORMALIZED	placenta	NA	normal	no	no
chr7	23234907	23239966	BX364823	+	L1M5	-	NUPL2	23221445	23240630	+	single alignment	not tested	PLACENTA COT 25-NORMALIZED	placenta	NA	normal	no	no
chr15	41657901	41668019	HY080220	+	L1MA5A	-	NUSAP1	41624891	41673248	+	single alignment	not tested	thymus	thymus	NA	normal	no	yes
chr15	41657901	41668027	HY099524	+	L1MA5A	-	NUSAP1	41624891	41673248	+	single alignment	not tested	thymus	thymus	NA	normal	no	yes
chrX	102339648	102479290	DA284620	-	L1PREC2	+	NXF3	102330749	102348022	-	single alignment	not tested	corpus callosum	brain	NA	normal	no	no
chr17	726926	833291	DB155748	-	HAL1	+	NXN	702552	767351	-	single alignment	not tested	thymus	thymus	NA	normal	no	no
chr10	45799605	45811056	DB053156	-	L1MB3	+	OR13A1	45798101	45811056	-	single alignment	not tested	testis	testis	NA	normal	yes	no
chr10	45799730	45858025	HY076430	-	L1PA6	+	OR13A1	45798101	45811056	-	single alignment	not tested	thymus	thymus	NA	normal	yes	no
chr14	20271928	20296045	BM696516	+	L1MEf	-	OR4N2	20271928	20296531	+	single alignment	not tested	lens ;eye	eye	NA	normal	no	yes
chr15	22382688	22387613	DB138389	-	L1P4b	+	OR4N4	22382381	22383815	+	single alignment	not tested	thymus	thymus	NA	normal	no	no
chr11	6129415	6207027	CD642260	-	L1PA2	+	OR56B4	6128913	6130065	+	single alignment	not tested	Embryonic Stem cells	embryonic	WA01	normal	no	no
chr11	55747206	55753881	DA682828	-	L1PA2	+	OR7E5P	55746178	55753881	-	single alignment	not tested	NA	embryonic	NT2	cancerous	no	no
chr18	21750326	21796823	DA693046	-	L1MC5	+	OSBPL1A	21742010	21891470	-	single alignment	not tested	NA	embryonic	NT2	cancerous	no	no
chr20	60856623	60861718	BF736175	+	L1MB8	-	OSBPL2	60813540	60871269	+	single alignment	not tested	bladder tumor	bladder	NA	cancerous	no	yes
chr20	60856608	60861694	DA123390	+	L1MB8	-	OSBPL2	60813540	60871269	+	single alignment	not tested	cerebellum	brain	NA	normal	no	yes
chr20	43563784	43567957	CN478838	+	L1MB3	-	PABPC1L	43538702	43567962	+	single alignment	not tested	Human Lung Epithelial cells ;Lung	lung	NA	normal	no	no
chr17	2583245	2585085	AA928465	+	L1MC4	-	PAFAH1B1	2496922	2588909	+	single alignment	not tested	pooled	pooled	NA	normal	no	yes
chr17	2583245	2585207	AI089076	+	L1MC4	-	PAFAH1B1	2496922	2588909	+	single alignment	not tested	pooled	pooled	NA	normal	no	yes
chr17	2583245	2585207	AI623553	+	L1MC4	-	PAFAH1B1	2496922	2588909	+	single alignment	not tested	uterus;serous papillary carcinoma	uterus	NA	cancerous	no	yes
chr10	135204337	135215729	BX385258	+	HAL1	-	PAOX	135192740	135205200	+	single alignment	not tested	NA	blood	RAMOS	cancerous	no	no
chr14	73716483	73717726	BX952722	+	L1ME4a	-	PAPLN	73704204	73741347	+	single alignment	not tested	NA	NA	NA	NA	no	no
chr4	108535324	108536832	AL036975	-	L1ME4a	+	PAPSS1	108534821	108641419	-	single alignment	not tested	brain	brain	NA	normal	no	no
chr2	205410515	205550926	AA459386	+	L1MDb	-	PARD3B	205410515	206484886	+	single alignment	not tested	ovary;ovarian tumor	ovary	NA	cancerous	no	no
chr2	205410515	205829922	AI742400	+	L1MDb	-	PARD3B	205410515	206484886	+	single alignment	not tested	pooled	pooled	NA	normal	no	no
chr2	205410515	205830002	BF434006	+	L1MDb	-	PARD3B	205410515	206484886	+	single alignment	not tested	fibrotheoma ;ovary	ovary	NA	cancerous	no	no
chr2	205410516	205551005	BF514125	+	L1MDb	-	PARD3B	205410515	206484886	+	single alignment	not tested	NA	NA	NA	NA	no	no
chr1	226576398	226580493	BF111054	-	L1MC1	+	PARP1	226548391	226595801	-	single alignment	not tested	lung;carcinoid	lung	NA	cancerous	no	no
chr1	164761470	164776917	BP262314	+	L1MB3	-	PBX1	164528596	164821060	+	single alignment	not tested	small intestine	intestine	NA	normal	no	no
chr2	70220914	70246326	AV757533	-	L1MA8	+	PCBP1-AS1	70189394	70314147	-	single alignment	not tested	Bone marrow	bone marrow	NA	normal	no	no
chr13	100927469	101077982	BG180448	+	L1MCc	-	PCCA	100741268	101182691	+	single alignment	not tested	prostate;adenocarcinoma	prostate	unnamed cell line	cancerous	no	no
chr3	135995499	136019955	CD387620	+	L1PBa	-	PCCB	135969166	136049013	+	single alignment	not tested	embryonic trophoblasts	embryonic	NA	normal	no	yes
chr10	92945224	93008449	DA658550	+	L1PA13	-	PCGF5	92979907	93044088	+	single alignment	not tested	NA	NA	NA	NA	no	no
chr14	71545367	71568906	DA798593	+	L1MEc	-	PCNX	71374121	71582099	+	single alignment	not tested	brain	brain	NA	normal	no	no
chr1	233161021	233201343	DA498854	-	L1MD1	+	PCNXL2	233119881	233431459	-	single alignment	not tested	brain	brain	NA	normal	no	yes
chr10	112655484	112658170	CN305781	+	L1PA17	-	PDCD4	112631552	112659764	+	single alignment	not tested	embryonic stem cell	embryonic	NA	normal	no	no
chr1	144676875	144705658	BQ130421	-	L1PB1	+	PDE4DIP	144890590	144932365	-	multiple alignment	yes: ambiguity due to multiple alignment	insulinoma ;pancreas	pancreas	NA	cancerous	no	no
chr1	144952202	144980974	BQ130421	-	L1PB1	+	PDE4DIP	144890590	144932365	-	multiple alignment	yes: ambiguity due to multiple alignment	insulinoma ;pancreas	pancreas	NA	cancerous	no	no
chr4	157684042	157694869	BG118707	-	L1M5	+	PDGFC	157682762	157892546	-	single alignment	not tested	adenocarcinoma;liver	liver/spleen	unnamed cell line	cancerous	no	no
chr4	186406104	186435527	BE268286	+	L1MB7	-	PDLIM3	186421814	186456712	-	single alignment	not tested	Burkitt lymphoma ;lymph	blood	NA	cancerous	no	no
chr16	70016283	70024849	BQ027693	-	L1M5	+	PDXDC2P	70010201	70099851	-	single alignment	not tested	mixed ; tissues: Cholonic mucosa with Crohns disease	colon	NA	normal	no	no
chr16	70011992	70024609	DA944083	-	L1M5	+	PDXDC2P	70010201	70099851	-	single alignment	not tested	spleen	spleen	NA	normal	no	no
chr17	8165777	8167632	AL602628	+	L1MC4a	-	PFAS	8152595	8173809	+	single alignment	not tested	NA	NA	NA	NA	no	no
chr10	6264554	6266146	HY005404	+	L1MB5	-	PFKFB3	6188278	6277507	+	single alignment	not tested	testis	testis	NA	normal	no	no
chr10	6264639	6268241	HY032778	+	L1MB5	-	PFKFB3	6188278	6277507	+	single alignment	not tested	testis	testis	NA	normal	no	no
chr11	100922266	100950865	BI461125	-	L1PA16	+	PGR	100900354	100999794	-	single alignment	not tested	testis	testis	NA	normal	no	no
chr11	100933310	100950858	DB446433	-	L1PA16	+	PGR	100900354	100999794	-	single alignment	not tested	testis	testis	NA	normal	no	no
chr1	120239985	120266067	DB041169	+	L1PA6	-	PHGDH	120254418	120286849	+	single alignment	not tested	testis	testis	NA	normal	no	no
chr1	114254708	114256434	DB132180	-	L1M1	+	PHTF1	114239823	114301777	-	single alignment	not tested	thymus	thymus	NA	normal	no	yes
chr22	21107433	21147662	DA332339	-	L1ME4a	+	PI4KA	21061978	21213100	-	single alignment	not tested	hippocampus	brain	NA	normal	no	no
chr3	130427165	130442577	AL537419	-	HAL1	+	PIK3R4	130397777	130465696	-	single alignment	not tested	brain;FETAL BRAIN	brain	NA	normal	no	no
chr3	130435267	130442737	BP230599	-	HAL1	+	PIK3R4	130397777	130465696	-	single alignment	not tested	brain	brain	NA	normal	no	no
chr3	130435318	130442659	BP195355	-	HAL1	+	PIK3R4	130397777	130465696	-	single alignment	not tested	brain	brain	NA	normal	no	no
chr3	130435284	130442639	DA389812	-	HAL1	+	PIK3R4	130397777	130465696	-	single alignment	not tested	thalamus	brain	NA	normal	no	no
chr16	81161531	81169977	DA159345	-	L1ME1	+	PKD1L2	81134483	81253975	-	single alignment	not tested	amygdala	brain	NA	normal	no	yes
chr16	81161534	81169938	DA267589	-	L1ME1	+	PKD1L2	81134483	81253975	-	single alignment	not tested	caudate nucleus	brain	NA	normal	no	yes
chr16	15457884	15472151	EL734608	-	L1M5	+	PKD1P1	16411465	16444465	+	multiple alignment	yes: ambiguity due to multiple alignment	mixed	pooled	NA	normal	no	yes
chr16	15031299	15045513	EL734608	+	L1M5	+	PKD1P1	16411465	16444465	+	multiple alignment	yes: ambiguity due to multiple alignment	mixed	pooled	NA	normal	no	yes
chr16	16429786	16443990	EL734608	+	L1M5	+	PKD1P1	16411465	16444465	+	multiple alignment	yes: ambiguity due to multiple alignment	mixed	pooled	NA	normal	no	yes
chr16	18452403	18466642	EL734608	-	L1M5	+	PKD1P1	16411465	16444465	+	multiple alignment	yes: ambiguity due to multiple alignment	mixed	pooled	NA	normal	no	yes
chr16	15199969	15217329	BF528330	-	L1M5	+	PKD1P6	15198158	15230816	-	multiple alignment	yes: ambiguity due to multiple alignment	brain	brain	NA	normal	no	no
chr6	51735301	51760874	BX476029	-	L1PA3	+	PKHD1	51480144	51952423	-	single alignment	not tested	NA	NA	NA	NA	no	no
chr1	89157391	89226060	DA756914	+	L1ME3F	-	PKN2	89149921	89301938	+	single alignment	not tested	NA	embryonic	NT2	cancerous	no	no
chr20	8095153	8637925	CF593264	+	L1PA3	-	PLCB1	8112911	8865547	+	single alignment	not tested	placenta;Human Placenta	placenta	NA	normal	yes	no
chr20	8095090	8628583	DA686701	+	L1PA3	-	PLCB1	8112911	8865547	+	single alignment	not tested	NA	embryonic	NT2	cancerous	yes	no
chr20	8095099	8630048	DA752366	+	L1PA3	-	PLCB1	8112911	8865547	+	single alignment	not tested	NA	embryonic	NT2	cancerous	yes	no
chr20	8095099	8630050	DA746045	+	L1PA3	-	PLCB1	8112911	8865547	+	single alignment	not tested	NA	embryonic	NT2	cancerous	yes	no
chr20	8095164	8630057	DA739611	+	L1PA3	-	PLCB1	8112911	8865547	+	single alignment	not tested	NA	embryonic	NT2	cancerous	yes	no
chr20	8095177	8630096	DA698185	+	L1PA3	-	PLCB1	8112911	8865547	+	single alignment	not tested	NA	embryonic	NT2	cancerous	yes	no
chr20	8095099	8630048	DC370806	+	L1PA3	-	PLCB1	8112911	8865547	+	single alignment	not tested	NA	embryonic	NT2	cancerous	yes	no
chr20	8095158	8639334	DC424480	+	L1PA3	-	PLCB1	8112911	8865547	+	single alignment	not tested	NA	embryonic	NT2	cancerous	yes	no
chr20	8581372	8639248	CD692420	+	L1PA2	-	PLCB1	8112911	8865547	+	single alignment	not tested	normal nasopharynx	head/neck	NA	normal	yes	yes
chr20	8581361	8639329	DA452953	+	L1PA2	-	PLCB1	8112911	8865547	+	single alignment	not tested	tongue; tumor tissue	head/neck	NA	cancerous	yes	yes
chr20	8581380	8639233	DA702019	+	L1PA2	-	PLCB1	8112911	8865547	+	single alignment	not tested	NA	embryonic	NT2	cancerous	yes	yes
chr16	81970951	81972518	CD244942	+	L1M5	-	PLCG2	81812862	81996298	+	single alignment	not tested	White Matter	brain	NA	normal	no	no
chr17	4717444	4719164	DA415435	+	L1M5	-	PLD2	4710395	4726727	+	single alignment	not tested	thalamus	brain	NA	normal	no	no
chr10	124145584	124175518	BG722869	+	L1ME1	-	PLEKHA1	124151818	124191871	+	single alignment	yes	testis	testis	NA	normal	no	no
chr10	124145584	124166184	DB088338	+	L1ME1	-	PLEKHA1	124151818	124191871	+	single alignment	yes	testis	testis	NA	normal	no	no
chr10	124145584	124166192	DB024146	+	L1ME1	-	PLEKHA1	124151818	124191871	+	single alignment	yes	testis	testis	NA	normal	no	no
chr10	124145598	124166192	DB083035	+	L1ME1	-	PLEKHA1	124151818	124191871	+	single alignment	yes	testis	testis	NA	normal	no	no
chr10	124145598	124172465	DB084008	+	L1ME1	-	PLEKHA1	124151818	124191871	+	single alignment	yes	testis	testis	NA	normal	no	no
chr10	124145633	124172489	DB094716	+	L1ME1	-	PLEKHA1	124151818	124191871	+	single alignment	yes	testis	testis	NA	normal	no	no
chr19	49340581	49341571	AV751562	-	L1MA1	+	PLEKHA4	49340353	49371884	-	single alignment	not tested	pituitary	pituitary	NA	normal	no	no
chr11	16816034	16816870	BX956557	-	L1MB2	+	PLEKHA7	16809206	17035963	-	single alignment	not tested	NA	NA	NA	NA	no	no
chr2	131862516	131883367	DB064934	+	L1MC3	-	PLEKHB2	131862419	131907425	+	single alignment	not tested	testis	testis	NA	normal	yes	no
chr10	115524577	115526477	BI461824	+	L1ME1	-	PLEKHS1	115511212	115542192	+	single alignment	yes	testis	testis	NA	normal	no	no
chr2	87239747	87245108	BG617272	-	L1PA16	-	PLGLB1	88047609	88058994	+	multiple alignment	not tested	liver	liver/spleen	NA	normal	no	no
chr2	88051468	88056833	BG617272	+	L1PA16	-	PLGLB1	88047609	88058994	+	multiple alignment	not tested	liver	liver/spleen	NA	normal	no	no
chr2	87239747	87245108	BG617272	-	L1PA16	-	PLGLB2	88047605	88058994	+	multiple alignment	not tested	liver	liver/spleen	NA	normal	no	no
chr2	88051468	88056833	BG617272	+	L1PA16	-	PLGLB2	88047605	88058994	+	multiple alignment	not tested	liver	liver/spleen	NA	normal	no	no
chr3	126746604	126747917	DB287034	+	L1M5	-	PLXNA1	126707436	126756235	+	single alignment	not tested	uterus	uterus	NA	normal	no	no
chr5	74988218	74991936	AA226765	-	L1PA3	+	POC5	74970023	75008280	-	single alignment	not tested	brain;neuroepithelial cells	brain	NA	normal	no	yes
chr8	42226445	42227488	BE220264	+	HAL1	-	POLB	42195972	42229331	+	single alignment	not tested	lung;carcinoid	lung	NA	cancerous	no	no
chr8	42226445	42229173	BE219664	+	HAL1	-	POLB	42195972	42229331	+	single alignment	not tested	lung;carcinoid	lung	NA	cancerous	no	no
chr18	51817735	51820146	CX872460	+	L1M4	-	POLI	51795848	51824604	+	single alignment	not tested	embryonic stem	embryonic	BG01	normal	no	no
chr5	74830651	74869638	BG503262	+	L1PA15	-	POLK	74807656	74895646	+	single alignment	not tested	testis;embryonal carcinoma	testis	NA	cancerous	no	yes
chr5	74830656	74865314	BG533582	+	L1PA15	-	POLK	74807656	74895646	+	single alignment	not tested	liver	liver/spleen	NA	normal	no	yes
chr5	74830651	74865317	BP235329	+	L1PA15	-	POLK	74807656	74895646	+	single alignment	not tested	coronary artery	artery	NA	normal	no	yes
chr5	74830651	74865243	BX497951	+	L1PA15	-	POLK	74807656	74895646	+	single alignment	not tested	liver	liver/spleen	NA	normal	no	yes
chr5	74830651	74865264	BX497405	+	L1PA15	-	POLK	74807656	74895646	+	single alignment	not tested	liver	liver/spleen	NA	normal	no	yes
chr5	74830651	74865280	DA283605	+	L1PA15	-	POLK	74807656	74895646	+	single alignment	not tested	corpus callosum	brain	NA	normal	no	yes
chr5	74830651	74865290	DA724470	+	L1PA15	-	POLK	74807656	74895646	+	single alignment	not tested	NA	embryonic	NT2	cancerous	no	yes
chr5	74830651	74865307	DA159653	+	L1PA15	-	POLK	74807656	74895646	+	single alignment	not tested	amygdala	brain	NA	normal	no	yes
chr5	74830651	74865317	DA334781	+	L1PA15	-	POLK	74807656	74895646	+	single alignment	not tested	hippocampus	brain	NA	normal	no	yes
chr5	74830651	74865231	DB483309	+	L1PA15	-	POLK	74807656	74895646	+	single alignment	not tested	hippocampus	brain	NA	normal	no	yes
chr5	74830651	74865233	DB471477	+	L1PA15	-	POLK	74807656	74895646	+	single alignment	not tested	hippocampus	brain	NA	normal	no	yes
chr5	74830651	74865243	DB480810	+	L1PA15	-	POLK	74807656	74895646	+	single alignment	not tested	hippocampus	brain	NA	normal	no	yes
chr5	74830651	74865259	DB057560	+	L1PA15	-	POLK	74807656	74895646	+	single alignment	not tested	testis	testis	NA	normal	no	yes
chr5	74830651	74865317	DB263527	+	L1PA15	-	POLK	74807656	74895646	+	single alignment	not tested	uterus	uterus	NA	normal	no	yes
chr2	86276139	86289042	DB213100	-	L1ME3	+	POLR1A	86253450	86333278	-	single alignment	not tested	trachea	lung	NA	normal	no	no
chr16	57496298	57499905	AL711056	+	L1M5	-	POLR2C	57496550	57505921	+	single alignment	not tested	NA	NA	NA	NA	yes	no
chr1	145608122	145609419	BQ309259	-	L1ME4a	+	POLR3C	145590666	145611044	-	single alignment	not tested	breast	breast	NA	normal	no	no
chr7	76254849	76358184	CD389947	-	L1PA3	+	POMZP3	76239302	76256620	-	single alignment	not tested	embryonic trophoblasts	embryonic	NA	normal	no	yes
chr6	105606455	105607996	BM271790	-	L1ME3A	+	POPDC3	105605774	105624130	-	single alignment	not tested	Purified pancreatic islet ;Pancreas	pancreas	NA	normal	no	no
chr7	39052657	39125494	DA716932	+	L1PA2	-	POU6F2	39017608	39504390	+	single alignment	not tested	NA	embryonic	NT2	cancerous	yes	no
chr7	39052680	39125533	DA713844	+	L1PA2	-	POU6F2	39017608	39504390	+	single alignment	not tested	NA	embryonic	NT2	cancerous	yes	no
chr7	39052680	39125546	DA724289	+	L1PA2	-	POU6F2	39017608	39504390	+	single alignment	not tested	NA	embryonic	NT2	cancerous	yes	no
chr7	39052765	39125628	DA753992	+	L1PA2	-	POU6F2	39017608	39504390	+	single alignment	not tested	NA	embryonic	NT2	cancerous	yes	no
chr7	39052766	39125632	DA748549	+	L1PA2	-	POU6F2	39017608	39504390	+	single alignment	not tested	NA	embryonic	NT2	cancerous	yes	no
chr7	39052769	39125632	DA725098	+	L1PA2	-	POU6F2	39017608	39504390	+	single alignment	not tested	NA	embryonic	NT2	cancerous	yes	no
chr7	39052770	39125632	DA748003	+	L1PA2	-	POU6F2	39017608	39504390	+	single alignment	not tested	NA	embryonic	NT2	cancerous	yes	no
chr4	106307750	106374372	CN401910	-	L1MB3	+	PPA2	106290233	106395227	-	single alignment	not tested	embryonic stem cells	embryonic	NA	normal	no	no
chr22	22277437	22285665	BX347946	-	L1MA10	+	PPM1F	22273791	22307250	-	single alignment	not tested	PLACENTA COT 25-NORMALIZED	placenta	NA	normal	no	no
chr22	22277424	22285665	CD579767	-	L1MA10	+	PPM1F	22273791	22307250	-	single alignment	not tested	brain	brain	NA	normal	no	no
chr2	182895646	182982244	AI989897	+	L1PA2	-	PPP1R1C	182818967	182982483	+	single alignment	not tested	pooled germ cell tumors	germ cell	NA	cancerous	no	yes
chr2	182895609	182982131	BE164152	+	L1PA2	-	PPP1R1C	182818967	182982483	+	single alignment	not tested	head neck	head/neck	NA	normal	no	yes
chr2	182895609	182982238	BE164134	+	L1PA2	-	PPP1R1C	182818967	182982483	+	single alignment	not tested	head neck	head/neck	NA	normal	no	yes
chr2	182895439	182982096	HX786415	+	L1PA2	-	PPP1R1C	182818967	182982483	+	single alignment	not tested	eye	eye	NA	normal	no	yes
chr2	182895439	182982096	HX787642	+	L1PA2	-	PPP1R1C	182818967	182982483	+	single alignment	not tested	eye	eye	NA	normal	no	yes
chr3	195243479	195246436	BU183772	-	L1ME4a	+	PPP1R2	195241217	195270224	-	single alignment	not tested	melanotic melanoma ;skin	skin	NA	cancerous	no	no
chr3	195243637	195246318	DB157554	-	L1ME4a	+	PPP1R2	195241217	195270224	-	single alignment	not tested	thymus	thymus	NA	normal	no	no
chr8	26156090	26218560	DB051842	+	HAL1	-	PPP2R2A	26150731	26230195	+	single alignment	not tested	testis	testis	NA	normal	no	no
chr4	6349652	6525274	DA189353	-	L1MB5	+	PPP2R2C	6322304	6383597	-	single alignment	not tested	amygdala	brain	NA	normal	no	no
chr16	80864390	80904417	DA879998	-	L1MEc	+	PRCAT47	80862631	80926493	-	single alignment	not tested	prostate	prostate	NA	normal	no	no
chr6	57259521	57398317	BP327168	+	L1PB1	-	PRIM2	57182414	57191161	+	single alignment	not tested	prostata	prostate	NA	normal	no	no
chr6	57259555	57467207	BQ947185	+	L1PB1	-	PRIM2	57182414	57191161	+	single alignment	not tested	sciatic nerve	brain	NA	normal	no	no
chr4	185612521	185615912	CR739593	+	L1ME3E	-	PRIMPOL	185570766	185616113	+	single alignment	not tested	NA	NA	NA	NA	no	yes
chr17	66409763	66519892	DA108801	+	L1PA3	-	PRKAR1A	66507920	66529570	+	single alignment	not tested	cerebellum	brain	NA	normal	no	no
chr17	66409815	66519927	DA122006	+	L1PA3	-	PRKAR1A	66507920	66529570	+	single alignment	not tested	cerebellum	brain	NA	normal	no	no
chr17	66409880	66521090	DB153472	+	L1PA3	-	PRKAR1A	66507920	66529570	+	single alignment	not tested	thymus	thymus	NA	normal	no	no
chr17	66409893	66519946	DB141940	+	L1PA3	-	PRKAR1A	66507920	66529570	+	single alignment	not tested	thymus	thymus	NA	normal	no	no
chr17	66409825	66416583	BG994996	+	L1PA3	-	PRKAR1A	66507920	66529570	+	single alignment	not tested	head neck	head/neck	NA	normal	no	no
chr17	66409880	66424904	BU943355	+	L1PA3	-	PRKAR1A	66507920	66529570	+	single alignment	not tested	mixed (pool of 40 RNAs) ; connective tissue - 1	pooled	NA	normal	no	no
chr17	66409782	66437236	DA932695	+	L1PA3	-	PRKAR1A	66507920	66529570	+	single alignment	not tested	spleen	spleen	NA	normal	no	no
chr17	66409870	66416649	DA359148	+	L1PA3	-	PRKAR1A	66507920	66529570	+	single alignment	not tested	subthalamic nucleus	brain	NA	normal	no	no
chr16	24020077	24104268	DB475077	+	L1MB1	-	PRKCB	23847299	24231932	+	single alignment	not tested	hippocampus	brain	NA	normal	no	no
chr2	46228040	46237946	BM924469	+	L1MC1	-	PRKCE	45879042	46415129	+	single alignment	not tested	pooled colon	colon	NA	normal	no	no
chr8	48749919	48761031	DA949269	-	L1PA16	+	PRKDC	48685668	48872743	-	single alignment	not tested	spleen	spleen	NA	normal	no	no
chr4	82061768	82075311	DA462272	-	L1PA3	+	PRKG2	82008523	82075311	-	single alignment	not tested	tongue; tumor tissue	head/neck	NA	cancerous	yes	yes
chr4	82063951	82075298	DA439443	-	L1PA3	+	PRKG2	82008523	82075311	-	single alignment	not tested	tongue; tumor tissue	head/neck	NA	cancerous	yes	yes
chr4	82064011	82075407	DB292378	-	L1PA3	+	PRKG2	82008523	82075311	-	single alignment	not tested	uterus	uterus	NA	normal	yes	yes
chr4	82061781	82075298	DC348270	-	L1PA3	+	PRKG2	82008523	82075311	-	single alignment	not tested	tongue; tumor tissue	head/neck	NA	cancerous	yes	yes
chr4	82063945	82075298	DC348114	-	L1PA3	+	PRKG2	82008523	82075311	-	single alignment	not tested	tongue; tumor tissue	head/neck	NA	cancerous	yes	yes
chr4	82064061	82075311	DC348111	-	L1PA3	+	PRKG2	82008523	82075311	-	single alignment	not tested	tongue; tumor tissue	head/neck	NA	cancerous	yes	yes
chr11	76063740	76079687	BX498485	-	L1ME3	+	PRKRIR	76061000	76092009	-	single alignment	not tested	liver	liver/spleen	NA	normal	no	no
chr21	48068229	48069800	BQ774316	+	L1MD	-	PRMT2	48055506	48085036	+	single alignment	not tested	Left Pelvis;Chondrosarcoma Grade II	bone	NA	cancerous	no	no
chr16	68357591	68363062	CN401528	+	L1MEg	-	PRMT7	68345016	68391169	+	single alignment	not tested	embryonic stem cells	embryonic	H9 esc	normal	no	no
chr4	148579027	148582469	DB203053	-	L1ME3A	+	PRMT9	148558935	148605381	-	single alignment	not tested	trachea	lung	NA	normal	no	no
chr4	148575624	148579368	HY252413	-	L1MC4a	+	PRMT9	148558935	148605381	-	single alignment	not tested	thymus	thymus	NA	normal	no	no
chr20	62641356	62654232	BG259577	+	L1MC5	-	PRPF6	62612430	62664453	+	single alignment	not tested	testis;embryonal carcinoma	testis	unnamed cell line	cancerous	no	no
chr14	58740653	58760824	DB321141	-	L1M5	+	PSMA3-AS1	58732082	58764855	-	single alignment	not tested	liver	liver/spleen	NA	normal	no	no
chr7	102987482	103003847	BG184457	+	L1MB2	-	PSMC2	102987970	103002914	+	single alignment	not tested	NA	fibroblast	HT1080	cancerous	yes	no
chr7	102987804	103003826	BP342734	+	L1MB2	-	PSMC2	102987970	103002914	+	single alignment	not tested	stomach mucosa	stomach	NA	normal	yes	no
chr9	45359323	45375824	DA948322	+	L1PBa	+	PTGER4P2-CDK2AP2P2	66494268	66503030	+	multiple alignment	not tested	spleen	spleen	NA	normal	no	no
chr9	66496472	66500654	BI600443	+	L1PBa	-	PTGER4P2-CDK2AP2P2	66494268	66503030	+	single alignment	not tested	hypothalamus ;brain	brain	NA	normal	no	no
chr9	66496510	66499892	CR736838	+	L1PBa	-	PTGER4P2-CDK2AP2P2	66494268	66503030	+	single alignment	not tested	NA	NA	NA	NA	no	no
chr9	66496490	66512929	DA948322	+	L1PBa	+	PTGER4P2-CDK2AP2P2	66494268	66503030	+	multiple alignment	not tested	spleen	spleen	NA	normal	no	no
chr9	68358655	68375132	DA948322	-	L1PBa	+	PTGER4P2-CDK2AP2P2	66494268	66503030	+	multiple alignment	not tested	spleen	spleen	NA	normal	no	no
chr8	141678387	141685878	DA820950	-	L1PB4	+	PTK2	141668480	142011412	-	single alignment	not tested	pericardium	heart	NA	normal	no	no
chr8	141669585	141673124	DB036831	-	L1MC4	+	PTK2	141668480	142011412	-	single alignment	not tested	testis	testis	NA	normal	no	no
chr8	141669649	141673183	DB032994	-	L1MC4	+	PTK2	141668480	142011412	-	single alignment	not tested	testis	testis	NA	normal	no	no
chr8	141669718	141673187	DB060441	-	L1MC4	+	PTK2	141668480	142011412	-	single alignment	not tested	testis	testis	NA	normal	no	no
chr9	96856968	96859933	DA462114	+	L1PA2	-	PTPDC1	96846710	96872138	+	single alignment	not tested	tongue; tumor tissue	head/neck	NA	cancerous	yes	yes
chr9	96856973	96860006	DA457220	+	L1PA2	-	PTPDC1	96846710	96872138	+	single alignment	not tested	tongue; tumor tissue	head/neck	NA	cancerous	yes	yes
chr9	96856931	96857738	DN917857	+	L1PA2	-	PTPDC1	96846710	96872138	+	single alignment	not tested	NA	breast	MCF7	cancerous	yes	yes
chr20	49175892	49191139	DB092836	+	HAL1	-	PTPN1	49126857	49201300	+	single alignment	not tested	testis	testis	NA	normal	no	no
chr20	49175914	49191142	DC400722	+	HAL1	-	PTPN1	49126857	49201300	+	single alignment	not tested	testis	testis	NA	normal	no	no
chr20	49175914	49191154	DC403052	+	HAL1	-	PTPN1	49126857	49201300	+	single alignment	not tested	testis	testis	NA	normal	no	no
chr20	49175934	49191114	HY026801	+	HAL1	-	PTPN1	49126857	49201300	+	single alignment	not tested	testis	testis	NA	normal	no	no
chr2	131126469	131128170	DA100351	+	L1MB4	-	PTPN18	131113579	131132982	+	single alignment	not tested	cerebellum	brain	NA	normal	no	no
chr1	114381166	114397715	HY251548	-	L1PA16	+	PTPN22	114356432	114414381	-	single alignment	not tested	thymus	thymus	NA	normal	no	no
chr12	9321051	9322714	BG700837	-	L1PA11	+	PZP	9301435	9360966	-	single alignment	not tested	hippocampus ;brain	brain	NA	normal	no	no
chr12	9321473	9322693	DA163056	-	L1PA11	+	PZP	9301435	9360966	-	single alignment	not tested	amygdala	brain	NA	normal	no	no
chr1	220330696	220335858	DA027821	-	L1M5	+	RAB3GAP2	220321609	220445843	-	single alignment	not tested	NA	NA	NA	NA	no	no
chr1	220332726	220335899	BF833055	-	L1M5	+	RAB3GAP2	220321609	220445843	-	single alignment	not tested	head neck	head/neck	NA	normal	no	no
chr12	70172774	70195464	BE617461	+	L1HS	-	RAB3IP	70172731	70216984	+	single alignment	not tested	adenocarcinoma ;colon	colon	NA	cancerous	yes	yes
chr12	70172748	70195498	DA736625	+	L1HS	-	RAB3IP	70172731	70216984	+	single alignment	not tested	NA	embryonic	NT2	cancerous	yes	yes
chr12	70172820	70189027	DA733278	+	L1HS	-	RAB3IP	70172731	70216984	+	single alignment	not tested	NA	embryonic	NT2	cancerous	yes	yes
chr12	70172731	70194039	DN912041	+	L1HS	-	RAB3IP	70172731	70216984	+	single alignment	not tested	NA	breast	MCF7	cancerous	yes	yes
chr3	20017007	20025613	EB387059	+	L1MA5	-	RAB5A	19988571	20026667	+	single alignment	not tested	Eye;Optic nerve	eye	NA	normal	no	no
chr1	174208020	174241621	BP873102	+	L1PA2	-	RABGAP1L	174933904	174964445	+	single alignment	yes	embryonal kidney	embryonic	293	normal	yes	yes
chr1	174207959	174212317	DA753971	+	L1PA2	-	RABGAP1L	174933904	174964445	+	single alignment	yes	NA	embryonic	NT2	cancerous	yes	yes
chr1	174208044	174210800	DA438919	+	L1PA2	-	RABGAP1L	174933904	174964445	+	single alignment	yes	tongue; tumor tissue	head/neck	NA	cancerous	yes	yes
chr1	174207940	174221684	DB137620	+	L1PA2	-	RABGAP1L	174933904	174964445	+	single alignment	yes	thymus	thymus	NA	normal	yes	yes
chr22	51195319	51223654	BE264980	+	L1PA4	-	RABL2B	51205919	51222087	-	single alignment	not tested	small cell carcinoma ;lung	lung	MGC3	cancerous	no	no
chr22	51195395	51227330	BE792178	+	L1PA4	-	RABL2B	51205919	51222087	-	single alignment	not tested	small cell carcinoma ;lung	lung	MGC3	cancerous	no	no
chr22	51195686	51237309	BE783165	+	L1PA4	-	RABL2B	51205919	51222087	-	single alignment	not tested	eye;retinoblastoma	eye	NA	normal	no	no
chr22	51195513	51237538	BQ668440	+	L1PA4	-	RABL2B	51205919	51222087	-	single alignment	not tested	salivary gland;epidermoid carcinoma	salivary gland	unnamed cell line	cancerous	no	no
chr22	51195566	51237238	BX474988	+	L1PA4	-	RABL2B	51205919	51222087	-	single alignment	not tested	NA	NA	NA	NA	no	no
chr22	51195413	51223681	CX870882	+	L1PA4	-	RABL2B	51205919	51222087	-	single alignment	not tested	embryonic stem	embryonic	BG01	normal	no	no
chr22	51195367	51221722	DA457614	+	L1PA4	-	RABL2B	51205919	51222087	-	single alignment	not tested	tongue; tumor tissue	head/neck	NA	cancerous	no	no
chr8	117837165	117861454	BG186486	+	L1MEc	-	RAD21	117858172	117887105	-	single alignment	not tested	NA	fibroblast	HT1080	cancerous	no	no
chr5	131915436	131924464	DA832640	+	L1ME4a	-	RAD50	131892615	131980313	+	single alignment	not tested	placenta	placenta	NA	normal	no	no
chr14	68310149	68353867	DB473686	+	L1PA16	-	RAD51B	68286495	68944810	+	single alignment	not tested	hippocampus	brain	NA	normal	no	no
chr6	13644776	13675232	BP284216	-	L1MCa	+	RANBP9	13621729	13711796	-	single alignment	not tested	bone marrow	bone marrow	K562	normal	no	no
chr6	13639864	13640928	DA664177	-	L1MB3	+	RANBP9	13621729	13711796	-	single alignment	not tested	NA	NA	NA	NA	no	no
chrX	131450459	131564178	BF111543	+	L1PA4	-	RAP2C-AS1	131352534	131566839	+	single alignment	not tested	pooled	pooled	NA	normal	no	no
chrX	131295776	131564115	DA462160	+	L1PA2	-	RAP2C-AS1	131352534	131566839	+	single alignment	not tested	tongue; tumor tissue	head/neck	NA	cancerous	no	no
chr13	114762033	114770432	BM786419	-	L1PB4	+	RASA3	114747193	114898095	-	single alignment	not tested	Ascites ;Stomach	stomach	SNU-601	normal	yes	no
chr13	114758034	114770432	BP283218	-	L1PB4	+	RASA3	114747193	114898095	-	single alignment	not tested	bone marrow	bone marrow	K562	normal	yes	no
chr13	114758009	114770433	DA849901	-	L1PB4	+	RASA3	114747193	114898095	-	single alignment	not tested	placenta	placenta	NA	normal	yes	no
chr13	114762010	114770440	DB243971	-	L1PB4	+	RASA3	114747193	114898095	-	single alignment	not tested	tumor tissue ;stomach	stomach	NA	cancerous	yes	no
chr15	79254351	79277548	BM984243	-	L1M5	+	RASGRF1	79252288	79298002	-	single alignment	not tested	Lung;Lung	lung	NA	normal	no	no
chr15	79272766	79277652	DA251791	-	L1M5	+	RASGRF1	79252288	79298002	-	single alignment	not tested	caudate nucleus	brain	NA	normal	no	no
chr1	235324261	235324931	DB045266	-	L1MC4	+	RBM34	235315802	235324571	-	single alignment	yes	testis	testis	NA	normal	no	no
chr15	77230852	77239857	W19066	+	L1MB2	-	RCN2	77223961	77242601	+	single alignment	not tested	lung	lung	NA	normal	no	no
chr17	9801089	9804495	EL952075	-	L1M3	+	RCVRN	9801026	9808684	-	single alignment	not tested	eyeball	eye	NA	normal	no	no
chr8	74234789	74235543	EL953587	+	L1ME4a	-	RDH10	74206836	74237520	+	single alignment	not tested	eyeball	eye	NA	normal	no	no
chr11	110102581	110112663	BQ720508	-	L1MB3	+	RDX	110045604	110167437	-	single alignment	not tested	sympathetic trunk	brain	NA	normal	no	no
chr11	110102294	110104248	DA581018	-	L1MC4	+	RDX	110045604	110167437	-	single alignment	not tested	lung	lung	NA	normal	no	no
chr22	32756194	32777240	BG198113	-	L1MA6	+	RFPL3	32753853	32757148	+	single alignment	not tested	NA	fibroblast	HT1080	cancerous	no	yes
chr22	32756747	32777240	BG185333	-	L1MA6	+	RFPL3	32753853	32757148	+	single alignment	not tested	NA	fibroblast	HT1080	cancerous	no	yes
chr22	32756194	32777240	BG198113	-	L1MA6	+	RFPL3S	32755892	32767063	-	single alignment	not tested	NA	fibroblast	HT1080	cancerous	no	yes
chr22	32756747	32777240	BG185333	-	L1MA6	+	RFPL3S	32755892	32767063	-	single alignment	not tested	NA	fibroblast	HT1080	cancerous	no	yes
chr22	32764481	32777251	BG203913	-	L1MA6	+	RFPL3S	32755892	32767063	-	single alignment	not tested	NA	fibroblast	HT1080	cancerous	no	yes
chr22	32764481	32777222	BU584586	-	L1MA6	+	RFPL3S	32755892	32767063	-	single alignment	not tested	thymus	thymus	NA	normal	no	yes
chr22	32758960	32777245	CN411545	-	L1MA6	+	RFPL3S	32755892	32767063	-	single alignment	not tested	embryonic stem cells	embryonic	NA	normal	no	yes
chr15	56393704	56482097	DB094615	-	L1ME3	+	RFX7	56382730	56535483	-	single alignment	not tested	testis	testis	NA	normal	no	no
chr15	56393707	56482084	DB092106	-	L1ME3	+	RFX7	56382730	56535483	-	single alignment	not tested	testis	testis	NA	normal	no	no
chr15	56394366	56482130	DB062645	-	L1ME3	+	RFX7	56382730	56535483	-	single alignment	not tested	testis	testis	NA	normal	no	no
chr15	56395747	56482084	DB070176	-	L1ME3	+	RFX7	56382730	56535483	-	single alignment	not tested	testis	testis	NA	normal	no	no
chr15	56395751	56482084	DB098435	-	L1ME3	+	RFX7	56382730	56535483	-	single alignment	not tested	testis	testis	NA	normal	no	no
chr22	24036401	24047731	BM541834	-	L1MA6	+	RGL4	24033047	24041363	+	single alignment	not tested	uterus;leiomyosarcoma	uterus	NA	cancerous	no	no
chr2	87239747	87245108	BG617272	-	L1PA16	-	RGPD1	87144737	87241099	+	multiple alignment	not tested	liver	liver/spleen	NA	normal	no	no
chr2	88051468	88056833	BG617272	+	L1PA16	-	RGPD1	87144737	87241099	+	multiple alignment	not tested	liver	liver/spleen	NA	normal	no	no
chr2	87239747	87245108	BG617272	-	L1PA16	-	RGPD2	87140934	87239861	+	multiple alignment	not tested	liver	liver/spleen	NA	normal	no	no
chr2	88051468	88056833	BG617272	+	L1PA16	-	RGPD2	87140934	87239861	+	multiple alignment	not tested	liver	liver/spleen	NA	normal	no	no
chr14	72315306	72926391	BP357899	+	L1PA2	-	RGS6	72399785	73033238	+	single alignment	not tested	mammary gland	breast	T47D	cancerous	no	no
chr14	72315306	72926391	BP358215	+	L1PA2	-	RGS6	72399785	73033238	+	single alignment	not tested	mammary gland	breast	T47D	cancerous	no	no
chr14	72315332	72431544	DA756716	+	L1PA2	-	RGS6	72399785	73033238	+	single alignment	not tested	NA	embryonic	NT2	cancerous	no	no
chr14	72315322	72818861	DC366421	+	L1PA2	-	RGS6	72399785	73033238	+	single alignment	not tested	NA	embryonic	NT2	cancerous	no	no
chr14	72315325	72926391	DC347281	+	L1PA2	-	RGS6	72399785	73033238	+	single alignment	not tested	tongue; tumor tissue	head/neck	NA	cancerous	no	no
chr16	109445	110814	BP354560	-	L1M5	+	RHBDF1	108057	122629	-	single alignment	not tested	NA	head/neck	TE7	cancerous	no	no
chr16	109854	110781	BQ718791	-	L1M5	+	RHBDF1	108057	122629	-	single alignment	not tested	dorsal root ganglia	brain	NA	normal	no	no
chr16	110022	110735	DA380093	-	L1M5	+	RHBDF1	108057	122629	-	single alignment	not tested	thalamus	brain	NA	normal	no	no
chr16	110066	110827	DA384789	-	L1M5	+	RHBDF1	108057	122629	-	single alignment	not tested	thalamus	brain	NA	normal	no	no
chr16	110029	110755	DB259808	-	L1M5	+	RHBDF1	108057	122629	-	single alignment	not tested	uterus	uterus	NA	normal	no	no
chr16	110053	110755	DB003953	-	L1M5	+	RHBDF1	108057	122629	-	single alignment	not tested	tumor tissue ;breast	breast	NA	cancerous	no	no
chr3	49397656	49413187	BQ373443	-	L1MB8	+	RHOA	49396578	49449526	-	single alignment	not tested	prostate tumor	prostate	NA	cancerous	no	no
chr12	123983090	124004773	BM012390	-	L1M4	+	RILPL1	123955908	124018265	-	single alignment	yes	brain;neuroblastoma	brain	unnamed cell line	cancerous	no	no
chr12	123983109	124004773	BM011654	-	L1M4	+	RILPL1	123955908	124018265	-	single alignment	yes	brain;neuroblastoma	brain	unnamed cell line	cancerous	no	no
chr12	123968725	124004772	BQ892034	-	L1M4	+	RILPL1	123955908	124018265	-	single alignment	yes	brain;neuroblastoma	brain	unnamed cell line	cancerous	no	no
chr12	123968732	124004701	BQ950459	-	L1M4	+	RILPL1	123955908	124018265	-	single alignment	yes	sciatic nerve	brain	NA	normal	no	no
chr12	123983122	124004772	BQ893971	-	L1M4	+	RILPL1	123955908	124018265	-	single alignment	yes	brain;neuroblastoma	brain	unnamed cell line	cancerous	no	no
chr12	123968724	124004790	CR984788	-	L1M4	+	RILPL1	123955908	124018265	-	single alignment	yes	T-Lymphocytes	blood	NA	normal	no	no
chr6	167343163	167356808	BM837501	-	L1MC2	+	RNASET2	167343003	167370077	-	single alignment	not tested	Ascites ;Stomach	stomach	SNU-601	normal	no	yes
chr6	167344542	167356946	DT220432	-	L1MC2	+	RNASET2	167343003	167370077	-	single alignment	not tested	Brain	brain	NA	normal	no	yes
chr12	121011118	121014689	AI569966	+	L1MC4	-	RNF10	120972131	121015397	+	single alignment	yes	adenocarcinoma ;pancreas	pancreas	NA	cancerous	no	no
chr12	121011138	121014689	AI862320	+	L1MC4	-	RNF10	120972131	121015397	+	single alignment	yes	uterus	uterus	NA	cancerous	no	no
chr12	121011138	121014687	BM980957	+	L1MC4	-	RNF10	120972131	121015397	+	single alignment	yes	Lung	lung	NA	normal	no	no
chr12	121011138	121014690	DB351283	+	L1MC4	-	RNF10	120972131	121015397	+	single alignment	yes	uterus	uterus	NA	normal	no	no
chr12	121011138	121014702	DB334249	+	L1MC4	-	RNF10	120972131	121015397	+	single alignment	yes	spleen	spleen	NA	normal	no	no
chr12	121011138	121014683	HY198103	+	L1MC4	-	RNF10	120972131	121015397	+	single alignment	yes	testis	testis	NA	normal	no	no
chr7	5692043	5753072	DA260975	-	HAL1	+	RNF216	5659671	5821361	-	single alignment	not tested	caudate nucleus	brain	NA	normal	no	no
chr13	78628981	79152705	AL706733	+	L1M4b	-	RNF219-AS1	78628989	79191460	+	single alignment	yes	NA	NA	NA	NA	no	no
chr13	78629037	79181231	AW957148	+	L1M4b	-	RNF219-AS1	78628989	79191460	+	single alignment	yes	NA	NA	NA	NA	no	no
chr13	78628979	79152721	BI821756	+	L1M4b	-	RNF219-AS1	78628989	79191460	+	single alignment	yes	pooled brain	brain	NA	normal	no	no
chr13	78628973	79179490	DA417185	+	L1M4b	-	RNF219-AS1	78628989	79191460	+	single alignment	yes	thalamus	brain	NA	normal	no	no
chr13	78628985	79152690	DA316662	+	L1M4b	-	RNF219-AS1	78628989	79191460	+	single alignment	yes	hippocampus	brain	NA	normal	no	no
chr13	78628989	79181141	DA193368	+	L1M4b	-	RNF219-AS1	78628989	79191460	+	single alignment	yes	amygdala	brain	NA	normal	no	no
chr13	78628989	79181151	DA528392	+	L1M4b	-	RNF219-AS1	78628989	79191460	+	single alignment	yes	brain	brain	NA	normal	no	no
chr13	78628995	79181265	DA126154	+	L1M4b	-	RNF219-AS1	78628989	79191460	+	single alignment	yes	cerebellum	brain	NA	normal	no	no
chr13	78629002	79179513	DA170643	+	L1M4b	-	RNF219-AS1	78628989	79191460	+	single alignment	yes	amygdala	brain	NA	normal	no	no
chr13	78629123	79181217	DB171809	+	L1M4b	-	RNF219-AS1	78628989	79191460	+	single alignment	yes	tumor tissue ;kidney	kidney	NA	cancerous	no	no
chr13	78629064	79152798	R14524	+	L1M4b	-	RNF219-AS1	78628989	79191460	+	single alignment	yes	whole brain	brain	NA	normal	no	no
chr13	78629040	79152690	T09192	+	L1M4b	-	RNF219-AS1	78628989	79191460	+	single alignment	yes	NA	NA	NA	NA	no	no
chr12	117198240	117271655	HY057530	+	L1PB1	-	RNFT2	117176095	117291436	+	single alignment	not tested	thymus	thymus	NA	normal	no	yes
chr17	169297	191214	DA166900	-	L1MB5	+	RPH3AL	62179	202633	-	single alignment	not tested	amygdala	brain	NA	normal	no	no
chr22	51195319	51223654	BE264980	+	L1PA4	-	RPL23AP82	51222156	51238065	+	single alignment	not tested	small cell carcinoma ;lung	lung	MGC3	cancerous	no	no
chr22	51195395	51227330	BE792178	+	L1PA4	-	RPL23AP82	51222156	51238065	+	single alignment	not tested	small cell carcinoma ;lung	lung	MGC3	cancerous	no	no
chr22	51195686	51237309	BE783165	+	L1PA4	-	RPL23AP82	51222156	51238065	+	single alignment	not tested	eye;retinoblastoma	eye	NA	normal	no	no
chr22	51195513	51237538	BQ668440	+	L1PA4	-	RPL23AP82	51222156	51238065	+	single alignment	not tested	salivary gland;epidermoid carcinoma	salivary gland	unnamed cell line	cancerous	no	no
chr22	51195566	51237238	BX474988	+	L1PA4	-	RPL23AP82	51222156	51238065	+	single alignment	not tested	NA	NA	NA	NA	no	no
chr22	51195413	51223681	CX870882	+	L1PA4	-	RPL23AP82	51222156	51238065	+	single alignment	not tested	embryonic stem	embryonic	BG01	normal	no	no
chr22	51195362	51237225	DA454866	+	L1PA4	-	RPL23AP82	51222156	51238065	+	single alignment	not tested	tongue; tumor tissue	head/neck	NA	cancerous	no	no
chr22	51195367	51221722	DA457614	+	L1PA4	-	RPL23AP82	51222156	51238065	+	single alignment	not tested	tongue; tumor tissue	head/neck	NA	cancerous	no	no
chr22	51195609	51205292	DB106601	+	L1PA4	-	RPL23AP82	51222156	51238065	+	single alignment	not tested	thymus	thymus	NA	normal	no	no
chr3	128350963	128370372	DC412089	-	L1MC4a	+	RPN1	128338812	128369719	-	single alignment	not tested	tumor tissue ;kidney	kidney	NA	cancerous	no	no
chr5	81407210	81572116	AA448080	+	HAL1b	-	RPS23	81569138	81574235	-	single alignment	not tested	NA	NA	NA	NA	no	no
chr1	114308766	114310656	DB453711	-	L1MB2	+	RSBN1	114304453	114355098	-	single alignment	not tested	testis	testis	NA	normal	no	no
chr1	114308845	114310656	DB448519	-	L1MB2	+	RSBN1	114304453	114355098	-	single alignment	not tested	testis	testis	NA	normal	no	no
chr16	57254397	57261320	DB170133	+	L1MA3	-	RSPRY1	57220195	57239183	+	single alignment	not tested	tumor tissue ;kidney	kidney	NA	cancerous	no	no
chr3	133894546	133902247	DB108740	-	L1MC4a	+	RYK	133875977	133969586	-	single alignment	not tested	thymus	thymus	NA	normal	no	yes
chr1	33312915	33321559	DA120226	+	L1MEf	-	S100PBP	33283042	33324480	+	single alignment	not tested	cerebellum	brain	NA	normal	no	no
chr3	45772094	45780327	BI596965	+	L1MB4	-	SACM1L	45730753	45786900	+	single alignment	not tested	hypothalamus ;brain	brain	NA	normal	no	yes
chr3	45772099	45779140	DB485119	+	L1MB4	-	SACM1L	45730753	45786900	+	single alignment	not tested	hypothalamus	brain	NA	normal	no	yes
chr3	45772099	45779280	DB506213	+	L1MB4	-	SACM1L	45730753	45786900	+	single alignment	not tested	hypothalamus	brain	NA	normal	no	yes
chr3	45772099	45779314	DB497520	+	L1MB4	-	SACM1L	45730753	45786900	+	single alignment	not tested	hypothalamus	brain	NA	normal	no	yes
chr2	128707849	128725302	DB030778	-	L1M4	+	SAP130	128698790	128784869	-	single alignment	not tested	testis	testis	NA	normal	no	no
chr11	9803089	9806896	DB491540	-	L1ME4a	+	SBF2	9800213	10315754	-	single alignment	not tested	hypothalamus	brain	NA	normal	no	no
chr11	9803094	9806896	DB493095	-	L1ME4a	+	SBF2	9800213	10315754	-	single alignment	not tested	hypothalamus	brain	NA	normal	no	no
chr15	77067272	77089884	BG718576	-	L1M4c	+	SCAPER	76640526	77154285	-	single alignment	not tested	testis	testis	NA	normal	no	no
chr15	76726527	76869280	BP259726	-	L1MA3	+	SCAPER	76640526	77154285	-	single alignment	not tested	heart	eye	NA	normal	no	no
chr15	76726593	76869336	BP257877	-	L1MA3	+	SCAPER	76640526	77154285	-	single alignment	not tested	heart	eye	NA	normal	no	no
chr15	77064223	77089949	BP369025	-	L1M4c	+	SCAPER	76640526	77154285	-	single alignment	not tested	testis	testis	NA	normal	no	no
chr15	76726522	76869292	DA560603	-	L1MA3	+	SCAPER	76640526	77154285	-	single alignment	not tested	heart	eye	NA	normal	no	no
chr15	76763603	76869326	DA950259	-	L1MA3	+	SCAPER	76640526	77154285	-	single alignment	not tested	spleen	spleen	NA	normal	no	no
chr14	31159655	31185184	BP873087	+	L1HS	-	SCFD1	31091459	31205033	+	single alignment	not tested	embryonal kidney	embryonic	293	normal	yes	yes
chr12	113836511	113864106	BG025527	-	L1MC5	+	SDS	113830250	113841692	-	single alignment	not tested	lymphoma;lymph	lymph	unnamed cell line	cancerous	no	no
chr9	139336071	139345333	BQ877445	-	L1M5	+	SEC16A	139334547	139377507	-	single alignment	not tested	ductal carcinoma;pancreas	pancreas	unnamed cell line	cancerous	no	no
chr9	139336073	139345333	BQ690489	-	L1M5	+	SEC16A	139334547	139377507	-	single alignment	not tested	ductal carcinoma;pancreas	pancreas	unnamed cell line	cancerous	no	no
chr9	139336101	139345333	BQ687928	-	L1M5	+	SEC16A	139334547	139377507	-	single alignment	not tested	ductal carcinoma;pancreas	pancreas	unnamed cell line	cancerous	no	no
chr9	139336079	139345333	BU149394	-	L1M5	+	SEC16A	139334547	139377507	-	single alignment	not tested	ductal carcinoma;pancreas	pancreas	unnamed cell line	cancerous	no	no
chr1	145110889	145122599	DA467028	-	L1PA15	+	SEC22B	145096406	145116997	+	single alignment	yes	cord blood	blood	NA	normal	no	no
chr10	121687302	121691741	BP370838	+	L1ME4a	-	SEC23IP	121652084	121704170	+	single alignment	not tested	testis	testis	NA	normal	no	no
chr9	91947502	91953418	AA781430	+	L1MC1	-	SECISBP2	91933387	91974578	+	single alignment	not tested	NA	NA	NA	NA	no	no
chr9	91947593	91953425	AI129567	+	L1MC1	-	SECISBP2	91933387	91974578	+	single alignment	not tested	uterus	uterus	NA	normal	no	no
chr9	91947598	91953428	AI128470	+	L1MC1	-	SECISBP2	91933387	91974578	+	single alignment	not tested	uterus	uterus	NA	normal	no	no
chr15	49308756	49309250	DW462760	-	L1MC4	+	SECISBP2L	49280834	49338760	-	single alignment	not tested	liver	liver/spleen	NA	normal	no	no
chr7	83047719	83196547	DA768860	-	L1M2	+	SEMA3E	82993221	83270747	-	single alignment	not tested	brain	brain	NA	normal	no	no
chr3	101136435	101185915	BP873392	-	L1PA6	+	SENP7	101043032	101232085	-	single alignment	not tested	embryonal kidney	embryonic	293	normal	no	no
chr5	42808345	42849350	BG204673	-	L1MB3	+	SEPP1	42799981	42812024	-	single alignment	not tested	NA	fibroblast	HT1080	cancerous	no	no
chr17	56634040	56641619	CB529131	-	L1MB2	+	SEPT4-AS1	56597197	56634286	+	single alignment	not tested	Alveolar Macrophage ;Lung	lung	NA	normal	no	no
chr20	43141439	43149231	DB458038	-	L1PA17	+	SERINC3	43127900	43150726	-	single alignment	not tested	testis	testis	NA	normal	no	no
chr6	2855394	2881641	BM455335	-	L1PBa1	+	SERPINB9P1	2854890	2876744	-	single alignment	not tested	lymphoma;lymph	lymph	unnamed cell line	cancerous	no	no
chr10	52103925	52339647	BF107625	-	HAL1	+	SGMS1	52065344	52383737	-	single alignment	not tested	placenta	placenta	NA	normal	no	no
chr10	52220433	52339685	CD109448	-	HAL1	+	SGMS1	52065344	52383737	-	single alignment	not tested	placenta;Human Placenta	placenta	NA	normal	no	no
chr1	162366701	162374683	BE896279	-	L1ME1	+	SH2D1B	162365055	162381928	-	single alignment	not tested	melanotic melanoma ;skin	skin	NA	cancerous	no	no
chr10	82402751	82404236	DA504390	+	L1ME3C	-	SH2D4B	82300574	82406316	+	single alignment	not tested	brain	brain	NA	normal	no	no
chr11	70885738	70951970	CV313099	-	L1M5	+	SHANK2	70313960	70507945	-	single alignment	not tested	breast	breast	NA	normal	no	no
chr7	96318162	97167207	BF798208	-	L1PA3	+	SHFM1	96318078	96339203	-	single alignment	not tested	colon ins	colon	NA	normal	no	no
chr3	48510770	48520850	BP344187	-	L1M4	+	SHISA5	48509196	48541682	-	single alignment	not tested	synovial membrane	brain	NA	normal	no	no
chr3	48510858	48520930	DC295658	-	L1M4	+	SHISA5	48509196	48541682	-	single alignment	not tested	NA	NA	NA	NA	no	no
chr3	48510863	48520946	DC389572	-	L1M4	+	SHISA5	48509196	48541682	-	single alignment	not tested	spleen	spleen	NA	normal	no	no
chr3	48510869	48520930	DC391009	-	L1M4	+	SHISA5	48509196	48541682	-	single alignment	not tested	spleen	spleen	NA	normal	no	no
chr3	48510907	48520968	DC390773	-	L1M4	+	SHISA5	48509196	48541682	-	single alignment	not tested	spleen	spleen	NA	normal	no	no
chr3	48510910	48520904	DC391888	-	L1M4	+	SHISA5	48509196	48541682	-	single alignment	not tested	spleen	spleen	NA	normal	no	no
chr3	48510897	48520853	HY085909	-	L1M4	+	SHISA5	48509196	48541682	-	single alignment	not tested	thymus	thymus	NA	normal	no	no
chr17	18243446	18244532	BM695517	-	L1M5	+	SHMT1	18231173	18266877	-	single alignment	not tested	eye;optic nerve	eye	NA	normal	no	no
chr17	18243554	18244622	DA385613	-	L1M5	+	SHMT1	18231173	18266877	-	single alignment	not tested	thalamus	brain	NA	normal	no	no
chr3	72866378	72890773	DA395445	-	L1ME3A	+	SHQ1	72798427	72897598	-	single alignment	not tested	thalamus	brain	NA	normal	no	no
chr3	113344760	113346751	DA946741	+	L1MA3	-	SIDT1	113251217	113348422	+	single alignment	not tested	spleen	spleen	NA	normal	no	no
chr3	113344760	113346767	DA389469	+	L1MA3	-	SIDT1	113251217	113348422	+	single alignment	not tested	thalamus	brain	NA	normal	no	no
chr3	113344768	113346772	DA815729	+	L1MA3	-	SIDT1	113251217	113348422	+	single alignment	not tested	NA	NA	NA	NA	no	no
chr5	54642746	54662621	BP293995	+	L1MB7	-	SKIV2L2	54603575	54721409	+	single alignment	not tested	lung	lung	NA	normal	no	yes
chr5	54642781	54674313	CX783414	+	L1MB7	-	SKIV2L2	54603575	54721409	+	single alignment	not tested	human embryonic stem cells	embryonic	BG01	normal	no	yes
chr5	133493164	133497217	HY232478	-	L1M5	+	SKP1	133492081	133512724	-	single alignment	not tested	testis	testis	NA	normal	no	no
chr21	46952020	46982936	DA533718	-	L1MC3	+	SLC19A1	46934628	46962385	-	single alignment	not tested	brain	brain	NA	normal	yes	no
chr21	46952040	46982969	DA160682	-	L1MC3	+	SLC19A1	46934628	46962385	-	single alignment	not tested	amygdala	brain	NA	normal	yes	no
chr21	46957710	46982934	DB471998	-	L1MC3	+	SLC19A1	46934628	46962385	-	single alignment	not tested	hippocampus	brain	NA	normal	yes	no
chr21	46957851	46983045	HY147029	-	L1MC3	+	SLC19A1	46934628	46962385	-	single alignment	not tested	brain	brain	NA	normal	yes	no
chr11	62921977	63065046	DA397600	+	L1MA4A	-	SLC22A10	63057429	63079246	+	single alignment	not tested	thalamus	brain	NA	normal	no	no
chr4	128661905	128690030	BF241410	+	L1PA15-16	-	SLC25A31	128651554	128695447	+	single alignment	not tested	bone marrow;from acute myelogenous leukemia	bone marrow	NA	cancerous	no	no
chr1	100458596	100477087	BG612179	+	L1ME1	-	SLC35A3	100435344	100492534	+	single alignment	not tested	adenocarcinoma ;prostate	prostate	NA	cancerous	no	no
chr19	16664341	16675066	BE744311	-	L1MC5	+	SLC35E1	16660647	16683193	-	single alignment	not tested	ovary;adenocarcinoma cell line	ovary	unnamed cell line	cancerous	no	no
chr14	58060762	58266225	DB044718	-	L1PA11	+	SLC35F4	58030639	58332592	-	single alignment	not tested	testis	testis	NA	normal	no	no
chr14	61519464	61550450	HY359195	+	L1PA14	-	SLC38A6	61447964	61550451	+	single alignment	not tested	NA	NA	NA	NA	no	no
chr2	196592476	196599870	DB473246	+	L1ME1	-	SLC39A10	196521851	196602426	+	single alignment	not tested	hippocampus	brain	NA	normal	no	yes
chr2	196592574	196599656	DB145837	+	L1ME1	-	SLC39A10	196521851	196602426	+	single alignment	not tested	thymus	thymus	NA	normal	no	yes
chr9	108056942	108110688	DA277222	+	L1MEf	-	SLC44A1	108006893	108159628	+	single alignment	not tested	corpus callosum	brain	NA	normal	no	no
chr9	108056946	108072149	DA341685	+	L1MEf	-	SLC44A1	108006893	108159628	+	single alignment	not tested	substantia nigra	brain	NA	normal	no	no
chr9	108056946	108098902	DA405293	+	L1MEf	-	SLC44A1	108006893	108159628	+	single alignment	not tested	thalamus	brain	NA	normal	no	no
chr9	108056947	108110685	DA267184	+	L1MEf	-	SLC44A1	108006893	108159628	+	single alignment	not tested	caudate nucleus	brain	NA	normal	no	no
chr9	108056969	108110701	DA103515	+	L1MEf	-	SLC44A1	108006893	108159628	+	single alignment	not tested	cerebellum	brain	NA	normal	no	no
chr9	108056695	108110667	HY149620	+	L1MEf	-	SLC44A1	108006893	108159628	+	single alignment	not tested	brain	brain	NA	normal	no	no
chr9	108056695	108110732	HY122307	+	L1MEf	-	SLC44A1	108006893	108159628	+	single alignment	not tested	brain	brain	NA	normal	no	no
chr9	108056943	108097982	HY156354	+	L1MEf	-	SLC44A1	108006893	108159628	+	single alignment	not tested	brain	brain	NA	normal	no	no
chr1	75702671	75841897	CB989728	-	L1PA2	+	SLC44A5	75667815	76076799	-	single alignment	yes	placenta;Human Placenta	placenta	NA	normal	yes	no
chr1	75702674	75841897	CB989782	-	L1PA2	+	SLC44A5	75667815	76076799	-	single alignment	yes	placenta;Human Placenta	placenta	NA	normal	yes	no
chr1	75704239	75841896	DA856226	-	L1PA2	+	SLC44A5	75667815	76076799	-	single alignment	yes	placenta	placenta	NA	normal	yes	no
chr1	75704283	75841909	DA461459	-	L1PA2	+	SLC44A5	75667815	76076799	-	single alignment	yes	tongue; tumor tissue	head/neck	NA	cancerous	yes	no
chr1	75707716	75841896	DA455553	-	L1PA2	+	SLC44A5	75667815	76076799	-	single alignment	yes	tongue; tumor tissue	head/neck	NA	cancerous	yes	no
chr1	75708570	75841622	DA438306	-	L1PA2	+	SLC44A5	75667815	76076799	-	single alignment	yes	tongue; tumor tissue	head/neck	NA	cancerous	yes	no
chr1	75708614	76143516	DA456708	-	L1PA3	+	SLC44A5	75667815	76076799	-	single alignment	yes	tongue; tumor tissue	head/neck	NA	cancerous	yes	no
chr1	75708675	76143610	DA455606	-	L1PA3	+	SLC44A5	75667815	76076799	-	single alignment	yes	tongue; tumor tissue	head/neck	NA	cancerous	yes	no
chr1	75766314	75841896	DA758975	-	L1PA2	+	SLC44A5	75667815	76076799	-	single alignment	yes	NA	embryonic	NT2	cancerous	yes	no
chr12	51895611	51897873	DB032768	+	L1PA17	-	SLC4A8	51818593	51868361	+	single alignment	not tested	testis	testis	NA	normal	no	no
chr11	26725424	26987019	CN274762	-	L1PA2	+	SLC5A12	26688565	26743574	-	single alignment	not tested	embryonic stem cells	embryonic	H9 esc	normal	no	no
chr3	11047783	11060910	DA771774	-	L1MB2	+	SLC6A1-AS1	11047783	11060910	-	single alignment	not tested	brain	brain	NA	normal	no	no
chr2	40146832	40332461	DB127516	+	L1MA4A	-	SLC8A1-AS1	40144773	40482349	+	single alignment	not tested	thymus	thymus	NA	normal	no	no
chrX	46510760	46513414	CF272707	-	L1MB4	+	SLC9A7	46458685	46618607	-	single alignment	not tested	NA	NA	unnamed cell line	cancerous	no	no
chr12	21487542	21548319	BX955947	-	L1PA2	+	SLCO1A2	21417533	21487832	-	single alignment	yes	NA	NA	NA	NA	yes	yes
chr12	21457476	21548331	DA461348	-	L1PA2	+	SLCO1A2	21417533	21487832	-	single alignment	yes	tongue; tumor tissue	head/neck	NA	cancerous	yes	yes
chr12	21459856	21548344	DA440572	-	L1PA2	+	SLCO1A2	21417533	21487832	-	single alignment	yes	tongue; tumor tissue	head/neck	NA	cancerous	yes	yes
chr12	21464560	21572218	DA749197	-	L1PA2	+	SLCO1A2	21417533	21487832	-	single alignment	yes	NA	embryonic	NT2	cancerous	yes	yes
chr12	21467553	21572518	DA750780	-	L1PA2	+	SLCO1A2	21417533	21487832	-	single alignment	yes	NA	embryonic	NT2	cancerous	yes	yes
chr12	21471746	21572347	DA701396	-	L1PA2	+	SLCO1A2	21417533	21487832	-	single alignment	yes	NA	embryonic	NT2	cancerous	yes	yes
chr12	21471764	21548195	DA751472	-	L1PA2	+	SLCO1A2	21417533	21487832	-	single alignment	yes	NA	embryonic	NT2	cancerous	yes	yes
chr12	21487549	21548331	DA756960	-	L1PA2	+	SLCO1A2	21417533	21487832	-	single alignment	yes	NA	embryonic	NT2	cancerous	yes	yes
chr12	21487576	21548344	DA755795	-	L1PA2	+	SLCO1A2	21417533	21487832	-	single alignment	yes	NA	embryonic	NT2	cancerous	yes	yes
chr12	21487579	21572528	DA757841	-	L1PA2	+	SLCO1A2	21417533	21487832	-	single alignment	yes	NA	embryonic	NT2	cancerous	yes	yes
chr10	112349042	112356308	BQ895984	+	L1ME1	-	SMC3	112327448	112364392	+	single alignment	not tested	eye;retinoblastoma	eye	NA	normal	no	no
chr3	160141004	160146709	BE887314	+	L1MB7	-	SMC4	160117091	160152749	+	single alignment	not tested	uterus;leiomyosarcoma	uterus	NA	cancerous	no	no
chr3	160141007	160142713	DA503219	+	L1MB7	-	SMC4	160117091	160152749	+	single alignment	not tested	brain	brain	NA	normal	no	no
chr16	18887322	18888631	BE079545	-	L1MC2	+	SMG1	18816174	18937726	-	single alignment	not tested	breast	breast	NA	normal	no	no
chr16	18887329	18888631	BE079340	-	L1MC2	+	SMG1	18816174	18937726	-	single alignment	not tested	breast	breast	NA	normal	no	no
chr16	18887333	18888631	BE079452	-	L1MC2	+	SMG1	18816174	18937726	-	single alignment	not tested	breast	breast	NA	normal	no	no
chr16	18887335	18888621	BE079335	-	L1MC2	+	SMG1	18816174	18937726	-	single alignment	not tested	breast	breast	NA	normal	no	no
chr16	18887338	18888631	BE079341	-	L1MC2	+	SMG1	18816174	18937726	-	single alignment	not tested	breast	breast	NA	normal	no	no
chr16	18887438	18888631	BE079326	-	L1MC2	+	SMG1	18816174	18937726	-	single alignment	not tested	breast	breast	NA	normal	no	no
chr16	18887521	18888631	BE079552	-	L1MC2	+	SMG1	18816174	18937726	-	single alignment	not tested	breast	breast	NA	normal	no	no
chr16	18887542	18888631	BE079390	-	L1MC2	+	SMG1	18816174	18937726	-	single alignment	not tested	breast	breast	NA	normal	no	no
chr1	246093199	246518637	DA081906	-	L1PB1	+	SMYD3	245912641	246580714	-	single alignment	not tested	cerebellum	brain	NA	normal	yes	no
chr1	245912648	245933055	BG206093	-	L1MC5	+	SMYD3	245912641	246580714	-	single alignment	not tested	NA	fibroblast	HT1080	cancerous	yes	no
chr1	245912651	245980226	BM809976	-	L1PA3	+	SMYD3	245912641	246580714	-	single alignment	not tested	brain;astrocytoma grade IV	brain	unnamed cell line	cancerous	yes	no
chr5	121718842	121758673	DA445165	+	L1PA2	-	SNCAIP	121726783	121799914	+	single alignment	not tested	tongue; tumor tissue	head/neck	NA	cancerous	no	no
chr5	121718850	121758868	DA448773	+	L1PA2	-	SNCAIP	121726783	121799914	+	single alignment	not tested	tongue; tumor tissue	head/neck	NA	cancerous	no	no
chr5	121718850	121726886	DC347471	+	L1PA2	-	SNCAIP	121726783	121799914	+	single alignment	not tested	tongue; tumor tissue	head/neck	NA	cancerous	no	no
chr5	121718850	121739544	DC346421	+	L1PA2	-	SNCAIP	121726783	121799914	+	single alignment	not tested	tongue; tumor tissue	head/neck	NA	cancerous	no	no
chr5	121718873	121739662	DC347602	+	L1PA2	-	SNCAIP	121726783	121799914	+	single alignment	not tested	tongue; tumor tissue	head/neck	NA	cancerous	no	no
chr5	121718874	121739531	DC346822	+	L1PA2	-	SNCAIP	121726783	121799914	+	single alignment	not tested	tongue; tumor tissue	head/neck	NA	cancerous	no	no
chr5	121718874	121739550	DC345352	+	L1PA2	-	SNCAIP	121726783	121799914	+	single alignment	not tested	tongue; tumor tissue	head/neck	NA	cancerous	no	no
chr5	121718877	121739552	DC346678	+	L1PA2	-	SNCAIP	121726783	121799914	+	single alignment	not tested	tongue; tumor tissue	head/neck	NA	cancerous	no	no
chr18	67963834	67992579	BU160665	+	HAL1	-	SOCS6	67956136	67997434	+	single alignment	not tested	melanotic melanoma ;skin	skin	NA	cancerous	no	no
chr11	16133355	16274043	BM827319	-	L1MC1	+	SOX6	15987994	16424413	-	single alignment	not tested	Stomach ;Stomach	stomach	SNU-1	normal	no	no
chr11	16208326	16274082	BM754693	-	L1MC1	+	SOX6	15987994	16424413	-	single alignment	not tested	Stomach ;Stomach	stomach	SNU-1	normal	no	no
chr2	231206796	231226413	BE278323	+	L1HS	-	SP140L	231191894	231268445	+	single alignment	not tested	placenta;choriocarcinoma	placenta	NA	cancerous	no	yes
chr2	231206784	231223830	BG480402	+	L1HS	-	SP140L	231191894	231268445	+	single alignment	not tested	placenta;choriocarcinoma	placenta	NA	cancerous	no	yes
chr2	231206784	231236450	BG335812	+	L1HS	-	SP140L	231191894	231268445	+	single alignment	not tested	placenta;choriocarcinoma	placenta	NA	cancerous	no	yes
chr2	231206784	231236504	BG335937	+	L1HS	-	SP140L	231191894	231268445	+	single alignment	not tested	placenta;choriocarcinoma	placenta	NA	cancerous	no	yes
chr2	214788593	215274957	CK820483	+	L1PA14	-	SPAG16	214149102	214182709	+	single alignment	not tested	insulinoma ;pancreas	pancreas	NA	cancerous	no	no
chr2	214788549	214972986	DB080109	+	L1PA14	-	SPAG16	214149102	214182709	+	single alignment	not tested	testis	testis	NA	normal	no	no
chr1	118687774	118823904	DA735865	-	L1PA2	+	SPAG17	118496287	118727848	-	single alignment	not tested	NA	embryonic	NT2	cancerous	no	no
chr17	49083474	49093617	DB067053	-	HAL1	+	SPAG9	49039534	49124329	-	single alignment	not tested	testis	testis	NA	normal	no	no
chr1	217869388	217955653	BF676152	+	L1PA2	-	SPATA17	217804665	218041495	+	single alignment	not tested	prostate	prostate	NA	normal	yes	no
chr1	217869388	217955653	BF676152	+	L1PA2	-	SPATA17-AS1	217954539	217958462	-	single alignment	not tested	prostate	prostate	NA	normal	no	no
chr9	4600612	4605692	AI354943	-	L1ME4a	+	SPATA6L	4598315	4666674	-	single alignment	not tested	lung	lung	NA	normal	no	no
chr8	48601003	48626204	AU135913	+	L1ME3B	-	SPIDR	48173469	48648563	+	single alignment	not tested	placenta	placenta	NA	normal	no	no
chr4	88408222	88902840	BF921328	+	L1PA7	-	SPP1	88896801	88904563	+	single alignment	not tested	nervous tumor	brain	NA	cancerous	no	no
chr1	153065611	153078660	BU927702	-	L1PA13	+	SPRR2E	153065610	153067004	-	single alignment	not tested	mixed (pool of 40 RNAs) ; connective tissue - 1	pooled	NA	normal	no	no
chr2	31751257	31935339	DC362867	-	L1MEg	+	SRD5A2	31749655	31806040	-	single alignment	not tested	liver	liver/spleen	NA	normal	no	no
chr2	31751101	31767136	DB217478	-	L1M1	+	SRD5A2	31749655	31806040	-	single alignment	not tested	trachea	lung	NA	normal	no	no
chr2	31751254	31767136	DB205500	-	L1M1	+	SRD5A2	31749655	31806040	-	single alignment	not tested	trachea	lung	NA	normal	no	no
chr2	31751262	31767121	DB197949	-	L1M1	+	SRD5A2	31749655	31806040	-	single alignment	not tested	trachea	lung	NA	normal	no	no
chr2	31751293	31767137	DB212372	-	L1M1	+	SRD5A2	31749655	31806040	-	single alignment	not tested	trachea	lung	NA	normal	no	no
chr2	31751178	31814761	DC401688	-	L1PB1	+	SRD5A2	31749655	31806040	-	single alignment	not tested	testis	testis	NA	normal	no	no
chr3	9106089	9258440	BG722072	-	L1MB3	+	SRGAP3	9022275	9291369	-	single alignment	not tested	testis	testis	NA	normal	no	no
chr3	9121709	9258450	DB047370	-	L1MB3	+	SRGAP3	9022275	9291369	-	single alignment	not tested	testis	testis	NA	normal	no	no
chr17	74053485	74056812	AW818346	-	L1MC1	+	SRP68	74034855	74049737	-	single alignment	not tested	stomach	stomach	NA	normal	no	no
chr6	7301565	7347679	DA439013	-	L1PB1	+	SSR1	7281375	7313547	-	single alignment	not tested	tongue; tumor tissue	head/neck	NA	cancerous	no	no
chr6	7301597	7347645	FY212210	-	L1PB1	+	SSR1	7281375	7313547	-	single alignment	not tested	Testis	testis	NA	normal	no	no
chr6	7301597	7347645	FY212660	-	L1PB1	+	SSR1	7281375	7313547	-	single alignment	not tested	Testis	testis	NA	normal	no	no
chr1	76567026	76877867	DA799142	+	L1MC1	-	ST6GALNAC3	76540388	77096669	+	single alignment	not tested	brain	brain	NA	normal	no	no
chr12	104140092	104160684	CA445506	-	L1MB7	+	STAB2	103981068	104160502	+	single alignment	not tested	Chondrosarcoma ;Left Pubic Bone	bone	NA	cancerous	no	no
chr15	42922039	42930138	DB101176	+	L1MA3	-	STARD9	42867856	43013196	+	single alignment	not tested	thymus	thymus	NA	normal	no	no
chr13	99127105	99220153	DB124643	-	HAL1	+	STK24	99102452	99174379	-	single alignment	not tested	thymus	thymus	NA	normal	no	no
chr8	99560195	99663952	CB996752	-	L1PA3	+	STK3	99466858	99837899	-	single alignment	not tested	placenta;pre-eclamptic placenta	placenta	NA	normal	no	no
chr8	99608322	99663952	CB996823	-	L1PA3	+	STK3	99466858	99837899	-	single alignment	not tested	placenta;pre-eclamptic placenta	placenta	NA	normal	no	no
chr7	23762378	23775279	DA858938	+	L1P2	-	STK31	23749785	23872130	+	single alignment	not tested	placenta	placenta	NA	normal	no	no
chr7	23762378	23792452	DA449585	+	L1P2	-	STK31	23749785	23872130	+	single alignment	not tested	tongue; tumor tissue	head/neck	NA	cancerous	no	no
chr7	23811455	23821140	DB026739	+	L1ME4a	-	STK31	23749785	23872130	+	single alignment	not tested	testis	testis	NA	normal	no	yes
chr5	146762460	146763512	BX643282	+	L1M4c	-	STK32A	146614578	146767418	+	single alignment	not tested	NA	NA	NA	NA	no	yes
chr4	5118862	5418641	DA530719	+	L1M3	-	STK32B	5053243	5502728	+	single alignment	not tested	brain	brain	NA	normal	no	no
chr2	219549456	219553504	DA116094	+	L1ME4a	-	STK36	219536748	219567440	+	single alignment	not tested	cerebellum	brain	NA	normal	no	no
chr19	47231166	47236706	BI907555	-	L1M5	+	STRN4	47222767	47249720	-	single alignment	not tested	leukocyte	blood	NA	normal	no	no
chr19	47231922	47236612	DB245954	-	L1M5	+	STRN4	47222767	47249720	-	single alignment	not tested	uterus; tumor tissue	uterus	NA	cancerous	no	no
chr11	125481167	125483035	BQ303938	+	L1M5	-	STT3A	125462689	125492654	+	single alignment	not tested	breast	breast	NA	normal	no	no
chr11	125481098	125482641	HY070106	+	L1M5	-	STT3A	125462689	125492654	+	single alignment	not tested	thymus	thymus	NA	normal	no	no
chr1	28145943	28149243	DA570700	+	L1MC4	-	STX12	28099693	28150963	+	single alignment	not tested	whole embryo	embryonic	NA	normal	no	no
chr9	102628758	102657290	HY028346	-	L1M1	+	STX17-AS1	102648599	102668883	-	single alignment	not tested	testis	testis	NA	normal	no	yes
[truncated: 317 more rows]
