# Supplementary material for: Genome-wide characterization of human L1 antisense promoter-driven transcripts
Source: BMC Genomics. 2016 Jun 14;17:463. doi: 10.1186/s12864-016-2800-5 (PMC4908685; doi:10.1186/s12864-016-2800-5)
Supplement: Additional file 3: Table S2. — (excel) Gene ontology analysis for 988 genes that we identified with associated L1 ASP transcripts using Panther online database. (XLSX 11 kb) [file 12864_2016_2800_MOESM3_ESM.xlsx]

## Sheet: Table_S2
GO Category Panther GO slim biological process	Category size	Observed	Exected	Enrichment	P-value	BH FDR (<0.05)
chromosome segregation (GO:0007059)	91	11	3.6	3.05	0.00124	0.0101525
nuclear transport (GO:0051169)	85	10	3.37	2.97	0.00246	0.0189565
mitosis (GO:0007067)	367	32	14.53	2.2	4.22e-05	0.00138205
visual perception (GO:0007601)	219	17	8.67	1.96	0.00761	0.0415379
endocytosis (GO:0006897)	373	28	14.77	1.9	0.00124	0.0101525
anatomical structure morphogenesis (GO:0009653)	596	44	23.59	1.86	8.54e-05	0.0015982
cellular component morphogenesis (GO:0032989)	478	35	18.92	1.85	0.000506	0.00509892
protein transport (GO:0015031)	1082	70	42.84	1.63	5.3e-05	0.0013886
intracellular protein transport (GO:0006886)	1052	68	41.65	1.63	6.96e-05	0.0015196
carbohydrate metabolic process (GO:0005975)	573	37	22.68	1.63	0.00309	0.0213047
cellular component movement (GO:0006928)	476	30	18.84	1.59	0.00989	0.0498304
vesicle-mediated transport (GO:0016192)	895	56	35.43	1.58	0.000649	0.00607279
cellular component organization (GO:0016043)	1206	75	47.74	1.57	9.81e-05	0.00160639
protein phosphorylation (GO:0006468)	603	37	23.87	1.55	0.0068	0.0387304
cellular component organization or biogenesis (GO:0071840)	1316	79	52.1	1.52	0.000192	0.0025152
cellular protein modification process (GO:0006464)	1317	77	52.14	1.48	0.000497	0.00509892
localization (GO:0051179)	2607	151	103.21	1.46	1.2e-06	0.0001572
cell cycle (GO:0007049)	1107	63	43.82	1.44	0.00294	0.0213047
regulation of catalytic activity (GO:0050790)	1073	61	42.48	1.44	0.00348	0.0224571
regulation of molecular function (GO:0065009)	1096	62	43.39	1.43	0.0036	0.0224571
phosphate-containing compound metabolic process (GO:0006796)	910	51	36.03	1.42	0.00927	0.0485748
transport (GO:0006810)	2473	137	97.9	1.4	3.66e-05	0.00138205
protein metabolic process (GO:0019538)	2692	143	106.57	1.34	0.000168	0.00244533
metabolic process (GO:0008152)	8247	385	326.49	1.18	2.07e-05	0.00135585
primary metabolic process (GO:0044238)	6825	316	270.19	1.17	0.000445	0.00509892
cellular process (GO:0009987)	6708	301	265.56	1.13	0.00493	0.0293559
