# Supplementary material for: Genome-wide characterization of human L1 antisense promoter-driven transcripts
Source: BMC Genomics. 2016 Jun 14;17:463. doi: 10.1186/s12864-016-2800-5 (PMC4908685; doi:10.1186/s12864-016-2800-5)
Supplement: Additional file 5: Table S4. — (excel) YY1 binding site prediction in L1HS consensus 5’ UTR using online tool JASPAR Scan. (XLSX 11 kb) [file 12864_2016_2800_MOESM5_ESM.xlsx]

## Sheet: Table_S4
JASPAR SCAN to L1HS 5' UTR
Model ID	Model name	Score	Relative score	Start	End	Strand	predicted site sequence
MA0095.1	YY1	8.383	0.999993	16	21	-1	gccatc
MA0095.1	YY1	8.191	0.990187	870	875	1	accatc
MA0095.2	YY1	16.489	0.964116	13	24	1	caagatggccga
MA0095.1	YY1	7.389	0.949226	90	95	1	tccatc
MA0095.1	YY1	7.219	0.940544	448	453	1	gccatt
