# Supplementary material for: Genome-wide characterization of human L1 antisense promoter-driven transcripts
Source: BMC Genomics. 2016 Jun 14;17:463. doi: 10.1186/s12864-016-2800-5 (PMC4908685; doi:10.1186/s12864-016-2800-5)
Supplement: Additional file 6: Table S5. — (excel) Validated Sanger sequences of L1 ASP transcripts L1-KIAA1324L and L1-UVRAG. (XLSX 11 kb) [file 12864_2016_2800_MOESM6_ESM.xlsx]

## Sheet: Table_S5
Sanger sequencing, L1-KIAA1324L, validated in H116 (HCT 116) cell-line
NNNNNNNNNNNNNTTCNTCCCNTTCATCAAATTTGATGCCACTGCCCAAGGAATAGGTGCCTTCACCACACTTACTGCATACCTGGTTCTTCATTTCTAGATACTCTCCAGAAGCACAGGAGAAAGTGGGGTCNGAGCCTCTCAGGGGGACAGGGAGGCCATAGGGGTCCACTGAAGAATTTGGAATGGCAACTCTCCACCTGGAGCCACTGCTATCACATTCCGGATATTCAAAGTGATAATCTTTCTGGCTCGGAGGGTCCTACGCCCACGGAGTCTCGCTGATTGCTAGCACAACAANNCNNAGNNNTGACTTTGCGCTTTCTGAAAGCTTTAGGGACCAAGGAGTGGNGATTCTATCAGNNGNACTTCTAACATTTCCGTCTTTTTGATAAGAAC…
Sanger sequencing, L1-UVRAG, validated in Testis tissue
NNNNNNNNNNNNNNNNNNNNNTCNNNTGGAATGCAGAAATCGCCCATCTTCTGCGTCGCTCACGCTGGAAGCTGTAGACTGGAGCTATTCCTATTTGGCCATCTTGGAACCTCCCTGCCTCTTTTTTCTGAAAAAAAAAAGTGAATGCCTGCAGTTAAAAATTTTGGTGCTTCAAAATGAACTGGAACGGCAAAAAAAAGCTTTGGGACGGGAGGTGGCATTACTGCATAAGCAACAAATTGCATTACAAGACAAAGGAAGTGCATTTTCAGCTGAGCACCTCAAACTTCAACTCCAGAAGGAATCCCTAAATGAGCTGAGGAAGGAGTGCACTGCAAAAAGAGAACTCTTCTTGAAAACTAATGCTCAGTTGACAATTCGTTGCAGGCAGTTACTCTC…
