# Supplementary material for: Genome-wide characterization of human L1 antisense promoter-driven transcripts
Source: BMC Genomics. 2016 Jun 14;17:463. doi: 10.1186/s12864-016-2800-5 (PMC4908685; doi:10.1186/s12864-016-2800-5)
Supplement: Additional file 7: Table S6. — (excel) Overlap between detected putative L1 ASP transcripts from Table S1 and genes identified to play a causal role in cancer (COSMIC database). (XLSX 18 kb) [file 12864_2016_2800_MOESM7_ESM.xlsx]

## Sheet: Table_S6
From Table S1, L1 ASP ESTs								COSMIC Database, Cancer Gene Census with causal role in cancer
EST chrom	EST start	EST end	EST ID	EST strand	L1 ASP source	L1 strand	gene name	Name	Entrez GeneId	Genome Location	Chr Band	Somatic	Germline	Tumour Types(Somatic)	Tumour Types(Germline)	Cancer Syndrome	Tissue Type	Molecular Genetics	Mutation Types	Translocation Partner	Other Germline Mut	Other Syndrome	Synonyms
chr16	88967987	89024183	BI908390	-	L1MB8	+	CBFA2T3	core-binding factor, runt domain, alpha subunit 2; translocated to, 3 (MTG-16)	863	16:88876976-88976807	16q24	yes		AML			L	Dom	T	RUNX1			CBFA2T3,ETO2,MTG16,MTGR2,ZMYND4,ENSG00000129993,863
chr2	175689177	175757854	DA129117	-	L1MB2	+	CHN1	chimerin (chimaerin) 1	1123	2:174800116-175004912	2q31-q32.1	yes		extraskeletal myxoid chondrosarcoma			M	Dom	T	TAF15			CHN1,ARHGAP2,RHOGAP2,n-chimerin,CHN,RhoGAP2,ENSG00000128656,1123
chr15	91181083	91181749	DA054019	+	HAL1	-	CRTC3	CREB regulated transcription coactivator 3	64784	15:90530072-90642140	15q26.1	yes		salivary gland mucoepidermoid			E	Dom	T	MAML2			64784,FLJ21868,TORC3,ENSG00000140577,CRTC3
chr11	118575315	118620973	DB519945	+	L1M5	-	DDX6	DEAD (Asp-Glu-Ala-Asp) box polypeptide 6	1656	11:118754712-118786218	11q23.3	yes		B-NHL			L	Dom	T	IGH			DDX6,P54,FLJ36338,RCK,P26196,HLR2,ENSG00000110367,1656
chr2	128018894	128034645	CD693399	-	HAL1	+	ERCC3	excision repair cross-complementing rodent repair deficiency, complementation group 3 (xeroderma pigmentosum group B complementing)	2071	2:127257596-127294081	2q21		yes		skin basal cell, skin squamous cell, melanoma	xeroderma pigmentosum (B)	E	Rec	Mis, S				ERCC3,RAD25,XPB,P19447,BTF2,TFIIH,GTF2H,ENSG00000163161,2071
chr1	65344708	65455291	AU136935	-	L1MB4	+	JAK1	Janus kinase 1	3716	1:64834562-64886264	1p32.3-p31.3	yes		ALL			L	Dom	Mis				P23458,ENSG00000162434,JAK1_ENST00000342505,3716,JAK1A,JAK1B,JTK3
chr14	56065561	56079036	DB068571	+	L1MEd	-	KTN1	kinectin 1 (kinesin receptor)	3895	14:55612050-55680691	14q22.1	yes		papillary thyroid			E	Dom	T	RET			KTN1,Q86UP2,CG1,KIAA0004,ENSG00000126777,3895
chr7	116364162	116395533	BF208095	+	L1PA2	-	MET	met proto-oncogene (hepatocyte growth factor receptor)	4233	7:116699085-116796124	7q31	yes		papillary renal, head-neck squamous cell	papillary renal	familial papillary renal cancer	E	Dom	Mis				4233,RCCP2,AUTS9,HGFR,P08581,ENSG00000105976,MET
chr7	116364091	116380138	DA758395	+	L1PA2	-	MET	met proto-oncogene (hepatocyte growth factor receptor)	4235	7:116699085-116796126	7q33	yes		papillary renal, head-neck squamous cell	papillary renal	familial papillary renal cancer	E	Dom	Mis				4233,RCCP2,AUTS9,HGFR,P08581,ENSG00000105976,MET
chr7	116364199	116395478	CB988551	+	L1PA2	-	MET	met proto-oncogene (hepatocyte growth factor receptor)	4234	7:116699085-116796125	7q32	yes		papillary renal, head-neck squamous cell	papillary renal	familial papillary renal cancer	E	Dom	Mis				4233,RCCP2,AUTS9,HGFR,P08581,ENSG00000105976,MET
chr7	116364153	116380998	DA435532	+	L1PA2	-	MET	met proto-oncogene (hepatocyte growth factor receptor)	4236	7:116699085-116796127	7q34	yes		papillary renal, head-neck squamous cell	papillary renal	familial papillary renal cancer	E	Dom	Mis				4233,RCCP2,AUTS9,HGFR,P08581,ENSG00000105976,MET
chr7	116364175	116381033	DA459984	+	L1PA2	-	MET	met proto-oncogene (hepatocyte growth factor receptor)	4237	7:116699085-116796128	7q35	yes		papillary renal, head-neck squamous cell	papillary renal	familial papillary renal cancer	E	Dom	Mis				4233,RCCP2,AUTS9,HGFR,P08581,ENSG00000105976,MET
chr17	29455475	29496982	DB068326	+	L1PA13	-	NF1	neurofibromatosis type 1 gene	4763	17:31095310-31374155	17q12	yes	yes	neurofibroma, glioma	neurofibroma, glioma	neurofibromatosis type 1	O	Rec	D, Mis, N, F, S, O				NF1,NFNS,P21359,ENSG00000196712,4763
chr9	102628758	102657290	HY028346	-	L1M1	+	NR4A3	nuclear receptor subfamily 4, group A, member 3 (NOR1)	8013	9:99828041-99863867	9q22	yes		extraskeletal myxoid chondrosarcoma			M	Dom	T	EWSR1, TAF15, TCF12, TFG			NR4A3,MINOR,CSMF,NOR1,CHN,Q92570,ENSG00000119508,8013
chr1	164761470	164776917	BP262314	+	L1MB3	-	PBX1	pre-B-cell leukemia transcription factor 1	5087	1:164559824-164846677	1q23	yes		pre B-ALL, myoepithelioma			L, M	Dom	T	TCF3, EWSR1			PBX1,P40424,5087
chr1	144676875	144705658	BQ130421	-	L1PB1	+	PDE4DIP	phosphodiesterase 4D interacting protein (myomegalin)	9659	1:148889754-149031985	1q12	yes		MPN			L	Dom	T	PDGFRB			PDE4DIP,ENSG00000178104,9659
chr1	144952202	144980974	BQ130421	-	L1PB1	+	PDE4DIP	phosphodiesterase 4D interacting protein (myomegalin)	9660	1:148889754-149031986	2q12	yes		MPN			L	Dom	T	PDGFRB			PDE4DIP,ENSG00000178104,9660
chr17	66409763	66519892	DA108801	+	L1PA3	-	PRKAR1A	protein kinase, cAMP-dependent, regulatory, type I, alpha (tissue specific extinguisher 1)	5573	17:68515400-68530449	17q23-q24	yes	yes	papillary thyroid	myxoma, endocrine, papillary thyroid	Carney complex	E, M	Dom, Rec	T, Mis, N, F, S	RET			5573,DKFZp779L0468,CAR,CNC,TSE1,PPNAD1,MGC17251,PKR1,CNC1,P10644,PRKAR1,ENSG00000108946,PRKAR1A
chr17	66409815	66519927	DA122006	+	L1PA3	-	PRKAR1A	protein kinase, cAMP-dependent, regulatory, type I, alpha (tissue specific extinguisher 1)	5574	17:68515400-68530450	17q23-q25	yes	yes	papillary thyroid	myxoma, endocrine, papillary thyroid	Carney complex	E, M	Dom, Rec	T, Mis, N, F, S	RET			5573,DKFZp779L0468,CAR,CNC,TSE1,PPNAD1,MGC17251,PKR1,CNC1,P10644,PRKAR1,ENSG00000108946,PRKAR1A
chr17	66409825	66416583	BG994996	+	L1PA3	-	PRKAR1A	protein kinase, cAMP-dependent, regulatory, type I, alpha (tissue specific extinguisher 1)	5577	17:68515400-68530453	17q23-q28	yes	yes	papillary thyroid	myxoma, endocrine, papillary thyroid	Carney complex	E, M	Dom, Rec	T, Mis, N, F, S	RET			5573,DKFZp779L0468,CAR,CNC,TSE1,PPNAD1,MGC17251,PKR1,CNC1,P10644,PRKAR1,ENSG00000108946,PRKAR1A
chr17	66409880	66424904	BU943355	+	L1PA3	-	PRKAR1A	protein kinase, cAMP-dependent, regulatory, type I, alpha (tissue specific extinguisher 1)	5578	17:68515400-68530454	17q23-q29	yes	yes	papillary thyroid	myxoma, endocrine, papillary thyroid	Carney complex	E, M	Dom, Rec	T, Mis, N, F, S	RET			5573,DKFZp779L0468,CAR,CNC,TSE1,PPNAD1,MGC17251,PKR1,CNC1,P10644,PRKAR1,ENSG00000108946,PRKAR1A
chr17	66409782	66437236	DA932695	+	L1PA3	-	PRKAR1A	protein kinase, cAMP-dependent, regulatory, type I, alpha (tissue specific extinguisher 1)	5579	17:68515400-68530455	17q23-q30	yes	yes	papillary thyroid	myxoma, endocrine, papillary thyroid	Carney complex	E, M	Dom, Rec	T, Mis, N, F, S	RET			5573,DKFZp779L0468,CAR,CNC,TSE1,PPNAD1,MGC17251,PKR1,CNC1,P10644,PRKAR1,ENSG00000108946,PRKAR1A
chr17	66409870	66416649	DA359148	+	L1PA3	-	PRKAR1A	protein kinase, cAMP-dependent, regulatory, type I, alpha (tissue specific extinguisher 1)	5580	17:68515400-68530456	17q23-q31	yes	yes	papillary thyroid	myxoma, endocrine, papillary thyroid	Carney complex	E, M	Dom, Rec	T, Mis, N, F, S	RET			5573,DKFZp779L0468,CAR,CNC,TSE1,PPNAD1,MGC17251,PKR1,CNC1,P10644,PRKAR1,ENSG00000108946,PRKAR1A
chr17	66409880	66521090	DB153472	+	L1PA3	-	PRKAR1A	protein kinase, cAMP-dependent, regulatory, type I, alpha (tissue specific extinguisher 1)	5575	17:68515400-68530451	17q23-q26	yes	yes	papillary thyroid	myxoma, endocrine, papillary thyroid	Carney complex	E, M	Dom, Rec	T, Mis, N, F, S	RET			5573,DKFZp779L0468,CAR,CNC,TSE1,PPNAD1,MGC17251,PKR1,CNC1,P10644,PRKAR1,ENSG00000108946,PRKAR1A
chr17	66409893	66519946	DB141940	+	L1PA3	-	PRKAR1A	protein kinase, cAMP-dependent, regulatory, type I, alpha (tissue specific extinguisher 1)	5576	17:68515400-68530452	17q23-q27	yes	yes	papillary thyroid	myxoma, endocrine, papillary thyroid	Carney complex	E, M	Dom, Rec	T, Mis, N, F, S	RET			5573,DKFZp779L0468,CAR,CNC,TSE1,PPNAD1,MGC17251,PKR1,CNC1,P10644,PRKAR1,ENSG00000108946,PRKAR1A
chr8	117837165	117861454	BG186486	+	L1MEc	-	RAD21	RAD21 homolog (S. pombe)	5885	8:116847500-116866729	q24.11	yes		AML, endometrium, colorectal, lung			L, E	Rec	Mis, N, F		yes	Cornelia de Lange syndrome-4	RAD21,HR21,SCC1,FLJ40596,HRAD21,NXP1,O60216,MCD1,hHR21,FLJ25655,KIAA0078,ENSG00000164754,5885
chr14	68310149	68353867	DB473686	+	L1PA16	-	RAD51B	RAD51 paralog B	5890	14:67823544-68594603	14q23-q24.2	yes		lipoma, uterine leiomyoma			M	Dom	T	HMGA2			5890,ENSG00000182185,MGC34245,RAD51B,REC2,R51H2,hREC2,O15315,RAD51L1,RAD51L1
chr3	49397656	49413187	BQ373443	-	L1MB8	+	RHOA	ras homolog family member A	387	3:49360209-49375589	3p21.3	yes		diffuse gastric, T cell lymphomas, paediatric Burkitt lymphoma			E, L	Dom	Mis, F, O				RHOA,ENSG00000067560,Rho12,ARH12,RHO12,RHOH12,RhoA,ARHA,387
chr3	128350963	128370372	DC412089	-	L1MC4a	+	RPN1	ribophorin I	6184	3:128620411-128650800	3q21.3-q25.2	yes		AML			L	Dom	T	MECOM			6184,OST1,P04843,ENSG00000163902,RPN1
chr3	9106089	9258440	BG722072	-	L1MB3	+	SRGAP3	SLIT-ROBO Rho GTPase activating protein 3	9901	3:8985519-9248951	3p25.3	yes		pilocytic astrocytoma			O	Dom	T	RAF1			SRGAP3,MEGAP,WRP,KIAA0411,ARHGAP14,ENSG00000196220,9901
chr3	9121709	9258450	DB047370	-	L1MB3	+	SRGAP3	SLIT-ROBO Rho GTPase activating protein 4	9902	3:8985519-9248952	3p25.4	yes		pilocytic astrocytoma			O	Dom	T	RAF2			SRGAP3,MEGAP,WRP,KIAA0411,ARHGAP14,ENSG00000196220,9902
chr1	115006954	115019711	BF950846	-	L1MEf	+	TRIM33	tripartite motif-containing 33 (PTC7,TIF1G)	51592	1:114397648-114511076	1p13	yes		papillary thyroid			E	Dom	T	RET			TRIM33,RFG7,TIF1GAMMA,TIFGAMMA,PTC7,TIF1G,FLJ32925,TF1G,Q9UPN9,ENSG00000197323,51592
chr16	2116229	2120580	AL120653	+	L1MB8	-	TSC2	tuberous sclerosis 2 gene	7249	16:2048616-2088610	16p13.3	yes	yes	pulmonary lymphangioleiomyomatosis (LAM), renal angiomyolipoma, HNSCC	hamartoma, renal cell carcinoma, tuberous sclerosis tuber	Tuberous sclerosis 2	E, O	Rec	D, Mis, N, F, S				7249,FLJ43106,TSC4,tuberin,LAM,ENSG00000103197,TSC2
***indicates potential matching of tissue source between Cosmic and EST identified
