# Supplementary material for: Genome-wide characterization of human L1 antisense promoter-driven transcripts
Source: BMC Genomics. 2016 Jun 14;17:463. doi: 10.1186/s12864-016-2800-5 (PMC4908685; doi:10.1186/s12864-016-2800-5)
Supplement: Additional file 8: Table S7. — (excel) Summary of ESTs supporting putative L1 ASP transcript where an independent EST supported L1 exonization. These L1 ASP transcripts are considered to be potentially explained by L1 exonization and are of lower confidence. (XLSX 187 kb) [file 12864_2016_2800_MOESM8_ESM.xlsx]

## Sheet: Table_S7
EST chrom	EST start	EST end	EST ID	EST strand	L1 ASP source	L1 strand	gene name	gene start	gene end	gene strand	multiple alignments?	manual validation	detailed tissue note	tissue classification	cell line	normal or cancerous	previously identified in literature or CGATE
chr8	117950784	117955161	DB451341	+	HAL1-2a MD	-	AARD	117950463	117956239	+	single alignment	yes	testis	testis	NA	normal	no
chr17	67309239	67310908	BG926885	-	L1MD2	+	ABCA5	67240575	67323323	-	single alignment	yes	cartilage	cartilage	NA	normal	yes
chr17	67309359	67310825	BG896532	-	L1MD2	+	ABCA5	67240575	67323323	-	single alignment	yes	cartilage	cartilage	NA	normal	yes
chr17	67305410	67310664	BX497427	-	L1MD2	+	ABCA5	67240575	67323323	-	single alignment	yes	liver	liver/spleen	NA	normal	yes
chr3	183908423	183910478	CX761567	+	L1MB7	-	ABCF3	183903862	183911795	+	single alignment	yes	Blastocyst	embryonic	NA	normal	no
chr3	132297676	132339250	DA029536	-	L1MEe	+	ACAD11	132276981	132378975	-	single alignment	yes	NA	NA	NA	NA	no
chr7	149944590	149946145	BQ012404	-	L1MDb	+	ACTR3C	149944300	150020758	-	single alignment	yes	Placenta;Placenta	placenta	NA	normal	no
chr2	54374528	54532163	BG194114	+	HAL1	-	ACYP2	54342409	54532435	+	single alignment	yes	NA	fibroblast	HT1080	cancerous	yes
chr2	54374528	54532280	BG205386	+	HAL1	-	ACYP2	54342409	54532435	+	single alignment	yes	NA	fibroblast	HT1080	cancerous	yes
chr2	54374536	54532083	BG197629	+	HAL1	-	ACYP2	54342409	54532435	+	single alignment	yes	NA	fibroblast	HT1080	cancerous	yes
chr2	54374529	54532281	CD679178	+	HAL1	-	ACYP2	54342409	54532435	+	single alignment	yes	Eye;Trabecular meshwork	eye	NA	normal	yes
chr8	39463248	39466632	BG192049	+	L1PB1	-	ADAM18	39442086	39587583	+	single alignment	yes	NA	fibroblast	HT1080	cancerous	no
chr4	2906390	2909540	CK429763	+	L1ME3A	-	ADD1	2845876	2931802	+	single alignment	yes	Eye;lacrimal gland	eye	NA	normal	no
chr1	202910813	202914664	BM747761	-	L1PB3	+	ADIPOR1	202909952	202927524	-	single alignment	yes	Stomach ;Stomach	stomach	SNU-484	normal	no
chr1	202910816	202914664	BM757808	-	L1PB3	+	ADIPOR1	202909952	202927524	-	single alignment	yes	Stomach ;Stomach	stomach	SNU-484	normal	no
chr1	202910562	202914663	BX326015	-	L1PB3	+	ADIPOR1	202909952	202927524	-	single alignment	yes	NA	blood	JURKAT	cancerous	no
chr10	5043801	5049632	BE827234	-	L1M4c	+	AKR1C2	5029967	5060225	-	single alignment	yes	lung tumor	lung	NA	cancerous	no
chr10	5046071	5049699	BF883974	-	L1M4c	+	AKR1C2	5029967	5060225	-	single alignment	yes	lung tumor	lung	NA	cancerous	no
chr19	40761150	40775496	DA411408	-	L1ME3	+	AKT2	40736223	40791302	-	single alignment	yes	thalamus	brain	NA	normal	no
chr2	202580453	202584848	AW905617	-	L1MB7	+	ALS2	202564985	202645895	-	single alignment	yes	nervous normal	brain	NA	normal	no
chr2	202582799	202584826	AW905587	-	L1MB7	+	ALS2	202564985	202645895	-	single alignment	yes	nervous normal	brain	NA	normal	no
chr2	112613806	112614459	BM352578	-	L1MD2	+	ANAPC1	112525213	112641741	-	single alignment	yes	Purified pancreatic islet ;Pancreas	pancreas	NA	normal	no
chr2	112613937	112614675	BM352884	-	L1MD2	+	ANAPC1	112525213	112641741	-	single alignment	yes	Purified pancreatic islet ;Pancreas	pancreas	NA	normal	no
chr2	112613806	112614486	CK821895	-	L1MD2	+	ANAPC1	112525213	112641741	-	single alignment	yes	Purified pancreatic islet ;Pancreas	pancreas	NA	normal	no
chr2	112613954	112614642	CK821894	-	L1MD2	+	ANAPC1	112525213	112641741	-	single alignment	yes	Purified pancreatic islet ;Pancreas	pancreas	NA	normal	no
chr2	112614105	112614675	DN949237	-	L1MD2	+	ANAPC1	112525213	112641741	-	single alignment	yes	Purified pancreatic islet ;Pancreas	pancreas	NA	normal	no
chr2	89103840	89106054	DB519041	+	L1M1	-	ANKRD36BP2	89065418	89106109	+	single alignment	yes	testis	testis	NA	normal	no
chr10	81928731	81935914	BE513759	-	L1MC4a	+	ANXA11	81914879	81965433	-	single alignment	yes	Burkitt lymphoma ;lymph	blood	NA	cancerous	no
chr10	81928912	81935907	BE871174	-	L1MC4a	+	ANXA11	81914879	81965433	-	single alignment	yes	adenocarcinoma ;colon	colon	NA	cancerous	no
chr10	81926980	81935929	BF689901	-	L1MC4a	+	ANXA11	81914879	81965433	-	single alignment	yes	melanotic melanoma;skin	skin	unnamed cell line	cancerous	no
chr10	81926705	81935914	BG679353	-	L1MC4a	+	ANXA11	81914879	81965433	-	single alignment	yes	squamous cell carcinoma ;skin	skin	NA	cancerous	no
chr10	81928747	81935929	BG769497	-	L1MC4a	+	ANXA11	81914879	81965433	-	single alignment	yes	melanotic melanoma;skin	skin	unnamed cell line	cancerous	no
chr10	81929009	81935908	R12634	-	L1MC4a	+	ANXA11	81914879	81965433	-	single alignment	yes	whole brain	brain	NA	normal	no
chr11	34904980	34918360	EL954639	-	L1MEd	+	APIP	34903842	34937958	-	single alignment	yes	eyeball	eye	NA	normal	no
chr1	10491425	10511712	HY353474	+	L1MC4	-	APITD1	10490158	10502872	+	single alignment	yes	brain	brain	NA	normal	no
chr1	10491425	10511712	HY353474	+	L1MC4	-	APITD1-CORT	10490158	10512060	+	single alignment	yes	brain	brain	NA	normal	no
chrX	23851464	23874501	AA410995	-	L1PA15	+	APOO	23851464	23926057	-	single alignment	yes	mixed (see below);Pooled human melanocyte	melanocyte	NA	normal	no
chrX	23851478	23874501	AI804204	-	L1PA15	+	APOO	23851464	23926057	-	single alignment	yes	mixed (see below);Pooled human melanocyte	melanocyte	NA	normal	no
chrX	23851479	23874501	AI828793	-	L1PA15	+	APOO	23851464	23926057	-	single alignment	yes	uterus	uterus	NA	cancerous	no
chrX	23851469	23874509	DB561932	-	L1PA15	+	APOO	23851464	23926057	-	single alignment	yes	hypothalamus	brain	NA	normal	no
chrX	23851497	23874500	H84575	-	L1PA15	+	APOO	23851464	23926057	-	single alignment	yes	retina ;eye	eye	NA	normal	no
chrX	23858433	23874501	BI061193	-	L1PA15	+	APOO	23851464	23926057	-	single alignment	yes	uterus tumor	uterus	NA	cancerous	no
chr2	241615839	241617343	CA774443	-	HAL1	-	AQP12A	241631261	241637900	+	multiple alignment	yes: ambiguity due to multiple alignment	Purified pancreatic islet ;Pancreas	pancreas	NA	normal	no
chr2	241636391	241637895	CA774443	+	HAL1	-	AQP12A	241631261	241637900	+	multiple alignment	yes: ambiguity due to multiple alignment	Purified pancreatic islet ;Pancreas	pancreas	NA	normal	no
chr2	241615839	241617343	CA774443	-	HAL1	-	AQP12B	241615834	241622317	-	multiple alignment	yes: ambiguity due to multiple alignment	Purified pancreatic islet ;Pancreas	pancreas	NA	normal	no
chr2	241636391	241637895	CA774443	+	HAL1	-	AQP12B	241615834	241622317	-	multiple alignment	yes: ambiguity due to multiple alignment	Purified pancreatic islet ;Pancreas	pancreas	NA	normal	no
chr22	43213192	43213844	AA484561	-	HAL1b	+	ARFGAP3	43192531	43253408	-	single alignment	yes	liver	liver/spleen	NA	normal	no
chr22	43204839	43213863	AI904804	-	HAL1b	+	ARFGAP3	43192531	43253408	-	single alignment	yes	breast	breast	NA	normal	no
chr22	43195138	43213813	AU309855	-	HAL1b	+	ARFGAP3	43192531	43253408	-	single alignment	yes	neuroblastoma	brain	NA	cancerous	no
chr22	43195062	43213863	BG260155	-	HAL1b	+	ARFGAP3	43192531	43253408	-	single alignment	yes	transitional cell papilloma;bladder	bladder	unnamed cell line	cancerous	no
chr22	43195044	43213863	BX407227	-	HAL1b	+	ARFGAP3	43192531	43253408	-	single alignment	yes	brain;FETAL BRAIN	brain	NA	normal	no
chr22	43204778	43213854	BX409438	-	HAL1b	+	ARFGAP3	43192531	43253408	-	single alignment	yes	brain;FETAL BRAIN	brain	NA	normal	no
chr22	43195117	43213804	DB032196	-	HAL1b	+	ARFGAP3	43192531	43253408	-	single alignment	yes	testis	testis	NA	normal	no
chr22	43193553	43213811	GR938604	-	HAL1b	+	ARFGAP3	43192531	43253408	-	single alignment	yes	NA	NA	NA	NA	no
chr22	43193553	43213814	GR938603	-	HAL1b	+	ARFGAP3	43192531	43253408	-	single alignment	yes	NA	NA	NA	NA	no
chr22	43193553	43213815	GR938615	-	HAL1b	+	ARFGAP3	43192531	43253408	-	single alignment	yes	NA	NA	NA	NA	no
chr22	43193553	43213815	GR938628	-	HAL1b	+	ARFGAP3	43192531	43253408	-	single alignment	yes	NA	NA	NA	NA	no
chr22	43193553	43213817	GR938543	-	HAL1b	+	ARFGAP3	43192531	43253408	-	single alignment	yes	NA	NA	NA	NA	no
chr22	43193553	43213827	GR938616	-	HAL1b	+	ARFGAP3	43192531	43253408	-	single alignment	yes	NA	NA	NA	NA	no
chr22	43193553	43213829	GR938580	-	HAL1b	+	ARFGAP3	43192531	43253408	-	single alignment	yes	NA	NA	NA	NA	no
chr22	43193553	43213830	GR938555	-	HAL1b	+	ARFGAP3	43192531	43253408	-	single alignment	yes	NA	NA	NA	NA	no
chr22	43193553	43213861	GR938568	-	HAL1b	+	ARFGAP3	43192531	43253408	-	single alignment	yes	NA	NA	NA	NA	no
chr22	43195096	43213863	GR941097	-	HAL1b	+	ARFGAP3	43192531	43253408	-	single alignment	yes	NA	NA	NA	NA	no
chr18	6894837	6912225	AI198868	+	L1MC4a	-	ARHGAP28	6834431	6915712	+	single alignment	not tested	NA	NA	NA	NA	no
chr18	6894831	6912240	BE768969	+	L1MC4a	-	ARHGAP28	6834431	6915712	+	single alignment	not tested	prostate tumor	prostate	NA	cancerous	no
chr18	6894831	6912438	CN358095	+	L1MC4a	-	ARHGAP28	6834431	6915712	+	single alignment	not tested	embryonic stem cell	embryonic	NA	normal	no
chr18	6894835	6912566	CN358096	+	L1MC4a	-	ARHGAP28	6834431	6915712	+	single alignment	not tested	embryonic stem cells	embryonic	NA	normal	no
chr2	232072860	232104719	BG763266	+	L1MD	-	ARMC9	232063259	232209914	+	single alignment	not tested	melanotic melanoma;skin	skin	unnamed cell line	cancerous	no
chr2	232072860	232104736	BG763191	+	L1MD	-	ARMC9	232063259	232209914	+	single alignment	not tested	melanotic melanoma;skin	skin	unnamed cell line	cancerous	no
chr2	232072860	232104755	BG761151	+	L1MD	-	ARMC9	232063259	232209914	+	single alignment	not tested	melanotic melanoma;skin	skin	unnamed cell line	cancerous	no
chr2	232072860	232104755	BG764906	+	L1MD	-	ARMC9	232063259	232209914	+	single alignment	not tested	melanotic melanoma;skin	skin	unnamed cell line	cancerous	no
chr2	232072860	232104755	BG766944	+	L1MD	-	ARMC9	232063259	232209914	+	single alignment	not tested	melanotic melanoma;skin	skin	unnamed cell line	cancerous	no
chrX	100764386	100786769	BE047646	+	HAL1	-	ARMCX4	100740240	100790975	+	single alignment	not tested	tumor;brain	brain	NA	cancerous	no
chr1	197112919	197115510	AI126836	-	L1MDb	+	ASPM	197053256	197115824	-	single alignment	not tested	heart	eye	NA	normal	yes
chr1	197112710	197115573	AW975800	-	L1MDb	+	ASPM	197053256	197115824	-	single alignment	not tested	NA	NA	NA	NA	yes
chr1	197113087	197115665	BG163291	-	L1MDb	+	ASPM	197053256	197115824	-	single alignment	not tested	kidney;hypernephroma	kidney	unnamed cell line	cancerous	yes
chr1	197112711	197115480	BU622483	-	L1MDb	+	ASPM	197053256	197115824	-	single alignment	not tested	Chondrosarcoma;Cell lines	bone	unnamed cell line	cancerous	yes
chr10	123503243	123601182	DA443015	-	L1PB1	+	ATE1	123499935	123687578	-	single alignment	not tested	tongue; tumor tissue	head/neck	NA	cancerous	no
chr18	43669530	43679058	BE779968	-	L1PA10	+	ATP5A1	43664109	43684199	-	single alignment	not tested	eye;retinoblastoma	eye	NA	normal	no
chr14	50781308	50792376	AV702886	+	L1MD2	-	ATP5S	50779046	50792946	+	single alignment	not tested	Adrenal gland	adrenal gland	NA	normal	no
chr14	50781308	50792668	BU189283	+	L1MD2	-	ATP5S	50779046	50792946	+	single alignment	not tested	melanotic melanoma ;skin	skin	NA	cancerous	no
chr14	50781308	50792400	HY098010	+	L1MD2	-	ATP5S	50779046	50792946	+	single alignment	not tested	thymus	thymus	NA	normal	no
chr14	50781308	50792414	HY085463	+	L1MD2	-	ATP5S	50779046	50792946	+	single alignment	not tested	thymus	thymus	NA	normal	no
chr13	103469281	103484047	DB123782	+	L1MC4	-	BIVM	103451398	103493888	+	single alignment	not tested	thymus	thymus	NA	normal	no
chr13	103469281	103484047	DB123782	+	L1MC4	-	BIVM-ERCC5	103459495	103528351	+	single alignment	not tested	thymus	thymus	NA	normal	no
chr14	19653939	19681507	BM476160	+	L1MA6	+	BMS1P17	16162065	16172265	+	multiple alignment	yes: ambiguity due to multiple alignment	small intestine;duodenal adenocarcinoma	intestine	unnamed cell line	cancerous	no
chr14	19653919	19680729	CA429868	+	L1MA6	+	BMS1P17	16162065	16172265	+	multiple alignment	yes: ambiguity due to multiple alignment	Chondrosarcoma;Cell Line	bone	unnamed cell line	cancerous	no
chr14	19653550	19680737	CD109656	+	L1MA6	+	BMS1P17	16162065	16172265	+	multiple alignment	yes: ambiguity due to multiple alignment	placenta;Human Placenta	placenta	NA	normal	no
chr14	19893877	19921423	BM476160	-	L1MA6	+	BMS1P17	16162065	16172265	+	multiple alignment	yes: ambiguity due to multiple alignment	small intestine;duodenal adenocarcinoma	intestine	unnamed cell line	cancerous	no
chr14	19894655	19921443	CA429868	-	L1MA6	+	BMS1P17	16162065	16172265	+	multiple alignment	yes: ambiguity due to multiple alignment	Chondrosarcoma;Cell Line	bone	unnamed cell line	cancerous	no
chr14	19894647	19921812	CD109656	-	L1MA6	+	BMS1P17	16162065	16172265	+	multiple alignment	yes: ambiguity due to multiple alignment	placenta;Human Placenta	placenta	NA	normal	no
chr22	16161574	16189096	BM476160	-	L1MA6	+	BMS1P17	16162065	16172265	+	multiple alignment	yes: ambiguity due to multiple alignment	small intestine;duodenal adenocarcinoma	intestine	unnamed cell line	cancerous	no
chr22	16162352	16189116	CA429868	-	L1MA6	+	BMS1P17	16162065	16172265	+	multiple alignment	yes: ambiguity due to multiple alignment	Chondrosarcoma;Cell Line	bone	unnamed cell line	cancerous	no
chr22	16162344	16189485	CD109656	-	L1MA6	+	BMS1P17	16162065	16172265	+	multiple alignment	yes: ambiguity due to multiple alignment	placenta;Human Placenta	placenta	NA	normal	no
chr14	19653939	19681507	BM476160	+	L1MA6	+	BMS1P18	16162065	16172265	+	multiple alignment	yes: ambiguity due to multiple alignment	small intestine;duodenal adenocarcinoma	intestine	unnamed cell line	cancerous	no
chr14	19653919	19680729	CA429868	+	L1MA6	+	BMS1P18	16162065	16172265	+	multiple alignment	yes: ambiguity due to multiple alignment	Chondrosarcoma;Cell Line	bone	unnamed cell line	cancerous	no
chr14	19653550	19680737	CD109656	+	L1MA6	+	BMS1P18	16162065	16172265	+	multiple alignment	yes: ambiguity due to multiple alignment	placenta;Human Placenta	placenta	NA	normal	no
chr14	19893877	19921423	BM476160	-	L1MA6	+	BMS1P18	16162065	16172265	+	multiple alignment	yes: ambiguity due to multiple alignment	small intestine;duodenal adenocarcinoma	intestine	unnamed cell line	cancerous	no
chr14	19894655	19921443	CA429868	-	L1MA6	+	BMS1P18	16162065	16172265	+	multiple alignment	yes: ambiguity due to multiple alignment	Chondrosarcoma;Cell Line	bone	unnamed cell line	cancerous	no
chr14	19894647	19921812	CD109656	-	L1MA6	+	BMS1P18	16162065	16172265	+	multiple alignment	yes: ambiguity due to multiple alignment	placenta;Human Placenta	placenta	NA	normal	no
chr22	16161574	16189096	BM476160	-	L1MA6	+	BMS1P18	16162065	16172265	+	multiple alignment	yes: ambiguity due to multiple alignment	small intestine;duodenal adenocarcinoma	intestine	unnamed cell line	cancerous	no
chr22	16162352	16189116	CA429868	-	L1MA6	+	BMS1P18	16162065	16172265	+	multiple alignment	yes: ambiguity due to multiple alignment	Chondrosarcoma;Cell Line	bone	unnamed cell line	cancerous	no
chr22	16162344	16189485	CD109656	-	L1MA6	+	BMS1P18	16162065	16172265	+	multiple alignment	yes: ambiguity due to multiple alignment	placenta;Human Placenta	placenta	NA	normal	no
chr12	103656047	103670970	DB506879	-	L1MC3	+	C12orf42	103695718	103889788	-	single alignment	not tested	testis	testis	NA	normal	no
chr12	121441712	121442897	BG325575	-	L1MC4	+	C12orf43	121440224	121454305	-	single alignment	not tested	renal cell adenocarcinoma ;kidney	kidney	NA	cancerous	no
chr1	1018207	1041507	BX422840	-	L1MEf	+	C1orf159	1017197	1051736	-	single alignment	not tested	ADULT BRAIN ;brain	brain	NA	normal	no
chr1	1022522	1041430	DA941903	-	L1MEf	+	C1orf159	1017197	1051736	-	single alignment	not tested	spleen	spleen	NA	normal	no
chr1	1022534	1041430	DA061307	-	L1MEf	+	C1orf159	1017197	1051736	-	single alignment	not tested	cerebellum	brain	NA	normal	no
chr1	1025731	1041598	DA103600	-	L1MEf	+	C1orf159	1017197	1051736	-	single alignment	not tested	cerebellum	brain	NA	normal	no
chr9	88836384	88852075	AI285935	-	L1MCa	+	C9orf153	88835179	88874572	-	single alignment	not tested	pooled	pooled	NA	normal	no
chrX	15739617	15790670	BP379022	+	L1ME4a	-	CA5B	15756411	15805748	+	single alignment	not tested	uterus	uterus	NA	normal	no
chr2	231678724	231683409	AA459901	+	L1M4b	-	CAB39	231577556	231685790	+	single alignment	not tested	ovary;ovarian tumor	ovary	NA	cancerous	no
chr2	231678724	231683428	AA478049	+	L1M4b	-	CAB39	231577556	231685790	+	single alignment	not tested	ovary;ovarian tumor	ovary	NA	cancerous	no
chr2	231678738	231683445	AA437381	+	L1M4b	-	CAB39	231577556	231685790	+	single alignment	not tested	ovary;ovarian tumor	ovary	NA	cancerous	no
chr2	231678763	231683567	BE281056	+	L1M4b	-	CAB39	231577556	231685790	+	single alignment	not tested	placenta;choriocarcinoma	placenta	NA	cancerous	no
chr2	231678763	231683842	CD300219	+	L1M4b	-	CAB39	231577556	231685790	+	single alignment	not tested	Testis	testis	NA	normal	no
chr2	231678763	231683586	DA773145	+	L1M4b	-	CAB39	231577556	231685790	+	single alignment	not tested	brain	brain	NA	normal	no
chr2	231678776	231683633	DA397099	+	L1M4b	-	CAB39	231577556	231685790	+	single alignment	not tested	thalamus	brain	NA	normal	no
chr2	231678697	231682897	DB137245	+	L1M4b	-	CAB39	231577556	231685790	+	single alignment	not tested	thymus	thymus	NA	normal	no
chr22	30126949	30127583	AW007574	-	L1ME4a	+	CABP7	30116343	30127820	+	single alignment	Yes	colon	colon	NA	normal	no
chr5	179132688	179134192	AA374821	+	HAL1-2a MD	-	CANX	179125929	179158639	+	single alignment	yes	lung	lung	HSC172 (16PDL)	normal	no
chr5	179132724	179135306	AA476446	+	HAL1-2a MD	-	CANX	179125929	179158639	+	single alignment	yes	NA	NA	NA	NA	no
chr5	179132747	179135298	AA476559	+	HAL1-2a MD	-	CANX	179125929	179158639	+	single alignment	yes	NA	NA	NA	NA	no
chr5	179132800	179136045	AA317812	+	HAL1-2a MD	-	CANX	179125929	179158639	+	single alignment	yes	retina	eye	NA	normal	no
chr5	179132773	179136481	AW503989	+	HAL1-2a MD	-	CANX	179125929	179158639	+	single alignment	yes	lymph	lymph	MGC85	normal	no
chr5	179132677	179137049	BE892542	+	HAL1-2a MD	-	CANX	179125929	179158639	+	single alignment	yes	melanotic melanoma ;skin	skin	NA	cancerous	no
chr5	179132677	179137066	BE271701	+	HAL1-2a MD	-	CANX	179125929	179158639	+	single alignment	yes	ovary;adenocarcinoma cell line	ovary	unnamed cell line	cancerous	no
chr5	179132700	179135357	BE001258	+	HAL1-2a MD	-	CANX	179125929	179158639	+	single alignment	yes	breast normal	breast	NA	normal	no
chr5	179132677	179136994	BG911773	+	HAL1-2a MD	-	CANX	179125929	179158639	+	single alignment	yes	brain	brain	NA	normal	no
chr5	179132679	179133334	BG460174	+	HAL1-2a MD	-	CANX	179125929	179158639	+	single alignment	yes	NA	fibroblast	HT1080	cancerous	no
chr5	179132677	179136980	BI192957	+	HAL1-2a MD	-	CANX	179125929	179158639	+	single alignment	yes	epithelioid carcinoma cell line ;pancreas	pancreas	unnamed cell line	cancerous	no
chr5	179132682	179136061	BP352595	+	HAL1-2a MD	-	CANX	179125929	179158639	+	single alignment	yes	NA	head/neck	TE13	cancerous	no
chr5	179132710	179136946	BP244138	+	HAL1-2a MD	-	CANX	179125929	179158639	+	single alignment	yes	liver	liver/spleen	HepG2	normal	no
chr5	179132712	179136954	BP242031	+	HAL1-2a MD	-	CANX	179125929	179158639	+	single alignment	yes	liver	liver/spleen	HepG2	normal	no
chr5	179132739	179137006	BP239866	+	HAL1-2a MD	-	CANX	179125929	179158639	+	single alignment	yes	liver	liver/spleen	HepG2	normal	no
chr5	179132743	179135384	BP242633	+	HAL1-2a MD	-	CANX	179125929	179158639	+	single alignment	yes	liver	liver/spleen	HepG2	normal	no
chr5	179132745	179136981	BP376456	+	HAL1-2a MD	-	CANX	179125929	179158639	+	single alignment	yes	uterus	uterus	NA	normal	no
chr5	179132788	179134192	BP238890	+	HAL1-2a MD	-	CANX	179125929	179158639	+	single alignment	yes	liver	liver/spleen	HepG2	normal	no
chr5	179132795	179137044	BP360292	+	HAL1-2a MD	-	CANX	179125929	179158639	+	single alignment	yes	thalamus	brain	NA	normal	no
chr5	179132808	179137038	BP334377	+	HAL1-2a MD	-	CANX	179125929	179158639	+	single alignment	yes	salivary gland	salivary gland	NA	normal	no
chr5	179132810	179137060	BP346093	+	HAL1-2a MD	-	CANX	179125929	179158639	+	single alignment	yes	synovial membrane	brain	NA	normal	no
chr5	179132677	179143220	BQ428000	+	HAL1-2a MD	-	CANX	179125929	179158639	+	single alignment	yes	melanotic melanoma ;skin	skin	NA	cancerous	no
chr5	179132681	179143290	BQ220176	+	HAL1-2a MD	-	CANX	179125929	179158639	+	single alignment	yes	melanotic melanoma ;skin	skin	NA	cancerous	no
chr5	179132747	179143236	BQ941814	+	HAL1-2a MD	-	CANX	179125929	179158639	+	single alignment	yes	sciatic nerve	brain	NA	normal	no
chr5	179132792	179137047	BQ305568	+	HAL1-2a MD	-	CANX	179125929	179158639	+	single alignment	yes	breast	breast	NA	normal	no
chr5	179132799	179137049	BQ305881	+	HAL1-2a MD	-	CANX	179125929	179158639	+	single alignment	yes	breast	breast	NA	normal	no
chr5	179132802	179143296	BQ720459	+	HAL1-2a MD	-	CANX	179125929	179158639	+	single alignment	yes	sympathetic trunk	brain	NA	normal	no
chr5	179132677	179135350	CA392731	+	HAL1-2a MD	-	CANX	179125929	179158639	+	single alignment	yes	RPE/choroid ;Eye	eye	NA	normal	no
chr5	179132787	179146717	CD358643	+	HAL1-2a MD	-	CANX	179125929	179158639	+	single alignment	yes	Testis	testis	NA	normal	no
chr5	179132677	179136916	CN481773	+	HAL1-2a MD	-	CANX	179125929	179158639	+	single alignment	yes	Eye	eye	NA	normal	no
chr5	179132677	179136970	CN423204	+	HAL1-2a MD	-	CANX	179125929	179158639	+	single alignment	yes	embryonic stem cells	embryonic	NA	normal	no
chr5	179132683	179136907	CN423233	+	HAL1-2a MD	-	CANX	179125929	179158639	+	single alignment	yes	embryonic stem cells	embryonic	NA	normal	no
chr5	179132700	179136061	CN423223	+	HAL1-2a MD	-	CANX	179125929	179158639	+	single alignment	yes	embryonic stem cell	embryonic	NA	normal	no
chr5	179132682	179136941	CV025980	+	HAL1-2a MD	-	CANX	179125929	179158639	+	single alignment	yes	mixed	pooled	NA	normal	no
chr5	179132712	179136973	CX751278	+	HAL1-2a MD	-	CANX	179125929	179158639	+	single alignment	yes	Blastocyst	embryonic	NA	normal	no
chr5	179132759	179137002	DA707677	+	HAL1-2a MD	-	CANX	179125929	179158639	+	single alignment	yes	NA	embryonic	NT2	cancerous	no
chr5	179132767	179136914	DA648312	+	HAL1-2a MD	-	CANX	179125929	179158639	+	single alignment	yes	NA	NA	NA	NA	no
chr5	179132770	179137009	DA067213	+	HAL1-2a MD	-	CANX	179125929	179158639	+	single alignment	yes	cerebellum	brain	NA	normal	no
chr5	179132771	179136972	DA328869	+	HAL1-2a MD	-	CANX	179125929	179158639	+	single alignment	yes	hippocampus	brain	NA	normal	no
chr5	179132772	179136978	DA755215	+	HAL1-2a MD	-	CANX	179125929	179158639	+	single alignment	yes	NA	embryonic	NT2	cancerous	no
chr5	179132772	179136995	DA235469	+	HAL1-2a MD	-	CANX	179125929	179158639	+	single alignment	yes	brain	brain	NA	normal	no
chr5	179132780	179137038	DA339970	+	HAL1-2a MD	-	CANX	179125929	179158639	+	single alignment	yes	hippocampus	brain	NA	normal	no
chr5	179132798	179137050	DA392997	+	HAL1-2a MD	-	CANX	179125929	179158639	+	single alignment	yes	thalamus	brain	NA	normal	no
chr5	179132677	179136061	DB078482	+	HAL1-2a MD	-	CANX	179125929	179158639	+	single alignment	yes	testis	testis	NA	normal	no
chr5	179132707	179136916	DB093225	+	HAL1-2a MD	-	CANX	179125929	179158639	+	single alignment	yes	testis	testis	NA	normal	no
chr5	179132708	179136930	DB234499	+	HAL1-2a MD	-	CANX	179125929	179158639	+	single alignment	yes	trachea	lung	NA	normal	no
chr5	179132758	179136993	DB213399	+	HAL1-2a MD	-	CANX	179125929	179158639	+	single alignment	yes	trachea	lung	NA	normal	no
chr5	179132773	179137007	DB041974	+	HAL1-2a MD	-	CANX	179125929	179158639	+	single alignment	yes	testis	testis	NA	normal	no
chr5	179132800	179137038	DB245810	+	HAL1-2a MD	-	CANX	179125929	179158639	+	single alignment	yes	uterus; tumor tissue	uterus	NA	cancerous	no
chr5	179132677	179135324	HY052197	+	HAL1-2a MD	-	CANX	179125929	179158639	+	single alignment	yes	testis	testis	NA	normal	no
chr5	179132677	179135365	HY043351	+	HAL1-2a MD	-	CANX	179125929	179158639	+	single alignment	yes	testis	testis	NA	normal	no
chr5	179132689	179136018	HY167529	+	HAL1-2a MD	-	CANX	179125929	179158639	+	single alignment	yes	NA	NA	NA	NA	no
chr5	179132689	179136024	HY173220	+	HAL1-2a MD	-	CANX	179125929	179158639	+	single alignment	yes	NA	NA	NA	NA	no
chr12	30863333	30868438	BM706352	-	L1MB3	+	CAPRIN2	30862485	30907448	-	single alignment	not tested	lens ;eye	eye	NA	normal	no
chr12	30866717	30868434	BQ067970	-	L1MB3	+	CAPRIN2	30862485	30907448	-	single alignment	not tested	brain	brain	NA	normal	no
chr12	30863318	30868444	BX433089	-	L1MB3	+	CAPRIN2	30862485	30907448	-	single alignment	not tested	brain;FETAL BRAIN	brain	NA	normal	no
chr19	11029974	11031542	AL043354	+	L1MC4a	-	CARM1	10982252	11033448	+	single alignment	not tested	testis	testis	NA	normal	no
chr10	115451718	115485297	BE619147	+	L1PBb	-	CASP7	115438920	115490668	+	single alignment	not tested	large cell carcinoma ;lung	lung	NA	cancerous	no
chr21	44488618	44493442	AA171542	-	L1MC3	+	CBS	44473300	44496040	-	single alignment	yes	NA	NA	NA	NA	no
chr21	44484016	44493456	BE265443	-	L1MC3	+	CBS	44473300	44496040	-	single alignment	yes	small cell carcinoma ;lung	lung	MGC3	cancerous	no
chr21	44485319	44493456	BE270818	-	L1MC3	+	CBS	44473300	44496040	-	single alignment	yes	Burkitt lymphoma ;lymph	blood	NA	cancerous	no
chr21	44485496	44493456	BE560363	-	L1MC3	+	CBS	44473300	44496040	-	single alignment	yes	Burkitt lymphoma ;lymph	blood	NA	cancerous	no
chr21	44485496	44493456	BE779091	-	L1MC3	+	CBS	44473300	44496040	-	single alignment	yes	eye;retinoblastoma	eye	NA	normal	no
chr21	44485499	44493456	BE396341	-	L1MC3	+	CBS	44473300	44496040	-	single alignment	yes	Burkitt lymphoma ;lymph	blood	NA	cancerous	no
chr21	44485518	44493456	BE559618	-	L1MC3	+	CBS	44473300	44496040	-	single alignment	yes	Burkitt lymphoma ;lymph	blood	NA	cancerous	no
chr21	44485579	44493456	BE513813	-	L1MC3	+	CBS	44473300	44496040	-	single alignment	yes	Burkitt lymphoma ;lymph	blood	NA	cancerous	no
chr21	44485721	44493456	BE269373	-	L1MC3	+	CBS	44473300	44496040	-	single alignment	yes	Burkitt lymphoma ;lymph	blood	NA	cancerous	no
chr21	44485721	44493456	BE513820	-	L1MC3	+	CBS	44473300	44496040	-	single alignment	yes	Burkitt lymphoma ;lymph	blood	NA	cancerous	no
chr21	44486388	44493445	BE618295	-	L1MC3	+	CBS	44473300	44496040	-	single alignment	yes	eye;retinoblastoma	eye	NA	normal	no
chr21	44485513	44493456	BF307438	-	L1MC3	+	CBS	44473300	44496040	-	single alignment	yes	muscle;rhabdomyosarcoma	muscle	NA	cancerous	no
chr21	44485599	44493456	BF306813	-	L1MC3	+	CBS	44473300	44496040	-	single alignment	yes	muscle;rhabdomyosarcoma	muscle	NA	cancerous	no
chr21	44492093	44493456	BF219953	-	L1MC3	+	CBS	44473300	44496040	-	single alignment	yes	small cell carcinoma ;lung	lung	MGC3	cancerous	no
chr21	44485562	44493456	BI226353	-	L1MC3	+	CBS	44473300	44496040	-	single alignment	yes	Burkitt lymphoma ;lymph	blood	NA	cancerous	no
chr21	44485496	44493456	BM927192	-	L1MC3	+	CBS	44473300	44496040	-	single alignment	yes	brain	brain	NA	normal	no
chr21	44485721	44493456	BM471614	-	L1MC3	+	CBS	44473300	44496040	-	single alignment	yes	eye;retinoblastoma	eye	NA	normal	no
chr21	44488552	44493546	BM808318	-	L1MC3	+	CBS	44473300	44496040	-	single alignment	yes	ovary (pool of 3)	ovary	NA	normal	no
chr21	44485746	44493428	BP203266	-	L1MC3	+	CBS	44473300	44496040	-	single alignment	yes	coronary artery	artery	NA	normal	no
chr21	44486381	44493440	BQ310978	-	L1MC3	+	CBS	44473300	44496040	-	single alignment	yes	breast normal	breast	NA	normal	no
chr21	44485606	44493445	BU855182	-	L1MC3	+	CBS	44473300	44496040	-	single alignment	yes	teratocarcinoma;ovary	ovary	unnamed cell line	cancerous	no
chr21	44484080	44493485	CD607350	-	L1MC3	+	CBS	44473300	44496040	-	single alignment	yes	NA	NA	NA	NA	no
chr21	44485586	44493443	CD607351	-	L1MC3	+	CBS	44473300	44496040	-	single alignment	yes	NA	NA	NA	NA	no
chr21	44486351	44493424	CN345650	-	L1MC3	+	CBS	44473300	44496040	-	single alignment	yes	embryonic stem cells	embryonic	H1 esc	normal	no
chr21	44486400	44493437	CN345653	-	L1MC3	+	CBS	44473300	44496040	-	single alignment	yes	embryonic stem cells	embryonic	H9 esc	normal	no
chr21	44488523	44493456	CN295567	-	L1MC3	+	CBS	44473300	44496040	-	single alignment	yes	embryonic stem cells	embryonic	H1 esc	normal	no
chr21	44485729	44493426	DA523008	-	L1MC3	+	CBS	44473300	44496040	-	single alignment	yes	brain	brain	NA	normal	no
chr21	44486351	44493423	DA639004	-	L1MC3	+	CBS	44473300	44496040	-	single alignment	yes	liver	liver/spleen	NA	normal	no
chr21	44486351	44493471	DC363053	-	L1MC3	+	CBS	44473300	44496040	-	single alignment	yes	liver	liver/spleen	NA	normal	no
chr21	44486355	44493456	DC352822	-	L1MC3	+	CBS	44473300	44496040	-	single alignment	yes	brain	brain	NA	normal	no
chr21	44486362	44493493	DC362833	-	L1MC3	+	CBS	44473300	44496040	-	single alignment	yes	liver	liver/spleen	NA	normal	no
chr2	114207173	114240150	HY040848	+	HAL1b	-	CBWD2	114195267	114253781	+	single alignment	not tested	testis	testis	NA	normal	no
chr10	97760549	97769635	AA382570	+	L1MC2	-	CC2D2B	97759847	97792441	+	single alignment	not tested	testis	testis	NA	normal	no
chr10	32770638	32788309	AA973049	+	L1M4c	-	CCDC7	32735009	32863492	+	single alignment	not tested	pooled	pooled	NA	normal	no
chr11	82972501	82977936	BU607398	-	L1PA6	+	CCDC90B	82970134	82997450	-	single alignment	not tested	Human Lung Epithelial cells ;Lung	lung	NA	normal	no
chr11	82976910	82978514	CB957598	-	L1PA6	+	CCDC90B	82970134	82997450	-	single alignment	not tested	Pooled-Glandular	pooled	NA	normal	no
chr7	45064094	45104124	CV572216	+	HAL1	-	CCM2	45067232	45116069	+	single alignment	not tested	Cornea ;Eye	eye	NA	normal	no
chr12	69987277	69995244	AL517677	+	L1M5	-	CCT2	69979461	69995357	+	single alignment	not tested	NEUROBLASTOMA	brain	NA	cancerous	yes
chr12	69987282	69995347	AL513605	+	L1M5	-	CCT2	69979461	69995357	+	single alignment	not tested	NEUROBLASTOMA	brain	NA	cancerous	yes
chr12	69987239	69993729	BQ422492	+	L1M5	-	CCT2	69979461	69995357	+	single alignment	not tested	testis;embryonal carcinoma	testis	unnamed cell line	cancerous	yes
chr12	69987281	69992201	BP371545	+	L1M5	-	CCT2	69979461	69995357	+	single alignment	not tested	testis	testis	NA	normal	yes
chr1	156290630	156305798	CD557875	-	L1MA10	+	CCT3	156278751	156308206	-	single alignment	not tested	Testis	testis	NA	normal	no
chr17	72466095	72469840	HY270090	+	L1M5	-	CD300A	72462521	72480937	+	single alignment	not tested	thymus	thymus	NA	normal	no
chr1	207943507	207967404	DA512902	+	L1MC	-	CD46	207925382	207968861	+	single alignment	not tested	brain	brain	NA	normal	no
chr1	207943525	207956857	DB136376	+	L1MC	-	CD46	207925382	207968861	+	single alignment	not tested	thymus	thymus	NA	normal	no
chr11	2407286	2418083	BF664503	+	L1ME2z	-	CD81	2397406	2418649	+	single alignment	not tested	B-cells	blood	NA	normal	no
chr11	2407387	2416256	BG388833	+	L1ME2z	-	CD81	2397406	2418649	+	single alignment	not tested	testis;embryonal carcinoma	testis	unnamed cell line	cancerous	no
chr11	2407336	2417930	BX343141	+	L1ME2z	-	CD81	2397406	2418649	+	single alignment	not tested	NA	blood	RAMOS	cancerous	no
chr20	3767701	3784094	DA076196	+	L1ME4a	-	CDC25B	3776385	3786768	+	single alignment	not tested	cerebellum	brain	NA	normal	no
chr20	3767756	3782627	DA261174	+	L1ME4a	-	CDC25B	3776385	3786768	+	single alignment	not tested	caudate nucleus	brain	NA	normal	no
chr20	31958304	31969993	CX782160	-	L1MD3	+	CDK5RAP1	31946644	31989375	-	single alignment	not tested	human embryonic stem cells	embryonic	BG01	normal	no
chr9	123151153	123157009	AL045395	-	L1ME4a	+	CDK5RAP2	123151146	123342448	-	single alignment	not tested	testis	testis	NA	normal	no
chr6	36651884	36655924	BF594564	-	L1ME3	+	CDKN1A	36644236	36655116	+	single alignment	not tested	colon tumor;colon	colon	NA	cancerous	no
chr22	17688086	17690615	BE245230	-	HAL1	+	CECR1	17659679	17680673	-	single alignment	yes	leukopheresis	blood	NA	cancerous	no
chr22	17688122	17690615	BE245850	-	HAL1	+	CECR1	17659679	17680673	-	single alignment	yes	leukopheresis	blood	NA	cancerous	no
chr22	17684528	17690615	BI821626	-	HAL1	+	CECR1	17659679	17680673	-	single alignment	yes	pooled brain	brain	NA	normal	no
chr22	17672576	17690615	BM906830	-	HAL1	+	CECR1	17659679	17680673	-	single alignment	yes	ovary (pool of 3)	ovary	NA	normal	no
chr22	17672611	17690614	BM921623	-	HAL1	+	CECR1	17659679	17680673	-	single alignment	yes	pooled brain	brain	NA	normal	no
chr22	17687985	17690615	BP305541	-	HAL1	+	CECR1	17659679	17680673	-	single alignment	yes	NA	NA	NA	NA	no
chr22	17687986	17690615	BP344213	-	HAL1	+	CECR1	17659679	17680673	-	single alignment	yes	synovial membrane	brain	NA	normal	no
chr22	17687988	17690615	BP345477	-	HAL1	+	CECR1	17659679	17680673	-	single alignment	yes	synovial membrane	brain	NA	normal	no
chr22	17687988	17690615	BP346237	-	HAL1	+	CECR1	17659679	17680673	-	single alignment	yes	synovial membrane	brain	NA	normal	no
chr22	17688045	17690615	CD687816	-	HAL1	+	CECR1	17659679	17680673	-	single alignment	yes	normal nasopharynx	head/neck	NA	normal	no
chr22	17687960	17690584	DA989351	-	HAL1	+	CECR1	17659679	17680673	-	single alignment	yes	NA	NA	NA	NA	no
chr22	17687967	17690615	DA936474	-	HAL1	+	CECR1	17659679	17680673	-	single alignment	yes	spleen	spleen	NA	normal	no
chr22	17687970	17690615	DA241755	-	HAL1	+	CECR1	17659679	17680673	-	single alignment	yes	brain	brain	NA	normal	no
chr22	17687981	17690615	DA233890	-	HAL1	+	CECR1	17659679	17680673	-	single alignment	yes	brain	brain	NA	normal	no
chr22	17687983	17690615	DA764122	-	HAL1	+	CECR1	17659679	17680673	-	single alignment	yes	tongue	head/neck	NA	normal	no
chr22	17687984	17690615	DA112436	-	HAL1	+	CECR1	17659679	17680673	-	single alignment	yes	cerebellum	brain	NA	normal	no
chr22	17687985	17690615	DA993591	-	HAL1	+	CECR1	17659679	17680673	-	single alignment	yes	NA	NA	NA	NA	no
chr22	17687986	17690615	DA789812	-	HAL1	+	CECR1	17659679	17680673	-	single alignment	yes	brain	brain	NA	normal	no
chr22	17687986	17690615	DA946655	-	HAL1	+	CECR1	17659679	17680673	-	single alignment	yes	spleen	spleen	NA	normal	no
chr22	17687995	17690615	DA322440	-	HAL1	+	CECR1	17659679	17680673	-	single alignment	yes	hippocampus	brain	NA	normal	no
chr22	17687995	17690615	DA989174	-	HAL1	+	CECR1	17659679	17680673	-	single alignment	yes	NA	NA	NA	NA	no
chr22	17687996	17690615	DA468329	-	HAL1	+	CECR1	17659679	17680673	-	single alignment	yes	NA	NA	NA	NA	no
chr22	17687998	17690615	DA319290	-	HAL1	+	CECR1	17659679	17680673	-	single alignment	yes	hippocampus	brain	NA	normal	no
chr22	17687998	17690615	DA851733	-	HAL1	+	CECR1	17659679	17680673	-	single alignment	yes	placenta	placenta	NA	normal	no
chr22	17687998	17690615	DA978361	-	HAL1	+	CECR1	17659679	17680673	-	single alignment	yes	NA	NA	NA	NA	no
chr22	17688001	17690615	DA228340	-	HAL1	+	CECR1	17659679	17680673	-	single alignment	yes	brain	brain	NA	normal	no
chr22	17688003	17690615	DA996076	-	HAL1	+	CECR1	17659679	17680673	-	single alignment	yes	NA	NA	NA	NA	no
chr22	17688005	17690615	DA462243	-	HAL1	+	CECR1	17659679	17680673	-	single alignment	yes	tongue; tumor tissue	head/neck	NA	cancerous	no
chr22	17688006	17690615	DA959551	-	HAL1	+	CECR1	17659679	17680673	-	single alignment	yes	spleen	spleen	NA	normal	no
chr22	17688007	17690615	DA991176	-	HAL1	+	CECR1	17659679	17680673	-	single alignment	yes	NA	NA	NA	NA	no
chr22	17688009	17690615	DA771367	-	HAL1	+	CECR1	17659679	17680673	-	single alignment	yes	brain	brain	NA	normal	no
chr22	17688010	17690615	DA470952	-	HAL1	+	CECR1	17659679	17680673	-	single alignment	yes	NA	NA	NA	NA	no
chr22	17688011	17690615	DA944144	-	HAL1	+	CECR1	17659679	17680673	-	single alignment	yes	spleen	spleen	NA	normal	no
chr22	17688013	17690615	DA106547	-	HAL1	+	CECR1	17659679	17680673	-	single alignment	yes	cerebellum	brain	NA	normal	no
chr22	17688014	17690615	DA991507	-	HAL1	+	CECR1	17659679	17680673	-	single alignment	yes	NA	NA	NA	NA	no
chr22	17688014	17690615	DA994778	-	HAL1	+	CECR1	17659679	17680673	-	single alignment	yes	NA	NA	NA	NA	no
chr22	17688015	17690615	DA410869	-	HAL1	+	CECR1	17659679	17680673	-	single alignment	yes	thalamus	brain	NA	normal	no
chr22	17688015	17690615	DA993435	-	HAL1	+	CECR1	17659679	17680673	-	single alignment	yes	NA	NA	NA	NA	no
chr22	17688017	17690615	DA950607	-	HAL1	+	CECR1	17659679	17680673	-	single alignment	yes	spleen	spleen	NA	normal	no
chr22	17688017	17690615	DA960807	-	HAL1	+	CECR1	17659679	17680673	-	single alignment	yes	spleen	spleen	NA	normal	no
chr22	17688017	17690615	DA994810	-	HAL1	+	CECR1	17659679	17680673	-	single alignment	yes	NA	NA	NA	NA	no
chr22	17688018	17690615	DA994054	-	HAL1	+	CECR1	17659679	17680673	-	single alignment	yes	NA	NA	NA	NA	no
chr22	17688020	17690615	DA991630	-	HAL1	+	CECR1	17659679	17680673	-	single alignment	yes	NA	NA	NA	NA	no
chr22	17688021	17690615	DA315032	-	HAL1	+	CECR1	17659679	17680673	-	single alignment	yes	hippocampus	brain	NA	normal	no
chr22	17688021	17690615	DA984139	-	HAL1	+	CECR1	17659679	17680673	-	single alignment	yes	NA	NA	NA	NA	no
chr22	17688021	17690615	DA993976	-	HAL1	+	CECR1	17659679	17680673	-	single alignment	yes	NA	NA	NA	NA	no
chr22	17688022	17690615	DA211932	-	HAL1	+	CECR1	17659679	17680673	-	single alignment	yes	brain	brain	NA	normal	no
chr22	17688022	17690615	DA231544	-	HAL1	+	CECR1	17659679	17680673	-	single alignment	yes	brain	brain	NA	normal	no
chr22	17688022	17690615	DA958086	-	HAL1	+	CECR1	17659679	17680673	-	single alignment	yes	spleen	spleen	NA	normal	no
chr22	17688023	17690615	DA993139	-	HAL1	+	CECR1	17659679	17680673	-	single alignment	yes	NA	NA	NA	NA	no
chr22	17688025	17690615	DA319589	-	HAL1	+	CECR1	17659679	17680673	-	single alignment	yes	hippocampus	brain	NA	normal	no
chr22	17688027	17690615	DA991845	-	HAL1	+	CECR1	17659679	17680673	-	single alignment	yes	NA	NA	NA	NA	no
chr22	17688028	17690615	DA991191	-	HAL1	+	CECR1	17659679	17680673	-	single alignment	yes	NA	NA	NA	NA	no
chr22	17688028	17690615	DA994209	-	HAL1	+	CECR1	17659679	17680673	-	single alignment	yes	NA	NA	NA	NA	no
chr22	17688033	17690615	DA188240	-	HAL1	+	CECR1	17659679	17680673	-	single alignment	yes	amygdala	brain	NA	normal	no
chr22	17688036	17690615	DA991676	-	HAL1	+	CECR1	17659679	17680673	-	single alignment	yes	NA	NA	NA	NA	no
chr22	17688036	17690615	DA995880	-	HAL1	+	CECR1	17659679	17680673	-	single alignment	yes	NA	NA	NA	NA	no
chr22	17688041	17690615	DA804106	-	HAL1	+	CECR1	17659679	17680673	-	single alignment	yes	brain	brain	NA	normal	no
chr22	17688046	17690615	DA934441	-	HAL1	+	CECR1	17659679	17680673	-	single alignment	yes	spleen	spleen	NA	normal	no
chr22	17688085	17690615	DA989656	-	HAL1	+	CECR1	17659679	17680673	-	single alignment	yes	NA	NA	NA	NA	no
chr22	17688095	17690615	DA996225	-	HAL1	+	CECR1	17659679	17680673	-	single alignment	yes	NA	NA	NA	NA	no
chr22	17687963	17690615	DB153412	-	HAL1	+	CECR1	17659679	17680673	-	single alignment	yes	thymus	thymus	NA	normal	no
chr22	17687977	17690615	DB240597	-	HAL1	+	CECR1	17659679	17680673	-	single alignment	yes	trachea	lung	NA	normal	no
chr22	17687979	17690615	DB108598	-	HAL1	+	CECR1	17659679	17680673	-	single alignment	yes	thymus	thymus	NA	normal	no
chr22	17687980	17690615	DB163839	-	HAL1	+	CECR1	17659679	17680673	-	single alignment	yes	thymus	thymus	NA	normal	no
chr22	17687986	17690615	DB155318	-	HAL1	+	CECR1	17659679	17680673	-	single alignment	yes	thymus	thymus	NA	normal	no
chr22	17687990	17690615	DB233581	-	HAL1	+	CECR1	17659679	17680673	-	single alignment	yes	trachea	lung	NA	normal	no
chr22	17687992	17690615	DB155270	-	HAL1	+	CECR1	17659679	17680673	-	single alignment	yes	thymus	thymus	NA	normal	no
chr22	17687995	17690615	DB199426	-	HAL1	+	CECR1	17659679	17680673	-	single alignment	yes	trachea	lung	NA	normal	no
chr22	17687998	17690615	DB151581	-	HAL1	+	CECR1	17659679	17680673	-	single alignment	yes	thymus	thymus	NA	normal	no
chr22	17687999	17690615	DB220896	-	HAL1	+	CECR1	17659679	17680673	-	single alignment	yes	trachea	lung	NA	normal	no
chr22	17688001	17690615	DB146825	-	HAL1	+	CECR1	17659679	17680673	-	single alignment	yes	thymus	thymus	NA	normal	no
chr22	17688003	17690615	DB132116	-	HAL1	+	CECR1	17659679	17680673	-	single alignment	yes	thymus	thymus	NA	normal	no
chr22	17688005	17690615	DB237396	-	HAL1	+	CECR1	17659679	17680673	-	single alignment	yes	trachea	lung	NA	normal	no
chr22	17688006	17690615	DB138180	-	HAL1	+	CECR1	17659679	17680673	-	single alignment	yes	thymus	thymus	NA	normal	no
chr22	17688007	17690615	DB101406	-	HAL1	+	CECR1	17659679	17680673	-	single alignment	yes	thymus	thymus	NA	normal	no
chr22	17688008	17690615	DB287314	-	HAL1	+	CECR1	17659679	17680673	-	single alignment	yes	uterus	uterus	NA	normal	no
chr22	17688009	17690615	DB215354	-	HAL1	+	CECR1	17659679	17680673	-	single alignment	yes	trachea	lung	NA	normal	no
chr22	17688011	17690615	DB132871	-	HAL1	+	CECR1	17659679	17680673	-	single alignment	yes	thymus	thymus	NA	normal	no
chr22	17688013	17690615	DB147980	-	HAL1	+	CECR1	17659679	17680673	-	single alignment	yes	thymus	thymus	NA	normal	no
chr22	17688014	17690615	DB227838	-	HAL1	+	CECR1	17659679	17680673	-	single alignment	yes	trachea	lung	NA	normal	no
chr22	17688017	17690615	DB228355	-	HAL1	+	CECR1	17659679	17680673	-	single alignment	yes	trachea	lung	NA	normal	no
chr22	17688021	17690615	DB137250	-	HAL1	+	CECR1	17659679	17680673	-	single alignment	yes	thymus	thymus	NA	normal	no
chr22	17688022	17690615	DB131394	-	HAL1	+	CECR1	17659679	17680673	-	single alignment	yes	thymus	thymus	NA	normal	no
chr22	17688022	17690615	DB217386	-	HAL1	+	CECR1	17659679	17680673	-	single alignment	yes	trachea	lung	NA	normal	no
chr22	17688025	17690615	DB216057	-	HAL1	+	CECR1	17659679	17680673	-	single alignment	yes	trachea	lung	NA	normal	no
chr22	17688032	17690615	DB214663	-	HAL1	+	CECR1	17659679	17680673	-	single alignment	yes	trachea	lung	NA	normal	no
chr22	17688046	17690615	DB126112	-	HAL1	+	CECR1	17659679	17680673	-	single alignment	yes	thymus	thymus	NA	normal	no
chr22	17688059	17690615	DB073348	-	HAL1	+	CECR1	17659679	17680673	-	single alignment	yes	testis	testis	NA	normal	no
chr22	17684543	17690615	DC404599	-	HAL1	+	CECR1	17659679	17680673	-	single alignment	yes	thymus	thymus	NA	normal	no
chr22	17684541	17690615	DN991179	-	HAL1	+	CECR1	17659679	17680673	-	single alignment	yes	Brain;Whole brain	brain	NA	normal	no
chr4	175219190	175225409	AI149345	+	HAL1	-	CEP44	175204827	175241482	+	single alignment	not tested	placenta	placenta	NA	normal	no
chr4	175219115	175225491	DN915564	+	HAL1	-	CEP44	175204827	175241482	+	single alignment	not tested	NA	breast	MCF7	cancerous	no
chr4	175219163	175225491	DN915631	+	HAL1	-	CEP44	175204827	175241482	+	single alignment	not tested	NA	breast	MCF7	cancerous	no
chr6	109479800	109481862	DB335301	+	L1MD2	-	CEP57L1	109450506	109485115	+	single alignment	not tested	tumor tissue ;colon	colon	NA	cancerous	no
chr3	113147826	113152839	AI221177	+	L1M7	-	CFAP44	113081711	113160361	-	single alignment	not tested	pooled	pooled	NA	normal	no
chr3	113147826	113152839	AI221177	+	L1M7	-	CFAP44-AS1	113122844	113152839	+	single alignment	not tested	pooled	pooled	NA	normal	no
chr8	23101300	23104045	AW503234	+	L1MC	-	CHMP7	23101149	23119512	+	single alignment	not tested	lymph	lymph	MGC85	normal	no
chr8	23101280	23112833	BX363924	+	L1MC	-	CHMP7	23101149	23119512	+	single alignment	not tested	NA	blood	RAMOS	cancerous	no
chr8	23101254	23104232	DB146315	+	L1MC	-	CHMP7	23101149	23119512	+	single alignment	not tested	thymus	thymus	NA	normal	no
chr9	130929379	130950208	BX438654	-	L1ME4a	+	CIZ1	130928343	130954383	-	single alignment	yes	NEUROBLASTOMA	brain	NA	cancerous	no
chr9	130941372	130950197	BE792354	-	L1ME4a	+	CIZ1	130928343	130954383	-	single alignment	yes	small cell carcinoma ;lung	lung	MGC3	cancerous	no
chr9	130941506	130950216	BE891886	-	L1ME4a	+	CIZ1	130928343	130954383	-	single alignment	yes	melanotic melanoma ;skin	skin	NA	cancerous	no
chr9	130941559	130950216	BE311535	-	L1ME4a	+	CIZ1	130928343	130954383	-	single alignment	yes	renal cell adenocarcinoma ;kidney	kidney	NA	cancerous	no
chr9	130941660	130950216	BE311428	-	L1ME4a	+	CIZ1	130928343	130954383	-	single alignment	yes	renal cell adenocarcinoma ;kidney	kidney	NA	cancerous	no
chr9	130941116	130950192	BI196552	-	L1ME4a	+	CIZ1	130928343	130954383	-	single alignment	yes	neuroblastoma ;brain	brain	NA	cancerous	no
chr9	130941396	130950185	BI254375	-	L1ME4a	+	CIZ1	130928343	130954383	-	single alignment	yes	cervix;cervical carcinoma cell line	cervix	unnamed cell line	cancerous	no
chr9	130941580	130950181	BP279541	-	L1ME4a	+	CIZ1	130928343	130954383	-	single alignment	yes	NA	bone marrow	KG-1-C	cancerous	no
chr9	130941583	130950181	BP279572	-	L1ME4a	+	CIZ1	130928343	130954383	-	single alignment	yes	NA	bone marrow	KG-1-C	cancerous	no
chr9	130941610	130950200	BP265871	-	L1ME4a	+	CIZ1	130928343	130954383	-	single alignment	yes	thyroid	thyroid	JTH	cancerous	no
chr9	130941113	130950187	BQ277855	-	L1ME4a	+	CIZ1	130928343	130954383	-	single alignment	yes	teratocarcinoma;ovary	ovary	unnamed cell line	cancerous	no
chr9	130941314	130950187	BQ277969	-	L1ME4a	+	CIZ1	130928343	130954383	-	single alignment	yes	teratocarcinoma;ovary	ovary	unnamed cell line	cancerous	no
chr9	130947956	130950186	BQ335948	-	L1ME4a	+	CIZ1	130928343	130954383	-	single alignment	yes	marrow	bone marrow	NA	normal	no
chr9	130941149	130950216	BU145466	-	L1ME4a	+	CIZ1	130928343	130954383	-	single alignment	yes	melanotic melanoma;skin	skin	unnamed cell line	cancerous	no
chr9	130941294	130950187	BU850021	-	L1ME4a	+	CIZ1	130928343	130954383	-	single alignment	yes	teratocarcinoma;ovary	ovary	unnamed cell line	cancerous	no
chr9	130942713	130950216	CA423309	-	L1ME4a	+	CIZ1	130928343	130954383	-	single alignment	yes	Chondrosarcoma;Cell lines	bone	NA	cancerous	no
chr9	130941463	130950177	CN356248	-	L1ME4a	+	CIZ1	130928343	130954383	-	single alignment	yes	embryonic stem cells	embryonic	NA	normal	no
chr9	130941366	130950216	CT000297	-	L1ME4a	+	CIZ1	130928343	130954383	-	single alignment	yes	T-Lymphocytes	blood	NA	normal	no
chr9	130941575	130950183	DA304534	-	L1ME4a	+	CIZ1	130928343	130954383	-	single alignment	yes	hippocampus	brain	NA	normal	no
chr9	130941607	130950201	DA171542	-	L1ME4a	+	CIZ1	130928343	130954383	-	single alignment	yes	amygdala	brain	NA	normal	no
chr9	130942693	130950216	DA908935	-	L1ME4a	+	CIZ1	130928343	130954383	-	single alignment	yes	NA	brain	SK-N-SH	cancerous	no
chr9	130941637	130950183	DB101184	-	L1ME4a	+	CIZ1	130928343	130954383	-	single alignment	yes	thymus	thymus	NA	normal	no
chr9	130942788	130950216	DB174921	-	L1ME4a	+	CIZ1	130928343	130954383	-	single alignment	yes	tumor tissue ;kidney	kidney	NA	cancerous	no
chr9	130942767	130950216	HY353583	-	L1ME4a	+	CIZ1	130928343	130954383	-	single alignment	yes	brain	brain	NA	normal	no
chr16	1499021	1499838	DA272053	-	L1MB5	+	CLCN7	1494933	1525085	-	single alignment	not tested	caudate nucleus	brain	NA	normal	no
chr7	141631566	141636131	BI021396	-	L1MA3	+	CLEC5A	141627156	141646807	-	single alignment	not tested	marrow	bone marrow	NA	normal	yes
chr17	57728561	57737781	BE089683	+	L1MD1	-	CLTC	57697049	57774317	+	single alignment	not tested	breast	breast	NA	normal	no
chr17	57728565	57737880	BE814650	+	L1MD1	-	CLTC	57697049	57774317	+	single alignment	not tested	breast normal	breast	NA	normal	no
chr17	57728561	57738861	DA102285	+	L1MD1	-	CLTC	57697049	57774317	+	single alignment	not tested	cerebellum	brain	NA	normal	no
chr17	57728568	57737802	DA433785	+	L1MD1	-	CLTC	57697049	57774317	+	single alignment	not tested	tongue; tumor tissue	head/neck	NA	cancerous	no
chr17	57728561	57738835	DB063033	+	L1MD1	-	CLTC	57697049	57774317	+	single alignment	not tested	testis	testis	NA	normal	no
chr17	57728561	57738849	DB072156	+	L1MD1	-	CLTC	57697049	57774317	+	single alignment	not tested	testis	testis	NA	normal	no
chr16	81009810	81032264	BF343043	-	L1MB2	+	CMC2	81009698	81040502	-	single alignment	not tested	brain	brain	NA	normal	no
chr16	81009698	81034934	BQ016378	-	L1PA16	+	CMC2	81009698	81040502	-	single alignment	not tested	Lung;Metastatic Chondrosarcoma	lung	NA	cancerous	no
chr16	81009946	81031957	DN919002	-	L1MB2	+	CMC2	81009698	81040502	-	single alignment	not tested	NA	breast	MCF7	cancerous	no
chr16	81009978	81034942	N24270	-	L1PA16	+	CMC2	81009698	81040502	-	single alignment	not tested	melanocyte	melanocyte	NA	normal	no
chr17	48273880	48276063	CN342614	-	L1MC4	+	COL1A1	48261456	48279000	-	single alignment	not tested	embryonic stem cells	embryonic	NA	normal	no
chr11	14515805	14521212	DB081783	-	L1MDb	+	COPB1	14479048	14521441	-	single alignment	not tested	testis	testis	NA	normal	no
chr1	10491425	10511712	HY353474	+	L1MC4	-	CORT	10509775	10512060	+	single alignment	yes	brain	brain	NA	normal	no
chr8	97671507	97847325	BI910310	+	L1MCb	-	CPQ	97657454	98155731	+	single alignment	not tested	leukocyte	blood	NA	normal	no
chr12	56669876	56680012	DC424418	-	L1MB3	+	CS	56665482	56694175	-	single alignment	not tested	NA	embryonic	NT2	cancerous	no
chr12	56676346	56679990	DC409664	-	L1MB3	+	CS	56665482	56694175	-	single alignment	not tested	thymus	thymus	NA	normal	no
chr10	46781343	46793867	EL951660	+	L1M4	-	CTSLP2	48155942	48158691	+	multiple alignment	yes: ambiguity due to multiple alignment	eyeball	eye	NA	normal	no
chr10	47262156	47274687	EL951660	+	L1M4	-	CTSLP2	48155942	48158691	+	multiple alignment	yes: ambiguity due to multiple alignment	eyeball	eye	NA	normal	no
chr10	48154686	48167211	EL951660	-	L1M4	-	CTSLP2	48155942	48158691	+	multiple alignment	yes: ambiguity due to multiple alignment	eyeball	eye	NA	normal	no
chr10	48971087	48983627	EL951660	+	L1M4	-	CTSLP2	48155942	48158691	+	multiple alignment	yes: ambiguity due to multiple alignment	eyeball	eye	NA	normal	no
chr13	113865160	113888266	DA946208	+	L1ME4a	-	CUL4A	113863085	113919392	+	single alignment	not tested	spleen	spleen	NA	normal	no
chr6	43014289	43015710	BP288567	-	L1MC4a	+	CUL7	43005354	43021683	-	single alignment	not tested	lung	lung	NA	normal	no
chr6	84635987	84650286	BE566615	+	HAL1	-	CYB5R4	84569369	84670146	+	single alignment	not tested	carcinoma;bladder	bladder	unnamed cell line	cancerous	no
chr19	41523266	41523788	BM968381	+	L1MB5	-	CYP2B6	41497203	41524301	+	single alignment	not tested	Primary Lung Epithelial Cells ;Lung	lung	NA	normal	no
chr4	17805967	17807033	CN281345	-	L1M5	+	DCAF16	17802277	17812381	-	single alignment	not tested	embryonic stem cells	embryonic	NA	normal	no
chrX	27730702	27765239	BF375909	+	L1MEf	-	DCAF8L2	27764925	27766938	+	single alignment	not tested	testis normal	testis	NA	normal	no
chr20	29964968	29966202	AW291899	-	L1MDa	+	DEFB119	29964965	29978452	-	single alignment	not tested	NA	NA	NA	NA	yes
chr17	5377767	5381266	CD694698	-	L1MC4	+	DERL2	5374570	5389550	-	single alignment	not tested	normal nasopharynx	head/neck	NA	normal	no
chr6	30632710	30635016	BP326813	-	L1MC4	+	DHX16	1953167	1973134	-	multiple alignment	not tested	prostata	prostate	NA	normal	no
chr6 apd hap1	1944355	1946661	BP326813	-	L1MC4	+	DHX16	1953167	1973134	-	multiple alignment	not tested	prostata	prostate	NA	normal	no
chr6 cox hap2	2144783	2147089	BP326813	-	L1MC4	+	DHX16	1953167	1973134	-	multiple alignment	not tested	prostata	prostate	NA	normal	no
chr6 dbb hap3	1926372	1928678	BP326813	-	L1MC4	+	DHX16	1953167	1973134	-	multiple alignment	not tested	prostata	prostate	NA	normal	no
chr6 mcf hap5	2014596	2016902	BP326813	-	L1MC4	+	DHX16	1953167	1973134	-	multiple alignment	not tested	prostata	prostate	NA	normal	no
chr6 qbl hap6	1925642	1927948	BP326813	-	L1MC4	+	DHX16	1953167	1973134	-	multiple alignment	not tested	prostata	prostate	NA	normal	no
chr6 mann hap4	1980806	1983112	BP326813	-	L1MC4	+	DHX16	1953167	1973134	-	multiple alignment	not tested	prostata	prostate	NA	normal	no
chr6 ssto hap7	1965014	1967320	BP326813	-	L1MC4	+	DHX16	1953167	1973134	-	multiple alignment	not tested	prostata	prostate	NA	normal	no
chr11	11988499	12030860	AL547689	-	L1MDb	+	DKK3	11984542	12030629	-	single alignment	yes	PLACENTA COT 25-NORMALIZED	placenta	NA	normal	no
chr11	12023343	12030860	AL542758	-	L1MDb	+	DKK3	11984542	12030629	-	single alignment	yes	PLACENTA	placenta	NA	normal	no
chr11	11989974	12030872	BE910066	-	L1MDb	+	DKK3	11984542	12030629	-	single alignment	yes	epithelioid carcinoma ;pancreas	pancreas	NA	cancerous	no
chr11	11989975	12030875	BG701274	-	L1MDb	+	DKK3	11984542	12030629	-	single alignment	yes	hippocampus ;brain	brain	NA	normal	no
chr11	12020250	12030856	BG702538	-	L1MDb	+	DKK3	11984542	12030629	-	single alignment	yes	hippocampus ;brain	brain	NA	normal	no
chr11	11988502	12030875	BI550000	-	L1MDb	+	DKK3	11984542	12030629	-	single alignment	yes	hippocampus ;brain	brain	NA	normal	no
chr11	11988554	12030876	BI596318	-	L1MDb	+	DKK3	11984542	12030629	-	single alignment	yes	hypothalamus ;brain	brain	NA	normal	no
chr11	11989941	12030864	BQ894810	-	L1MDb	+	DKK3	11984542	12030629	-	single alignment	yes	dorsal root ganglia	brain	NA	normal	no
chr11	12020241	12030867	BQ670374	-	L1MDb	+	DKK3	11984542	12030629	-	single alignment	yes	salivary gland;epidermoid carcinoma	salivary gland	unnamed cell line	cancerous	no
chr11	11989941	12030859	BU147482	-	L1MDb	+	DKK3	11984542	12030629	-	single alignment	yes	dorsal root ganglia	brain	NA	normal	no
chr11	12020241	12030859	BY798084	-	L1MDb	+	DKK3	11984542	12030629	-	single alignment	yes	eye	eye	NA	normal	no
chr11	11988579	12030881	DA474168	-	L1MDb	+	DKK3	11984542	12030629	-	single alignment	yes	NA	NA	NA	NA	no
chr11	12029930	12030878	DA168833	-	L1MDb	+	DKK3	11984542	12030629	-	single alignment	yes	amygdala	brain	NA	normal	no
chr11	12030014	12030883	DA016769	-	L1MDb	+	DKK3	11984542	12030629	-	single alignment	yes	adrenal gland	adrenal gland	NA	normal	no
chr11	12030020	12030880	DA490537	-	L1MDb	+	DKK3	11984542	12030629	-	single alignment	yes	brain	brain	NA	normal	no
chr11	12030052	12030883	DA033302	-	L1MDb	+	DKK3	11984542	12030629	-	single alignment	yes	NA	NA	NA	NA	no
chr11	12023897	12030898	DB479996	-	L1MDb	+	DKK3	11984542	12030629	-	single alignment	yes	hippocampus	brain	NA	normal	no
chr11	12023904	12030880	DB459054	-	L1MDb	+	DKK3	11984542	12030629	-	single alignment	yes	testis	testis	NA	normal	no
chr11	12029944	12030883	DB196311	-	L1MDb	+	DKK3	11984542	12030629	-	single alignment	yes	trachea	lung	NA	normal	no
chr11	11989957	12030876	DN993464	-	L1MDb	+	DKK3	11984542	12030629	-	single alignment	yes	Brain;Whole brain	brain	NA	normal	no
chr11	12023865	12030883	HY012568	-	L1MDb	+	DKK3	11984542	12030629	-	single alignment	yes	testis	testis	NA	normal	no
chr11	12023912	12030883	HY043014	-	L1MDb	+	DKK3	11984542	12030629	-	single alignment	yes	testis	testis	NA	normal	no
chr11	12023936	12030866	HY052383	-	L1MDb	+	DKK3	11984542	12030629	-	single alignment	yes	testis	testis	NA	normal	no
chr11	12023940	12030876	HY033874	-	L1MDb	+	DKK3	11984542	12030629	-	single alignment	yes	testis	testis	NA	normal	no
chr11	12023941	12030876	HY148869	-	L1MDb	+	DKK3	11984542	12030629	-	single alignment	yes	brain	brain	NA	normal	no
chr17	76492734	76495138	DA397933	+	L1MD1	-	DNAH17	76419777	76573476	-	single alignment	not tested	thalamus	brain	NA	normal	no
chr17	76492734	76495138	DA397933	+	L1MD1	-	DNAH17-AS1	76480991	76499138	+	single alignment	not tested	thalamus	brain	NA	normal	no
chr22	23955474	23966095	BU584662	-	L1M3	+	DRICH1	23950638	23974508	-	single alignment	not tested	testis	testis	NA	normal	no
chr6	116601380	116691437	BF059475	+	L1MEc	-	DSE	116692109	116759442	+	single alignment	not tested	pooled germ cell tumors	germ cell	NA	cancerous	no
chr6	116601361	116687795	BI827770	+	L1MEc	-	DSE	116692109	116759442	+	single alignment	not tested	medulla ;brain	brain	NA	normal	no
chr18	32137942	32374215	DA433684	+	L1PA2	-	DTNA	32398246	32471808	+	single alignment	not tested	tongue; tumor tissue	head/neck	NA	cancerous	no
chr14	19655730	19691464	AW581996	+	L1MA6	+	DUXAP10	19650031	19692916	+	multiple alignment	yes: ambiguity due to multiple alignment	stomach	stomach	NA	normal	no
chr14	19655759	19718799	BE738570	+	L1MA6	+	DUXAP10	19650031	19692916	+	multiple alignment	yes: ambiguity due to multiple alignment	brain;glioblastoma	brain	NA	cancerous	no
chr14	19653907	19683250	BF174544	+	L1MA6	+	DUXAP10	19650031	19692916	+	multiple alignment	yes: ambiguity due to multiple alignment	Blood	blood	NA	normal	no
chr14	19653981	19662570	BG259790	+	L1MA6	+	DUXAP10	19650031	19692916	+	multiple alignment	yes: ambiguity due to multiple alignment	transitional cell papilloma;bladder	bladder	unnamed cell line	cancerous	no
chr14	19653655	19691651	BM468657	+	L1MA6	+	DUXAP10	19650031	19692916	+	multiple alignment	yes: ambiguity due to multiple alignment	melanotic melanoma ;skin	skin	NA	cancerous	no
chr14	19653939	19681507	BM476160	+	L1MA6	+	DUXAP10	19650031	19692916	+	multiple alignment	yes: ambiguity due to multiple alignment	small intestine;duodenal adenocarcinoma	intestine	unnamed cell line	cancerous	no
chr14	19653592	19680657	BX504347	+	L1MA6	+	DUXAP10	19650031	19692916	+	multiple alignment	yes: ambiguity due to multiple alignment	NA	NA	NA	NA	no
chr14	19653919	19680729	CA429868	+	L1MA6	+	DUXAP10	19650031	19692916	+	multiple alignment	yes: ambiguity due to multiple alignment	Chondrosarcoma;Cell Line	bone	unnamed cell line	cancerous	no
chr14	19653550	19680737	CD109656	+	L1MA6	+	DUXAP10	19650031	19692916	+	multiple alignment	yes: ambiguity due to multiple alignment	placenta;Human Placenta	placenta	NA	normal	no
chr14	19655781	19656886	AI206455	+	L1MA6	+	DUXAP10	19650031	19692916	+	multiple alignment	yes: ambiguity due to multiple alignment	placenta	placenta	NA	normal	no
chr14	19918475	19919581	AI206455	-	L1MA6	+	DUXAP10	19650031	19692916	+	multiple alignment	yes: ambiguity due to multiple alignment	placenta	placenta	NA	normal	no
chr14	19883919	19919632	AW581996	-	L1MA6	+	DUXAP10	19650031	19692916	+	multiple alignment	yes: ambiguity due to multiple alignment	stomach	stomach	NA	normal	no
chr14	19892137	19921455	BF174544	-	L1MA6	+	DUXAP10	19650031	19692916	+	multiple alignment	yes: ambiguity due to multiple alignment	Blood	blood	NA	normal	no
chr14	19912792	19919632	BG259790	-	L1MA6	+	DUXAP10	19650031	19692916	+	multiple alignment	yes: ambiguity due to multiple alignment	transitional cell papilloma;bladder	bladder	unnamed cell line	cancerous	no
chr14	19883732	19921707	BM468657	-	L1MA6	+	DUXAP10	19650031	19692916	+	multiple alignment	yes: ambiguity due to multiple alignment	melanotic melanoma ;skin	skin	NA	cancerous	no
chr14	19893877	19921423	BM476160	-	L1MA6	+	DUXAP10	19650031	19692916	+	multiple alignment	yes: ambiguity due to multiple alignment	small intestine;duodenal adenocarcinoma	intestine	unnamed cell line	cancerous	no
chr14	19894727	19921770	BX504347	-	L1MA6	+	DUXAP10	19650031	19692916	+	multiple alignment	yes: ambiguity due to multiple alignment	NA	NA	NA	NA	no
chr14	19894655	19921443	CA429868	-	L1MA6	+	DUXAP10	19650031	19692916	+	multiple alignment	yes: ambiguity due to multiple alignment	Chondrosarcoma;Cell Line	bone	unnamed cell line	cancerous	no
chr14	19894647	19921812	CD109656	-	L1MA6	+	DUXAP10	19650031	19692916	+	multiple alignment	yes: ambiguity due to multiple alignment	placenta;Human Placenta	placenta	NA	normal	no
chr14	19856710	19921421	DN916890	-	L1MA6	+	DUXAP10	19650031	19692916	+	single alignment	yes	NA	breast	MCF7	cancerous	no
chr22	16186148	16187254	AI206455	-	L1MA6	+	DUXAP10	19650031	19692916	+	multiple alignment	yes: ambiguity due to multiple alignment	placenta	placenta	NA	normal	no
chr22	16151711	16187305	AW581996	-	L1MA6	+	DUXAP10	19650031	19692916	+	multiple alignment	yes: ambiguity due to multiple alignment	stomach	stomach	NA	normal	no
chr22	16124519	16187276	BE738570	-	L1MA6	+	DUXAP10	19650031	19692916	+	multiple alignment	yes: ambiguity due to multiple alignment	brain;glioblastoma	brain	NA	cancerous	no
chr22	16154794	16190792	BE730087	-	L1MA6	+	DUXAP10	19650031	19692916	+	multiple alignment	yes: ambiguity due to multiple alignment	melanotic melanoma ;skin	skin	NA	cancerous	no
chr22	16159831	16189128	BF174544	-	L1MA6	+	DUXAP10	19650031	19692916	+	multiple alignment	yes: ambiguity due to multiple alignment	Blood	blood	NA	normal	no
chr22	16180481	16189054	BG259790	-	L1MA6	+	DUXAP10	19650031	19692916	+	multiple alignment	yes: ambiguity due to multiple alignment	transitional cell papilloma;bladder	bladder	unnamed cell line	cancerous	no
chr22	16151524	16189380	BM468657	-	L1MA6	+	DUXAP10	19650031	19692916	+	multiple alignment	yes: ambiguity due to multiple alignment	melanotic melanoma ;skin	skin	NA	cancerous	no
chr22	16161574	16189096	BM476160	-	L1MA6	+	DUXAP10	19650031	19692916	+	multiple alignment	yes: ambiguity due to multiple alignment	small intestine;duodenal adenocarcinoma	intestine	unnamed cell line	cancerous	no
chr22	16162424	16189443	BX504347	-	L1MA6	+	DUXAP10	19650031	19692916	+	multiple alignment	yes: ambiguity due to multiple alignment	NA	NA	NA	NA	no
chr22	16162352	16189116	CA429868	-	L1MA6	+	DUXAP10	19650031	19692916	+	multiple alignment	yes: ambiguity due to multiple alignment	Chondrosarcoma;Cell Line	bone	unnamed cell line	cancerous	no
chr22	16162344	16189485	CD109656	-	L1MA6	+	DUXAP10	19650031	19692916	+	multiple alignment	yes: ambiguity due to multiple alignment	placenta;Human Placenta	placenta	NA	normal	no
chr14	19655730	19691464	AW581996	+	L1MA6	+	DUXAP8	16150528	16193009	-	multiple alignment	yes: ambiguity due to multiple alignment	stomach	stomach	NA	normal	no
chr14	19655759	19718799	BE738570	+	L1MA6	+	DUXAP8	16150528	16193009	-	multiple alignment	yes: ambiguity due to multiple alignment	brain;glioblastoma	brain	NA	cancerous	no
chr14	19653907	19683250	BF174544	+	L1MA6	+	DUXAP8	16150528	16193009	-	multiple alignment	yes: ambiguity due to multiple alignment	Blood	blood	NA	normal	no
chr14	19653981	19662570	BG259790	+	L1MA6	+	DUXAP8	16150528	16193009	-	multiple alignment	yes: ambiguity due to multiple alignment	transitional cell papilloma;bladder	bladder	unnamed cell line	cancerous	no
chr14	19653655	19691651	BM468657	+	L1MA6	+	DUXAP8	16150528	16193009	-	multiple alignment	yes: ambiguity due to multiple alignment	melanotic melanoma ;skin	skin	NA	cancerous	no
chr14	19653939	19681507	BM476160	+	L1MA6	+	DUXAP8	16150528	16193009	-	multiple alignment	yes: ambiguity due to multiple alignment	small intestine;duodenal adenocarcinoma	intestine	unnamed cell line	cancerous	no
chr14	19653592	19680657	BX504347	+	L1MA6	+	DUXAP8	16150528	16193009	-	multiple alignment	yes: ambiguity due to multiple alignment	NA	NA	NA	NA	no
chr14	19653919	19680729	CA429868	+	L1MA6	+	DUXAP8	16150528	16193009	-	multiple alignment	yes: ambiguity due to multiple alignment	Chondrosarcoma;Cell Line	bone	unnamed cell line	cancerous	no
chr14	19653550	19680737	CD109656	+	L1MA6	+	DUXAP8	16150528	16193009	-	multiple alignment	yes: ambiguity due to multiple alignment	placenta;Human Placenta	placenta	NA	normal	no
chr14	19655781	19656886	AI206455	+	L1MA6	+	DUXAP8	16150528	16193009	-	multiple alignment	yes: ambiguity due to multiple alignment	placenta	placenta	NA	normal	no
chr14	19918475	19919581	AI206455	-	L1MA6	+	DUXAP8	16150528	16193009	-	multiple alignment	yes: ambiguity due to multiple alignment	placenta	placenta	NA	normal	no
chr14	19883919	19919632	AW581996	-	L1MA6	+	DUXAP8	16150528	16193009	-	multiple alignment	yes: ambiguity due to multiple alignment	stomach	stomach	NA	normal	no
chr14	19892137	19921455	BF174544	-	L1MA6	+	DUXAP8	16150528	16193009	-	multiple alignment	yes: ambiguity due to multiple alignment	Blood	blood	NA	normal	no
chr14	19912792	19919632	BG259790	-	L1MA6	+	DUXAP8	16150528	16193009	-	multiple alignment	yes: ambiguity due to multiple alignment	transitional cell papilloma;bladder	bladder	unnamed cell line	cancerous	no
chr14	19883732	19921707	BM468657	-	L1MA6	+	DUXAP8	16150528	16193009	-	multiple alignment	yes: ambiguity due to multiple alignment	melanotic melanoma ;skin	skin	NA	cancerous	no
chr14	19893877	19921423	BM476160	-	L1MA6	+	DUXAP8	16150528	16193009	-	multiple alignment	yes: ambiguity due to multiple alignment	small intestine;duodenal adenocarcinoma	intestine	unnamed cell line	cancerous	no
chr14	19894727	19921770	BX504347	-	L1MA6	+	DUXAP8	16150528	16193009	-	multiple alignment	yes: ambiguity due to multiple alignment	NA	NA	NA	NA	no
chr14	19894655	19921443	CA429868	-	L1MA6	+	DUXAP8	16150528	16193009	-	multiple alignment	yes: ambiguity due to multiple alignment	Chondrosarcoma;Cell Line	bone	unnamed cell line	cancerous	no
chr14	19894647	19921812	CD109656	-	L1MA6	+	DUXAP8	16150528	16193009	-	multiple alignment	yes: ambiguity due to multiple alignment	placenta;Human Placenta	placenta	NA	normal	no
chr22	16186148	16187254	AI206455	-	L1MA6	+	DUXAP8	16150528	16193009	-	multiple alignment	yes: ambiguity due to multiple alignment	placenta	placenta	NA	normal	no
chr22	16151711	16187305	AW581996	-	L1MA6	+	DUXAP8	16150528	16193009	-	multiple alignment	yes: ambiguity due to multiple alignment	stomach	stomach	NA	normal	no
chr22	16124519	16187276	BE738570	-	L1MA6	+	DUXAP8	16150528	16193009	-	multiple alignment	yes: ambiguity due to multiple alignment	brain;glioblastoma	brain	NA	cancerous	no
chr22	16154352	16189127	BE745782	-	L1MA6	+	DUXAP8	16150528	16193009	-	single alignment	not tested	ovary;adenocarcinoma cell line	ovary	unnamed cell line	cancerous	no
chr22	16154794	16190792	BE730087	-	L1MA6	+	DUXAP8	16150528	16193009	-	multiple alignment	yes: ambiguity due to multiple alignment	melanotic melanoma ;skin	skin	NA	cancerous	no
chr22	16159831	16189128	BF174544	-	L1MA6	+	DUXAP8	16150528	16193009	-	multiple alignment	yes: ambiguity due to multiple alignment	Blood	blood	NA	normal	no
chr22	16180481	16189054	BG259790	-	L1MA6	+	DUXAP8	16150528	16193009	-	multiple alignment	yes: ambiguity due to multiple alignment	transitional cell papilloma;bladder	bladder	unnamed cell line	cancerous	no
chr22	16151524	16189380	BM468657	-	L1MA6	+	DUXAP8	16150528	16193009	-	multiple alignment	yes: ambiguity due to multiple alignment	melanotic melanoma ;skin	skin	NA	cancerous	no
chr22	16161574	16189096	BM476160	-	L1MA6	+	DUXAP8	16150528	16193009	-	multiple alignment	yes: ambiguity due to multiple alignment	small intestine;duodenal adenocarcinoma	intestine	unnamed cell line	cancerous	no
chr22	16162424	16189443	BX504347	-	L1MA6	+	DUXAP8	16150528	16193009	-	multiple alignment	yes: ambiguity due to multiple alignment	NA	NA	NA	NA	no
chr22	16162352	16189116	CA429868	-	L1MA6	+	DUXAP8	16150528	16193009	-	multiple alignment	yes: ambiguity due to multiple alignment	Chondrosarcoma;Cell Line	bone	unnamed cell line	cancerous	no
chr22	16162344	16189485	CD109656	-	L1MA6	+	DUXAP8	16150528	16193009	-	multiple alignment	yes: ambiguity due to multiple alignment	placenta;Human Placenta	placenta	NA	normal	no
chrX	48382099	48386735	AI114434	+	L1MEe	-	EBP	48380163	48387104	+	single alignment	yes	liver	liver/spleen	NA	normal	no
chrX	48382085	48387051	AL532343	+	L1MEe	-	EBP	48380163	48387104	+	single alignment	yes	FETAL LIVER ;liver	liver/spleen	NA	normal	no
chrX	48382104	48387044	AL532342	+	L1MEe	-	EBP	48380163	48387104	+	single alignment	yes	FETAL LIVER ;liver	liver/spleen	NA	normal	no
chrX	48382105	48387090	AL580866	+	L1MEe	-	EBP	48380163	48387104	+	single alignment	yes	NA	blood	JURKAT	cancerous	no
chrX	48382102	48386829	AV702405	+	L1MEe	-	EBP	48380163	48387104	+	single alignment	yes	Adrenal gland	adrenal gland	NA	normal	no
chrX	48382085	48385674	BE542666	+	L1MEe	-	EBP	48380163	48387104	+	single alignment	yes	cervix	uterus	MGC36	normal	no
chrX	48382085	48386842	BG674215	+	L1MEe	-	EBP	48380163	48387104	+	single alignment	yes	skin	skin	NA	normal	no
chrX	48382094	48386826	BM789918	+	L1MEe	-	EBP	48380163	48387104	+	single alignment	yes	Stomach ;Stomach	stomach	SNU-520	normal	no
chrX	48382099	48385610	CB157585	+	L1MEe	-	EBP	48380163	48387104	+	single alignment	yes	Liver	liver/spleen	NA	normal	no
chrX	48382101	48385593	CB123752	+	L1MEe	-	EBP	48380163	48387104	+	single alignment	yes	Liver	liver/spleen	Cho-CK	normal	no
chrX	48382085	48385632	CD695414	+	L1MEe	-	EBP	48380163	48387104	+	single alignment	yes	normal nasopharynx	head/neck	NA	normal	no
chrX	48382085	48385595	CN395738	+	L1MEe	-	EBP	48380163	48387104	+	single alignment	yes	embryonic stem cells	embryonic	H9 esc	normal	no
chrX	48382116	48385593	R91935	+	L1MEe	-	EBP	48380163	48387104	+	single alignment	yes	Liver and Spleen	liver/spleen	NA	normal	no
chrX	48382085	48385588	HY159727	+	L1MEe	-	EBP	48380163	48387104	+	single alignment	yes	NA	NA	NA	NA	no
chr15	74948101	74969350	BQ218764	-	L1MC1	+	EDC3	74922898	74988386	-	single alignment	not tested	melanotic melanoma ;skin	skin	NA	cancerous	no
chr10	127433295	127439035	AA868453	-	HAL1b	+	EDRF1	127408083	127452712	+	single alignment	not tested	NA	NA	NA	NA	no
chr10	127433295	127439035	AA868453	-	HAL1b	+	EDRF1-AS1	127433295	127440629	-	single alignment	not tested	NA	NA	NA	NA	no
chr11	85981144	85989615	BI014008	+	L1MD1	-	EED	85955425	85989852	+	single alignment	not tested	lung tumor	lung	NA	cancerous	no
chr10	64574194	64679657	BG719815	-	L1MD	+	EGR2	64571755	64576126	-	single alignment	not tested	testis	testis	NA	normal	no
chr6	31860194	31860963	DB141280	-	L1MB3	+	EHMT2	3180279	3190124	-	multiple alignment	yes: ambiguity due to multiple alignment	thymus	thymus	NA	normal	no
chr6 apd hap1	3174952	3175721	DB141280	-	L1MB3	+	EHMT2	3180279	3190124	-	multiple alignment	yes: ambiguity due to multiple alignment	thymus	thymus	NA	normal	no
chr6 cox hap2	3369948	3370717	DB141280	-	L1MB3	+	EHMT2	3180279	3190124	-	multiple alignment	yes: ambiguity due to multiple alignment	thymus	thymus	NA	normal	no
chr6 dbb hap3	3145776	3146545	DB141280	-	L1MB3	+	EHMT2	3180279	3190124	-	multiple alignment	yes: ambiguity due to multiple alignment	thymus	thymus	NA	normal	no
chr6 mcf hap5	3240071	3240840	DB141280	-	L1MB3	+	EHMT2	3180279	3190124	-	multiple alignment	yes: ambiguity due to multiple alignment	thymus	thymus	NA	normal	no
chr6 qbl hap6	3153985	3154754	DB141280	-	L1MB3	+	EHMT2	3180279	3190124	-	multiple alignment	yes: ambiguity due to multiple alignment	thymus	thymus	NA	normal	no
chr16	28399921	28407462	BG678218	-	L1ME1	-	EIF3C	28722737	28747050	+	multiple alignment	not tested	squamous cell carcinoma ;skin	skin	NA	cancerous	no
chr16	28730485	28736333	BG678218	+	L1ME1	-	EIF3C	28722737	28747050	+	multiple alignment	not tested	squamous cell carcinoma ;skin	skin	NA	cancerous	no
chr16	28399921	28407462	BG678218	-	L1ME1	-	EIF3CL	28722784	28747053	+	multiple alignment	not tested	squamous cell carcinoma ;skin	skin	NA	cancerous	no
chr16	28730485	28736333	BG678218	+	L1ME1	-	EIF3CL	28722784	28747053	+	multiple alignment	not tested	squamous cell carcinoma ;skin	skin	NA	cancerous	no
chr4	99802130	99812485	BF965641	-	L1MB2	+	EIF4E	99799606	99851786	-	single alignment	not tested	osteosarcoma;bone	bone	unnamed cell line	cancerous	no
chr4	99808313	99812660	BF771331	-	L1MB2	+	EIF4E	99799606	99851786	-	single alignment	not tested	epid tumor	NA	NA	cancerous	no
chr4	99808313	99812722	BF771330	-	L1MB2	+	EIF4E	99799606	99851786	-	single alignment	not tested	epid tumor	NA	NA	cancerous	no
chr4	99802049	99812479	BG674699	-	L1MB2	+	EIF4E	99799606	99851786	-	single alignment	not tested	skin	skin	NA	normal	no
chr4	99802192	99812485	BM755971	-	L1MB2	+	EIF4E	99799606	99851786	-	single alignment	not tested	Ascites ;Stomach	stomach	SNU-5	normal	no
chr4	99802116	99812483	CB854130	-	L1MB2	+	EIF4E	99799606	99851786	-	single alignment	not tested	Primary Lung Epithelial Cells ;Lung	lung	NA	normal	no
chr4	99808242	99812485	CD685699	-	L1MB2	+	EIF4E	99799606	99851786	-	single alignment	not tested	normal nasopharynx	head/neck	NA	normal	no
chr4	99801993	99812480	CN314107	-	L1MB2	+	EIF4E	99799606	99851786	-	single alignment	not tested	embryonic stem cells	embryonic	H9 esc	normal	no
chr4	99802152	99812485	DA354436	-	L1MB2	+	EIF4E	99799606	99851786	-	single alignment	not tested	substantia nigra	brain	NA	normal	no
chr5	60062413	60095058	DB501023	-	L1M3	+	ELOVL7	60047615	60140101	-	single alignment	not tested	hypothalamus	brain	NA	normal	no
chr5	60062400	60095051	DR005768	-	L1M3	+	ELOVL7	60047615	60140101	-	single alignment	not tested	Prostate;Prostate	prostate	NA	normal	no
chr14	24608201	24608999	AA425045	-	L1MC4a	+	EMC9	24608173	24610797	-	single alignment	not tested	mixed (see below);Pooled human melanocyte	melanocyte	NA	normal	no
chr14	24608597	24609219	EL951298	-	L1MC4a	+	EMC9	24608173	24610797	-	single alignment	not tested	eyeball	eye	NA	normal	no
chr17	77080328	77082199	CD251206	+	L1MB2	-	ENGASE	77071018	77084685	+	single alignment	not tested	brain;Pituitary	brain	NA	normal	no
chr7	142559452	142560574	HY287164	+	L1MC4a	-	EPHB6	142552775	142568847	+	single alignment	not tested	thymus	thymus	NA	normal	no
chr3	150425716	150437926	AA261920	+	L1MA6	-	ERICH6-AS1	150421761	150437933	+	single alignment	not tested	germinal center B cell	blood	NA	normal	no
chr3	150425753	150437782	AI146376	+	L1MA6	-	ERICH6-AS1	150421761	150437933	+	single alignment	not tested	brain;glioblastoma (pooled)	brain	NA	cancerous	no
chr3	150425716	150437775	AW152648	+	L1MA6	-	ERICH6-AS1	150421761	150437933	+	single alignment	not tested	stomach	stomach	NA	normal	no
chr7	13975335	14027880	DA112690	-	HAL1-3A ME	+	ETV1	13930855	14030327	-	single alignment	not tested	cerebellum	brain	NA	normal	no
chr7	13975366	14027892	DB225680	-	HAL1-3A ME	+	ETV1	13930855	14030327	-	single alignment	not tested	trachea	lung	NA	normal	no
chr11	58876140	58892010	BU431193	+	L1MEc	-	FAM111B	58874657	58894888	+	single alignment	not tested	lymph	lymph	MGC85	normal	no
chr22	45733814	45736637	BF001902	+	HAL1	-	FAM118A	45705784	45737836	+	single alignment	not tested	colon tumor;colon	colon	NA	cancerous	no
chr3	101237710	101241000	DA482325	+	L1MCa	-	FAM172BP	101237710	101242731	+	single alignment	not tested	NA	bone marrow	TF-1	cancerous	no
chr4	2656636	2661356	BF827633	+	L1M5	-	FAM193A	2627158	2734302	+	single alignment	not tested	head normal	head/neck	NA	normal	no
chr4	2656679	2661396	BF827314	+	L1M5	-	FAM193A	2627158	2734302	+	single alignment	not tested	head normal	head/neck	NA	normal	no
chr4	2656497	2661544	DC412494	+	L1M5	-	FAM193A	2627158	2734302	+	single alignment	not tested	tumor tissue ;kidney	kidney	NA	cancerous	no
chr10	120070286	120081882	C00669	-	L1MC4	+	FAM204A	120068571	120101839	-	single alignment	not tested	note One or more human adult tissue	pooled	NA	normal	no
chr10	120070109	120081882	HY142207	-	L1MC4	+	FAM204A	120068571	120101839	-	single alignment	not tested	brain	brain	NA	normal	no
chr12	8346126	8349115	DA728456	+	L1PA10	-	FAM66C	8332804	8353596	+	single alignment	not tested	NA	embryonic	NT2	cancerous	no
chr2	58381899	58386827	R78404	+	L1MEf	-	FANCL	58386377	58468515	-	single alignment	not tested	placenta	placenta	NA	normal	no
chr2	58381900	58386890	R70092	+	L1MEf	-	FANCL	58386377	58468515	-	single alignment	not tested	placenta	placenta	NA	normal	no
chr4	153332480	153333758	CB241071	-	L1ME4a	+	FBXW7	153242409	153303664	-	single alignment	not tested	Human Lung Epithelial cells ;Lung	lung	NA	normal	no
chr5	141020775	141022072	AI700778	-	L1PA17	+	FCHSD1	141018868	141030986	-	single alignment	not tested	lung;carcinoid	lung	NA	cancerous	no
chr5	141021058	141021793	DB162035	-	L1PA17	+	FCHSD1	141018868	141030986	-	single alignment	not tested	thymus	thymus	NA	normal	no
chr2	11264652	11268906	HY346004	-	L1M5	+	FLJ33534	11239976	11272302	-	single alignment	not tested	brain	brain	NA	normal	no
chr2	11264652	11268925	HY206683	-	L1M5	+	FLJ33534	11239976	11272302	-	single alignment	not tested	testis	testis	NA	normal	no
chr7	2274786	2277995	BQ311071	-	L1M5	+	FTSJ2	2273925	2281833	-	single alignment	not tested	breast normal	breast	NA	normal	no
chrX	151138692	151139787	BF085126	-	L1ME3A	+	GABRE	151121595	151143151	-	single alignment	not tested	placenta normal	placenta	NA	normal	no
chr15	49517466	49574279	AV735765	+	L1PA16	-	GALK2	49462212	49622002	+	single alignment	not tested	cord blood	blood	NA	normal	no
chr10	5807761	5810347	BE785157	-	L1MB3	+	GDI2	5807185	5855512	-	single alignment	yes	large cell carcinoma ;lung	lung	NA	cancerous	no
chr10	5807874	5810345	BE865848	-	L1MB3	+	GDI2	5807185	5855512	-	single alignment	yes	carcinoma;bladder	bladder	unnamed cell line	cancerous	no
chr10	5808049	5810342	BE796080	-	L1MB3	+	GDI2	5807185	5855512	-	single alignment	yes	small cell carcinoma ;lung	lung	MGC3	cancerous	no
chr10	5807724	5810339	BF037539	-	L1MB3	+	GDI2	5807185	5855512	-	single alignment	yes	adenocarcinoma ;ovary	ovary	NA	cancerous	no
chr10	5807908	5810345	BF572225	-	L1MB3	+	GDI2	5807185	5855512	-	single alignment	yes	melanotic melanoma;skin	skin	NA	cancerous	no
chr10	5807941	5810347	BF942829	-	L1MB3	+	GDI2	5807185	5855512	-	single alignment	yes	nervous normal	brain	NA	normal	no
chr10	5808499	5810347	BF327671	-	L1MB3	+	GDI2	5807185	5855512	-	single alignment	yes	breast normal	breast	NA	normal	no
chr10	5808503	5810335	BF083716	-	L1MB3	+	GDI2	5807185	5855512	-	single alignment	yes	colon	colon	NA	normal	no
chr10	5807891	5810347	BG620249	-	L1MB3	+	GDI2	5807185	5855512	-	single alignment	yes	placenta	placenta	NA	normal	no
chr10	5807659	5810347	BQ680780	-	L1MB3	+	GDI2	5807185	5855512	-	single alignment	yes	melanotic melanoma;skin	skin	unnamed cell line	cancerous	no
chr10	5807696	5810348	BQ898947	-	L1MB3	+	GDI2	5807185	5855512	-	single alignment	yes	brain;neuroblastoma	brain	unnamed cell line	cancerous	no
chr10	5807731	5810347	BU169288	-	L1MB3	+	GDI2	5807185	5855512	-	single alignment	yes	salivary gland;epidermoid carcinoma	salivary gland	unnamed cell line	cancerous	no
chr10	5807894	5810347	CN355088	-	L1MB3	+	GDI2	5807185	5855512	-	single alignment	yes	embryonic stem cell	embryonic	NA	normal	no
chr10	5807719	5810347	CX788119	-	L1MB3	+	GDI2	5807185	5855512	-	single alignment	yes	human embryonic stem cells	embryonic	BG01	normal	no
chr10	5808211	5810347	N25520	-	L1MB3	+	GDI2	5807185	5855512	-	single alignment	yes	melanocyte	melanocyte	NA	normal	no
chr17	663303	674704	AI539349	-	L1ME4a	+	GLOD4	662548	685571	-	single alignment	not tested	pooled	pooled	NA	normal	no
chr17	673666	674684	AW879619	-	L1ME4a	+	GLOD4	662548	685571	-	single alignment	not tested	ovary	ovary	NA	normal	no
chr17	673711	674704	CN333926	-	L1ME4a	+	GLOD4	662548	685571	-	single alignment	not tested	embryonic stem cell	embryonic	NA	normal	no
chr10	46781343	46793867	EL951660	+	L1M4	-	GLUD1P7	48952591	48980339	+	multiple alignment	yes: ambiguity due to multiple alignment	eyeball	eye	NA	normal	no
chr10	47262156	47274687	EL951660	+	L1M4	-	GLUD1P7	48952591	48980339	+	multiple alignment	yes: ambiguity due to multiple alignment	eyeball	eye	NA	normal	no
chr10	48154686	48167211	EL951660	-	L1M4	-	GLUD1P7	48952591	48980339	+	multiple alignment	yes: ambiguity due to multiple alignment	eyeball	eye	NA	normal	no
chr10	48971087	48983627	EL951660	+	L1M4	-	GLUD1P7	48952591	48980339	+	multiple alignment	yes: ambiguity due to multiple alignment	eyeball	eye	NA	normal	no
chr4	176622785	176882807	DA135983	-	L1MC2	+	GPM6A	176554087	176923842	-	single alignment	not tested	alzheimer cortex	brain	NA	normal	no
chr2	231775435	231825690	DB067722	-	L1MC4a	+	GPR55	231772042	231789941	-	single alignment	not tested	testis	testis	NA	normal	no
chr2	231775449	231825674	DB068683	-	L1MC4a	+	GPR55	231772042	231789941	-	single alignment	not tested	testis	testis	NA	normal	no
chr2	231775472	231825693	DB019880	-	L1MC4a	+	GPR55	231772042	231789941	-	single alignment	not tested	testis	testis	NA	normal	no
chr2	231775563	231825781	DB096264	-	L1MC4a	+	GPR55	231772042	231789941	-	single alignment	not tested	testis	testis	NA	normal	no
chr7	50660575	50663537	DB208817	-	L1MC4	+	GRB10	50657759	50861159	-	single alignment	not tested	trachea	lung	NA	normal	no
chr4	158141819	158233972	BP202686	+	HAL1-3A ME	-	GRIA2	158141819	158287226	+	single alignment	yes	amygdala	brain	NA	normal	no
chr4	158141774	158224732	DC306988	+	HAL1-3A ME	-	GRIA2	158141819	158287226	+	single alignment	yes	cerebellum	brain	NA	normal	no
chr4	158141776	158224840	DC322191	+	HAL1-3A ME	-	GRIA2	158141819	158287226	+	single alignment	yes	brain	brain	NA	normal	no
chr4	158141819	158233963	DC318818	+	HAL1-3A ME	-	GRIA2	158141819	158287226	+	single alignment	yes	brain	brain	NA	normal	no
chr4	158141808	158142959	AL708924	+	HAL1-3A ME	-	GRIA2	158141819	158287226	+	single alignment	yes	NA	NA	NA	NA	no
chr4	158141795	158142916	BP229203	+	HAL1-3A ME	-	GRIA2	158141819	158287226	+	single alignment	yes	brain	brain	NA	normal	no
chr4	158141817	158142937	BP194361	+	HAL1-3A ME	-	GRIA2	158141819	158287226	+	single alignment	yes	brain	brain	NA	normal	no
chr4	158141774	158142867	DA412762	+	HAL1-3A ME	-	GRIA2	158141819	158287226	+	single alignment	yes	thalamus	brain	NA	normal	no
chr4	158141785	158142851	DA186743	+	HAL1-3A ME	-	GRIA2	158141819	158287226	+	single alignment	yes	amygdala	brain	NA	normal	no
chr4	158141768	158142915	DC310679	+	HAL1-3A ME	-	GRIA2	158141819	158287226	+	single alignment	yes	cerebellum	brain	NA	normal	no
chr4	158141774	158142906	DC325296	+	HAL1-3A ME	-	GRIA2	158141819	158287226	+	single alignment	yes	brain	brain	NA	normal	no
chr4	158141774	158142959	DC343353	+	HAL1-3A ME	-	GRIA2	158141819	158287226	+	single alignment	yes	thalamus	brain	NA	normal	no
chr4	158141776	158142888	DC350649	+	HAL1-3A ME	-	GRIA2	158141819	158287226	+	single alignment	yes	brain	brain	NA	normal	no
chr4	158141787	158142909	DC332848	+	HAL1-3A ME	-	GRIA2	158141819	158287226	+	single alignment	yes	hippocampus	brain	NA	normal	no
chr4	158141789	158142889	DC318712	+	HAL1-3A ME	-	GRIA2	158141819	158287226	+	single alignment	yes	amygdala	brain	NA	normal	no
chr4	158141791	158142879	DC320407	+	HAL1-3A ME	-	GRIA2	158141819	158287226	+	single alignment	yes	brain	brain	NA	normal	no
chr4	158141795	158142885	DC377102	+	HAL1-3A ME	-	GRIA2	158141819	158287226	+	single alignment	yes	brain	brain	NA	normal	no
chr4	158141799	158142908	DC375169	+	HAL1-3A ME	-	GRIA2	158141819	158287226	+	single alignment	yes	brain	brain	NA	normal	no
chr4	158141805	158142897	DC317637	+	HAL1-3A ME	-	GRIA2	158141819	158287226	+	single alignment	yes	amygdala	brain	NA	normal	no
chr4	158141811	158142910	DC334813	+	HAL1-3A ME	-	GRIA2	158141819	158287226	+	single alignment	yes	hippocampus	brain	NA	normal	no
chr4	158141811	158142959	DC334578	+	HAL1-3A ME	-	GRIA2	158141819	158287226	+	single alignment	yes	hippocampus	brain	NA	normal	no
chr4	158141813	158142954	DC317978	+	HAL1-3A ME	-	GRIA2	158141819	158287226	+	single alignment	yes	amygdala	brain	NA	normal	no
chr4	158141817	158142909	DC352491	+	HAL1-3A ME	-	GRIA2	158141819	158287226	+	single alignment	yes	brain	brain	NA	normal	no
chr9	124060075	124065225	AI656313	+	L1MC4a	-	GSN	124030379	124095120	+	single alignment	not tested	pooled germ cell tumors	germ cell	NA	cancerous	no
chr22	24268630	24325991	AA889641	-	L1M5	+	GSTT2	24322218	24326106	+	single alignment	not tested	NA	NA	NA	NA	no
chr22	24268630	24325991	AA889641	-	L1M5	+	GSTT2B	24322338	24326106	+	single alignment	not tested	NA	NA	NA	NA	no
chr5	70351178	70580226	DA674556	-	L1PA16	-	GTF2H2	70330950	70363497	-	multiple alignment	not tested	NA	NA	NA	NA	no
chr5	69702677	69723517	DA674556	+	L1PA16	-	GTF2H2	70330950	70363497	-	multiple alignment	not tested	NA	NA	NA	NA	no
chr5	70351178	70580226	DA674556	-	L1PA16	-	GTF2H2B	69711196	69746189	+	multiple alignment	not tested	NA	NA	NA	NA	no
chr5	69702677	69723517	DA674556	+	L1PA16	-	GTF2H2B	69711196	69746189	+	multiple alignment	not tested	NA	NA	NA	NA	no
chr13	28009782	28019295	BM548061	-	L1MC5	+	GTF3A	27998680	28009846	+	single alignment	yes	hippocampus ;brain	brain	NA	normal	no
chr22	24001831	24047656	AW250046	-	L1MA6	+	GUSBP11	23980674	24059610	-	single alignment	not tested	small cell carcinoma ;lung	lung	MGC3	cancerous	no
chr22	24037277	24042984	BQ322442	-	L1MA6	+	GUSBP11	23980674	24059610	-	single alignment	not tested	colon est	colon	NA	normal	no
chr22	24037223	24047695	DA259764	-	L1MA6	+	GUSBP11	23980674	24059610	-	single alignment	not tested	caudate nucleus	brain	NA	normal	no
chr22	24037303	24047672	DB568507	-	L1MA6	+	GUSBP11	23980674	24059610	-	single alignment	not tested	hypothalamus	brain	NA	normal	no
chr5	69145959	69212012	DA950105	+	L1PA16	-	GUSBP3	69515015	69881629	-	multiple alignment	not tested	spleen	spleen	NA	normal	no
chr5	34179116	34239511	DA950105	-	L1PA16	-	GUSBP3	69515015	69881629	-	multiple alignment	not tested	spleen	spleen	NA	normal	no
chr5	69850497	69876260	CD655989	-	L1PA16	+	GUSBP3	69515015	69881629	-	multiple alignment	not tested	Embryonic Stem cells	embryonic	WA01	normal	no
chr5	69515814	69876230	DA950105	-	L1PA16	-	GUSBP3	69515015	69881629	-	multiple alignment	not tested	spleen	spleen	NA	normal	no
chr5	69702710	70087063	DA950105	+	L1PA16	-	GUSBP3	69515015	69881629	-	multiple alignment	not tested	spleen	spleen	NA	normal	no
chr5	68974424	69000949	CD655989	-	L1PA16	+	GUSBP3	69515015	69881629	-	multiple alignment	not tested	Embryonic Stem cells	embryonic	WA01	normal	no
chr5	69145929	69171693	CD655989	+	L1PA16	+	GUSBP3	69515015	69881629	-	multiple alignment	not tested	Embryonic Stem cells	embryonic	WA01	normal	no
chr5	69554161	69580685	CD655989	-	L1PA16	+	GUSBP3	69515015	69881629	-	multiple alignment	not tested	Embryonic Stem cells	embryonic	WA01	normal	no
chr5	70021077	70047606	CD655989	+	L1PA16	+	GUSBP3	69515015	69881629	-	multiple alignment	not tested	Embryonic Stem cells	embryonic	WA01	normal	no
chr5	70554469	70580223	CD655989	-	L1PA16	+	GUSBP3	69515015	69881629	-	multiple alignment	not tested	Embryonic Stem cells	embryonic	WA01	normal	no
chr5	69145959	69212012	DA950105	+	L1PA16	-	GUSBP9	69812078	69851150	-	multiple alignment	not tested	spleen	spleen	NA	normal	no
chr5	34179116	34239511	DA950105	-	L1PA16	-	GUSBP9	69812078	69851150	-	multiple alignment	not tested	spleen	spleen	NA	normal	no
chr5	69850497	69876260	CD655989	-	L1PA16	+	GUSBP9	69812078	69851150	-	multiple alignment	not tested	Embryonic Stem cells	embryonic	WA01	normal	no
chr5	69515814	69876230	DA950105	-	L1PA16	-	GUSBP9	69812078	69851150	-	multiple alignment	not tested	spleen	spleen	NA	normal	no
chr5	69702710	70087063	DA950105	+	L1PA16	-	GUSBP9	69812078	69851150	-	multiple alignment	not tested	spleen	spleen	NA	normal	no
chr5	68974424	69000949	CD655989	-	L1PA16	+	GUSBP9	69812078	69851150	-	multiple alignment	not tested	Embryonic Stem cells	embryonic	WA01	normal	no
chr5	69145929	69171693	CD655989	+	L1PA16	+	GUSBP9	69812078	69851150	-	multiple alignment	not tested	Embryonic Stem cells	embryonic	WA01	normal	no
chr5	69554161	69580685	CD655989	-	L1PA16	+	GUSBP9	69812078	69851150	-	multiple alignment	not tested	Embryonic Stem cells	embryonic	WA01	normal	no
chr5	70021077	70047606	CD655989	+	L1PA16	+	GUSBP9	69812078	69851150	-	multiple alignment	not tested	Embryonic Stem cells	embryonic	WA01	normal	no
chr5	70554469	70580223	CD655989	-	L1PA16	+	GUSBP9	69812078	69851150	-	multiple alignment	not tested	Embryonic Stem cells	embryonic	WA01	normal	no
chr7	106826660	106840745	AU134187	+	L1M4b	-	HBP1	106809459	106842974	+	single alignment	not tested	ovary; tumor tissue	ovary	NA	cancerous	no
chr7	106826659	106836429	DB185913	+	L1M4b	-	HBP1	106809459	106842974	+	single alignment	not tested	tumor tissue ;liver	liver/spleen	NA	cancerous	no
chr7	106826659	106836596	EB388420	+	L1M4b	-	HBP1	106809459	106842974	+	single alignment	not tested	Eye;Optic nerve	eye	NA	normal	no
chr6	30201815	30222194	BQ184876	-	L1ME1	+	HCG17	1532220	1623886	-	multiple alignment	not tested	fetal eyes;eye	eye	NA	normal	no
chr6 cox hap2	1713910	1734287	BQ184876	-	L1ME1	+	HCG17	1532220	1623886	-	multiple alignment	not tested	fetal eyes;eye	eye	NA	normal	no
chr6 dbb hap3	1495493	1515870	BQ184876	-	L1ME1	+	HCG17	1532220	1623886	-	multiple alignment	not tested	fetal eyes;eye	eye	NA	normal	no
chr6 qbl hap6	1494730	1515107	BQ184876	-	L1ME1	+	HCG17	1532220	1623886	-	multiple alignment	not tested	fetal eyes;eye	eye	NA	normal	no
chr6 mann hap4	1550303	1570270	BQ184876	-	L1ME1	+	HCG17	1532220	1623886	-	multiple alignment	not tested	fetal eyes;eye	eye	NA	normal	no
chr6 ssto hap7	1532220	1552193	BQ184876	-	L1ME1	+	HCG17	1532220	1623886	-	multiple alignment	not tested	fetal eyes;eye	eye	NA	normal	no
chr6 cox hap2	3701297	3828959	BF197354	+	L1PA7	-	HCG23	3705728	3708911	+	multiple alignment	yes: ambiguity due to multiple alignment	kidney	kidney	NA	normal	no
chr6 dbb hap3	3509787	3637429	BF197354	+	L1PA7	-	HCG23	3705728	3708911	+	multiple alignment	yes: ambiguity due to multiple alignment	kidney	kidney	NA	normal	no
chr6 qbl hap6	3491743	3619389	BF197354	+	L1PA7	-	HCG23	3705728	3708911	+	multiple alignment	yes: ambiguity due to multiple alignment	kidney	kidney	NA	normal	no
chr6 mann hap4	3573411	3701366	BF197354	+	L1PA7	-	HCG23	3705728	3708911	+	multiple alignment	yes: ambiguity due to multiple alignment	kidney	kidney	NA	normal	no
chr6 ssto hap7	3578360	3705973	BF197354	+	L1PA7	-	HCG23	3705728	3708911	+	multiple alignment	yes: ambiguity due to multiple alignment	kidney	kidney	NA	normal	no
chr5	141005592	141006011	AA282685	-	L1ME3	+	HDAC3	141000442	141016423	-	single alignment	not tested	germinal center B cell	blood	NA	normal	no
chr4	89232972	89306697	DC344051	+	L1M1	-	HERC6	89299890	89364249	+	single alignment	not tested	thalamus	brain	NA	normal	no
chr20	30115792	30149539	CF145507	+	HAL1b	-	HM13	30102212	30127726	+	single alignment	not tested	Prostate;CNCAP(3)T-225 cell line	prostate	CNCAP(3)T-225	normal	no
chr11	18300701	18302149	BI861681	-	L1MB2	+	HPS5	18300216	18343721	-	single alignment	not tested	mammary adenocarcinoma;breast	breast	unnamed cell line	cancerous	no
chr11	18300796	18302149	BI862374	-	L1MB2	+	HPS5	18300216	18343721	-	single alignment	not tested	mammary adenocarcinoma;breast	breast	unnamed cell line	cancerous	no
chr1	162769293	162774102	AW806614	+	L1MC3	-	HSD17B7	162760491	162767932	+	single alignment	not tested	stomach	stomach	NA	normal	no
chr1	162769293	162774102	BE140115	+	L1MC3	-	HSD17B7	162760491	162767932	+	single alignment	not tested	head neck	head/neck	NA	normal	no
chr1	162769310	162774118	BF349100	+	L1MC3	-	HSD17B7	162760491	162767932	+	single alignment	not tested	head neck	head/neck	NA	normal	no
chr1	162769311	162775282	BF928970	+	L1MC3	-	HSD17B7	162760491	162767932	+	single alignment	not tested	nervous tumor	brain	NA	cancerous	no
chr5	132437127	132440164	AA493400	+	L1MC5	-	HSPA4	132387661	132440709	+	single alignment	not tested	colon	colon	NA	normal	no
chr5	132437127	132440166	AI754819	+	L1MC5	-	HSPA4	132387661	132440709	+	single alignment	not tested	bone marrow stroma	bone marrow	NA	normal	no
chr4	3204759	3208607	AW504158	+	L1ME1	-	HTT	3076236	3245687	+	single alignment	not tested	lymph	lymph	MGC85	normal	no
chr9	95040152	95048315	AL704957	-	L1ME4a	+	IARS	94972489	95056038	-	single alignment	not tested	NA	NA	NA	NA	no
chr1	79086617	79093947	DA671945	+	L1MA4	-	IFI44L	79086066	79111830	+	single alignment	not tested	NA	NA	NA	NA	no
chr1	79086620	79094681	DA944268	+	L1MA4	-	IFI44L	79086066	79111830	+	single alignment	not tested	spleen	spleen	NA	normal	no
chr13	21147158	21172893	BU853533	+	L1ME2z	-	IFT88	21141207	21265576	+	single alignment	not tested	testis	testis	NA	normal	no
chr16	27341383	27353501	AW408737	+	L1MD2	-	IL4R	27325229	27376099	+	single alignment	not tested	lymph	lymph	MGC85	normal	no
chr16	27341385	27356340	CD358428	+	L1MD2	-	IL4R	27325229	27376099	+	single alignment	not tested	Testis	testis	NA	normal	no
chr16	27341384	27356411	CR991763	+	L1MD2	-	IL4R	27325229	27376099	+	single alignment	not tested	T-Lymphocytes	blood	NA	normal	no
chr7	110303545	110969575	BG493143	-	L1MC4	+	IMMP2L	110303105	111202573	-	single alignment	not tested	mucoepidermoid carcinoma ;lung	lung	NA	cancerous	yes
chr2	242648500	242650845	AW818264	+	L1ME3B	-	ING5	242641455	242668896	+	single alignment	not tested	stomach	stomach	NA	normal	no
chr3	51862568	51863729	BE467881	+	L1PREC2	-	IQCF3	51860898	51864874	+	single alignment	not tested	lung;carcinoid	lung	NA	cancerous	no
chr3	51862666	51863774	DR001423	+	L1PREC2	-	IQCF3	51860898	51864874	+	single alignment	not tested	Fetal Brain;Fetal Brain	brain	NA	normal	no
chr9	540505	711028	DA315371	+	L1M2	-	KANK1	706805	746106	+	single alignment	not tested	hippocampus	brain	NA	normal	no
chr9	540573	711147	DA325884	+	L1M2	-	KANK1	706805	746106	+	single alignment	not tested	hippocampus	brain	NA	normal	no
chr9	540505	711003	DB480873	+	L1M2	-	KANK1	706805	746106	+	single alignment	not tested	hippocampus	brain	NA	normal	no
chr9	540505	549531	BQ012647	+	L1M2	-	KANK1	706805	746106	+	single alignment	not tested	Placenta;Placenta	placenta	NA	normal	no
chr9	540615	549531	CF528943	+	L1M2	-	KANK1	706805	746106	+	single alignment	not tested	Placenta;Placenta	placenta	NA	normal	no
chr9	540551	549530	DB517511	+	L1M2	-	KANK1	706805	746106	+	single alignment	not tested	testis	testis	NA	normal	no
chr9	540566	549527	HY204993	+	L1M2	-	KANK1	706805	746106	+	single alignment	not tested	testis	testis	NA	normal	no
chr21	39601861	39672014	BM544058	+	L1MB8	-	KCNJ15	39628725	39673746	+	single alignment	not tested	ovary (pool of 3)	ovary	NA	normal	no
chr21	39601874	39613891	BU146520	+	L1MB8	-	KCNJ15	39628725	39673746	+	single alignment	not tested	dorsal root ganglia	brain	NA	normal	no
chr21	39601844	39616646	CB960278	+	L1MB8	-	KCNJ15	39628725	39673746	+	single alignment	not tested	placenta;Human Placenta	placenta	NA	normal	no
chr21	39601836	39671415	DA673158	+	L1MB8	-	KCNJ15	39628725	39673746	+	single alignment	not tested	NA	NA	NA	NA	no
chr21	39601846	39671557	DA672598	+	L1MB8	-	KCNJ15	39628725	39673746	+	single alignment	not tested	NA	NA	NA	NA	no
chr21	39601847	39671389	DA410333	+	L1MB8	-	KCNJ15	39628725	39673746	+	single alignment	not tested	thalamus	brain	NA	normal	no
chr21	39601847	39671402	DA676670	+	L1MB8	-	KCNJ15	39628725	39673746	+	single alignment	not tested	NA	NA	NA	NA	no
chr21	39601848	39671407	DA677419	+	L1MB8	-	KCNJ15	39628725	39673746	+	single alignment	not tested	NA	NA	NA	NA	no
chr21	39601849	39671544	DA670544	+	L1MB8	-	KCNJ15	39628725	39673746	+	single alignment	not tested	NA	NA	NA	NA	no
chr21	39601849	39671577	DA674389	+	L1MB8	-	KCNJ15	39628725	39673746	+	single alignment	not tested	NA	NA	NA	NA	no
chr21	39601851	39671424	DA674369	+	L1MB8	-	KCNJ15	39628725	39673746	+	single alignment	not tested	NA	NA	NA	NA	no
chr21	39601851	39671543	DA673398	+	L1MB8	-	KCNJ15	39628725	39673746	+	single alignment	not tested	NA	NA	NA	NA	no
chr20	43378429	43379258	BG775043	+	L1ME1	-	KCNK15	43374487	43380954	+	single alignment	not tested	prostate;carcinoma	prostate	unnamed cell line	cancerous	no
chr16	29923135	29930932	R46316	-	L1MD3	+	KCTD13	29917656	29937553	-	single alignment	not tested	breast	breast	NA	normal	no
chr16	29923135	29930866	R50590	-	L1MD3	+	KCTD13	29917656	29937553	-	single alignment	not tested	breast	breast	NA	normal	no
chr12	10601835	10606984	BM564505	-	L1M3a	+	KLRC1	10594862	10607284	-	single alignment	not tested	natural killer cells;blood	blood	cell line	normal	no
chrX	46330573	46332596	BF942839	+	L1MEd	-	KRBOX4	46306623	46334074	+	single alignment	not tested	nervous normal	brain	NA	normal	no
chrX	46330573	46332611	BF943441	+	L1MEd	-	KRBOX4	46306623	46334074	+	single alignment	not tested	nervous normal	brain	NA	normal	no
chrX	46330574	46332611	BF959879	+	L1MEd	-	KRBOX4	46306623	46334074	+	single alignment	not tested	nervous normal	brain	NA	normal	no
chrX	46330573	46331961	BQ012976	+	L1MEd	-	KRBOX4	46306623	46334074	+	single alignment	not tested	Placenta;Placenta	placenta	NA	normal	no
chrX	46330573	46332493	BQ343174	+	L1MEd	-	KRBOX4	46306623	46334074	+	single alignment	not tested	nervous normal	brain	NA	normal	no
chrX	46330573	46332606	BQ340503	+	L1MEd	-	KRBOX4	46306623	46334074	+	single alignment	not tested	nervous normal	brain	NA	normal	no
chrX	46330573	46332622	BQ340434	+	L1MEd	-	KRBOX4	46306623	46334074	+	single alignment	not tested	nervous normal	brain	NA	normal	no
chr2	110692407	110725789	CB216573	+	L1MC5	+	LIMS3-LOC440895	111160495	111230652	-	multiple alignment	not tested	uterus;normal endometrium	uterus	NA	normal	no
chr2	111160855	111194254	CB216573	-	L1MC5	+	LIMS3-LOC440895	111160495	111230652	-	multiple alignment	not tested	uterus;normal endometrium	uterus	NA	normal	no
chr21	44881974	44895920	AW206028	-	L1MEf	+	LINC00313	44881973	44898103	-	single alignment	not tested	NA	NA	NA	NA	no
chr4	138983961	139012134	BQ688920	+	L1M4b	-	LINC00616	138948576	139051839	-	single alignment	not tested	ductal carcinoma;pancreas	pancreas	unnamed cell line	cancerous	no
chrX	139793784	139796266	DN990516	+	L1ME4a	-	LINC00632	139791923	139796996	+	single alignment	not tested	Brain;Whole brain	brain	NA	normal	no
chr14	39308039	39410899	BX493662	-	HAL1	+	LINC00639	39218542	39386086	-	single alignment	not tested	NA	NA	NA	NA	no
chr14	39308049	39410899	BX493653	-	HAL1	+	LINC00639	39218542	39386086	-	single alignment	not tested	NA	NA	NA	NA	no
chr14	39308234	39410899	BX493681	-	HAL1	+	LINC00639	39218542	39386086	-	single alignment	not tested	NA	NA	NA	NA	no
chr10	42972593	42987802	DA736395	+	L1M5	-	LINC00839	42970938	42990785	+	single alignment	not tested	NA	embryonic	NT2	cancerous	no
chrX	148609133	148611100	AI628911	-	L1MDa	+	LINC00893	148609131	148621312	-	single alignment	not tested	uterus	uterus	NA	cancerous	no
chrX	148609188	148611056	AI002096	-	L1MDa	+	LINC00893	148609131	148621312	-	single alignment	not tested	NA	NA	NA	NA	no
chrX	148609706	148611217	AI239869	-	L1MDa	+	LINC00893	148609131	148621312	-	single alignment	not tested	pooled	pooled	NA	normal	no
chrX	148607945	148611064	BY798667	-	L1MDa	+	LINC00893	148609131	148621312	-	single alignment	not tested	eye	eye	NA	normal	no
chrX	148609621	148610965	H28569	-	L1MDa	+	LINC00893	148609131	148621312	-	single alignment	not tested	breast	breast	NA	normal	no
chr10	131862159	131866576	AW135007	-	L1M4b	+	LINC00959	131862161	131909081	-	single alignment	not tested	NA	NA	NA	NA	no
chr10	131862159	131866566	BM726206	-	L1M4b	+	LINC00959	131862161	131909081	-	single alignment	not tested	fetal eyes;eye	eye	NA	normal	no
chr3	75725148	75728334	AW236950	+	L1M1	+	LINC00960	74364	81241	-	multiple alignment	not tested	pooled germ cell tumors	germ cell	NA	cancerous	no
chrUn gl000222	74484	77613	AW236950	-	L1M1	+	LINC00960	74364	81241	-	multiple alignment	not tested	pooled germ cell tumors	germ cell	NA	cancerous	no
chr20	61669393	61683275	HY040437	+	L1MB4	-	LINC01056	61669362	61685215	+	single alignment	not tested	testis	testis	NA	normal	no
chr4	79892945	80229626	AA195133	+	L1MA7	-	LINC01088	79892901	80229953	+	single alignment	not tested	mixed (see below);Pooled human melanocyte	melanocyte	NA	normal	no
chr4	124582942	124851544	AI693396	+	L1MC5	-	LINC01091	124695418	124786730	+	single alignment	not tested	lung;carcinoid	lung	NA	cancerous	no
chr14	88553027	88556429	W86321	+	L1PA13	-	LINC01146	88490893	88553688	+	single alignment	not tested	Liver and Spleen	liver/spleen	NA	normal	no
chr2	105424023	105428973	AI418430	-	L1ME3A	+	LINC01158	105424029	105469641	-	single alignment	not tested	brain;glioblastoma (pooled)	brain	NA	cancerous	no
chr2	105424027	105428948	AI498413	-	L1ME3A	+	LINC01158	105424029	105469641	-	single alignment	not tested	kidney	kidney	NA	normal	no
chr2	105424029	105428927	AI085832	-	L1ME3A	+	LINC01158	105424029	105469641	-	single alignment	not tested	NA	NA	NA	NA	no
chr2	105424030	105428949	AI419261	-	L1ME3A	+	LINC01158	105424029	105469641	-	single alignment	not tested	brain;glioblastoma (pooled)	brain	NA	cancerous	no
chr2	105424031	105428962	AI272050	-	L1ME3A	+	LINC01158	105424029	105469641	-	single alignment	not tested	kidney	kidney	NA	normal	no
chr2	105424034	105429010	AW016518	-	L1ME3A	+	LINC01158	105424029	105469641	-	single alignment	not tested	NA	NA	NA	NA	no
chr2	105424028	105429000	D80059	-	L1ME3A	+	LINC01158	105424029	105469641	-	single alignment	not tested	brain	brain	NA	normal	no
chr2	4677840	4690945	DA744885	-	L1PA2	+	LINC01249	4675807	4703812	-	single alignment	not tested	NA	embryonic	NT2	cancerous	no
chr14	19655730	19691464	AW581996	+	L1MA6	+	LINC01296	19650036	19684290	+	multiple alignment	yes: ambiguity due to multiple alignment	stomach	stomach	NA	normal	no
chr14	19655759	19718799	BE738570	+	L1MA6	+	LINC01296	19650036	19684290	+	multiple alignment	yes: ambiguity due to multiple alignment	brain;glioblastoma	brain	NA	cancerous	no
chr14	19653907	19683250	BF174544	+	L1MA6	+	LINC01296	19650036	19684290	+	multiple alignment	yes: ambiguity due to multiple alignment	Blood	blood	NA	normal	no
chr14	19653981	19662570	BG259790	+	L1MA6	+	LINC01296	19650036	19684290	+	multiple alignment	yes: ambiguity due to multiple alignment	transitional cell papilloma;bladder	bladder	unnamed cell line	cancerous	no
chr14	19653655	19691651	BM468657	+	L1MA6	+	LINC01296	19650036	19684290	+	multiple alignment	yes: ambiguity due to multiple alignment	melanotic melanoma ;skin	skin	NA	cancerous	no
chr14	19653939	19681507	BM476160	+	L1MA6	+	LINC01296	19650036	19684290	+	multiple alignment	yes: ambiguity due to multiple alignment	small intestine;duodenal adenocarcinoma	intestine	unnamed cell line	cancerous	no
chr14	19653592	19680657	BX504347	+	L1MA6	+	LINC01296	19650036	19684290	+	multiple alignment	yes: ambiguity due to multiple alignment	NA	NA	NA	NA	no
chr14	19653919	19680729	CA429868	+	L1MA6	+	LINC01296	19650036	19684290	+	multiple alignment	yes: ambiguity due to multiple alignment	Chondrosarcoma;Cell Line	bone	unnamed cell line	cancerous	no
chr14	19653550	19680737	CD109656	+	L1MA6	+	LINC01296	19650036	19684290	+	multiple alignment	yes: ambiguity due to multiple alignment	placenta;Human Placenta	placenta	NA	normal	no
chr14	19655781	19656886	AI206455	+	L1MA6	+	LINC01296	19650036	19684290	+	multiple alignment	yes: ambiguity due to multiple alignment	placenta	placenta	NA	normal	no
chr14	19918475	19919581	AI206455	-	L1MA6	+	LINC01296	19650036	19684290	+	multiple alignment	yes: ambiguity due to multiple alignment	placenta	placenta	NA	normal	no
chr14	19883919	19919632	AW581996	-	L1MA6	+	LINC01296	19650036	19684290	+	multiple alignment	yes: ambiguity due to multiple alignment	stomach	stomach	NA	normal	no
chr14	19892137	19921455	BF174544	-	L1MA6	+	LINC01296	19650036	19684290	+	multiple alignment	yes: ambiguity due to multiple alignment	Blood	blood	NA	normal	no
chr14	19912792	19919632	BG259790	-	L1MA6	+	LINC01296	19650036	19684290	+	multiple alignment	yes: ambiguity due to multiple alignment	transitional cell papilloma;bladder	bladder	unnamed cell line	cancerous	no
chr14	19883732	19921707	BM468657	-	L1MA6	+	LINC01296	19650036	19684290	+	multiple alignment	yes: ambiguity due to multiple alignment	melanotic melanoma ;skin	skin	NA	cancerous	no
chr14	19893877	19921423	BM476160	-	L1MA6	+	LINC01296	19650036	19684290	+	multiple alignment	yes: ambiguity due to multiple alignment	small intestine;duodenal adenocarcinoma	intestine	unnamed cell line	cancerous	no
chr14	19894727	19921770	BX504347	-	L1MA6	+	LINC01296	19650036	19684290	+	multiple alignment	yes: ambiguity due to multiple alignment	NA	NA	NA	NA	no
chr14	19894655	19921443	CA429868	-	L1MA6	+	LINC01296	19650036	19684290	+	multiple alignment	yes: ambiguity due to multiple alignment	Chondrosarcoma;Cell Line	bone	unnamed cell line	cancerous	no
chr14	19894647	19921812	CD109656	-	L1MA6	+	LINC01296	19650036	19684290	+	multiple alignment	yes: ambiguity due to multiple alignment	placenta;Human Placenta	placenta	NA	normal	no
chr14	19856710	19921421	DN916890	-	L1MA6	+	LINC01296	19650036	19684290	+	single alignment	yes	NA	breast	MCF7	cancerous	no
chr22	16186148	16187254	AI206455	-	L1MA6	+	LINC01296	19650036	19684290	+	multiple alignment	yes: ambiguity due to multiple alignment	placenta	placenta	NA	normal	no
chr22	16151711	16187305	AW581996	-	L1MA6	+	LINC01296	19650036	19684290	+	multiple alignment	yes: ambiguity due to multiple alignment	stomach	stomach	NA	normal	no
chr22	16124519	16187276	BE738570	-	L1MA6	+	LINC01296	19650036	19684290	+	multiple alignment	yes: ambiguity due to multiple alignment	brain;glioblastoma	brain	NA	cancerous	no
chr22	16154794	16190792	BE730087	-	L1MA6	+	LINC01296	19650036	19684290	+	multiple alignment	yes: ambiguity due to multiple alignment	melanotic melanoma ;skin	skin	NA	cancerous	no
chr22	16159831	16189128	BF174544	-	L1MA6	+	LINC01296	19650036	19684290	+	multiple alignment	yes: ambiguity due to multiple alignment	Blood	blood	NA	normal	no
chr22	16180481	16189054	BG259790	-	L1MA6	+	LINC01296	19650036	19684290	+	multiple alignment	yes: ambiguity due to multiple alignment	transitional cell papilloma;bladder	bladder	unnamed cell line	cancerous	no
chr22	16151524	16189380	BM468657	-	L1MA6	+	LINC01296	19650036	19684290	+	multiple alignment	yes: ambiguity due to multiple alignment	melanotic melanoma ;skin	skin	NA	cancerous	no
chr22	16161574	16189096	BM476160	-	L1MA6	+	LINC01296	19650036	19684290	+	multiple alignment	yes: ambiguity due to multiple alignment	small intestine;duodenal adenocarcinoma	intestine	unnamed cell line	cancerous	no
chr22	16162424	16189443	BX504347	-	L1MA6	+	LINC01296	19650036	19684290	+	multiple alignment	yes: ambiguity due to multiple alignment	NA	NA	NA	NA	no
chr22	16162352	16189116	CA429868	-	L1MA6	+	LINC01296	19650036	19684290	+	multiple alignment	yes: ambiguity due to multiple alignment	Chondrosarcoma;Cell Line	bone	unnamed cell line	cancerous	no
chr22	16162344	16189485	CD109656	-	L1MA6	+	LINC01296	19650036	19684290	+	multiple alignment	yes: ambiguity due to multiple alignment	placenta;Human Placenta	placenta	NA	normal	no
chr8	142352443	142354710	BE535333	+	L1MB5	-	LINC01300	142350647	142354720	+	single alignment	not tested	cervix	uterus	MGC36	normal	no
chrX	56837494	56844004	AA713938	+	L1PA7	-	LINC01420	56755717	56844004	+	single alignment	not tested	germinal center B cell	blood	NA	normal	no
chr5	1364228	1368510	BX114351	-	L1MC4a	+	LINC01511	1363696	1380188	-	single alignment	not tested	adenocarcinoma ;colon	colon	NA	cancerous	no
chr19	29501779	29503774	DB555031	+	L1ME1	-	LINC01532	29493461	29504862	+	single alignment	not tested	hypothalamus	brain	NA	normal	no
chr19	29501743	29503774	HY339875	+	L1ME1	-	LINC01532	29493461	29504862	+	single alignment	not tested	brain	brain	NA	normal	no
chr2	110692407	110725789	CB216573	+	L1MC5	+	LOC100288570	111160495	111181393	-	multiple alignment	not tested	uterus;normal endometrium	uterus	NA	normal	no
chr2	111160855	111194254	CB216573	-	L1MC5	+	LOC100288570	111160495	111181393	-	multiple alignment	not tested	uterus;normal endometrium	uterus	NA	normal	no
chr2	114341070	114346248	DC352858	+	L1MB3	-	LOC100288778	73724	91263	+	multiple alignment	not tested	brain	brain	NA	normal	no
chr9	24882	29737	DC352858	-	L1MB3	-	LOC100288778	73724	91263	+	multiple alignment	not tested	brain	brain	NA	normal	no
chr12	73756	87339	BI823104	+	L1MB3	-	LOC100288778	73724	91263	+	single alignment	not tested	pooled brain	brain	NA	normal	no
chr12	73726	78907	DC352858	+	L1MB3	-	LOC100288778	73724	91263	+	multiple alignment	not tested	brain	brain	NA	normal	no
chr15	102501205	102506394	DC352858	+	L1MB3	-	LOC100288778	73724	91263	+	multiple alignment	not tested	brain	brain	NA	normal	no
chr19	44600430	44610634	DA993226	+	L1MC4	-	LOC100379224	44609491	44617336	-	single alignment	Yes	NA	NA	NA	NA	no
chr2	97936589	97957544	AW274859	+	L1PA12	-	LOC100506076	98081675	98094824	-	multiple alignment	not tested	pooled germ cell tumors	germ cell	NA	cancerous	no
chr2	97936472	97951199	DB300478	+	L1PA12	+	LOC100506076	98081675	98094824	-	multiple alignment	not tested	cerebellum	brain	NA	normal	no
chr2	98088092	98102805	DB300478	-	L1PA12	+	LOC100506076	98081675	98094824	-	multiple alignment	not tested	cerebellum	brain	NA	normal	no
chr2	97936589	97957544	AW274859	+	L1PA12	-	LOC100506123	98081774	98089620	-	multiple alignment	not tested	pooled germ cell tumors	germ cell	NA	cancerous	no
chr2	97936472	97951199	DB300478	+	L1PA12	+	LOC100506123	98081774	98089620	-	multiple alignment	not tested	cerebellum	brain	NA	normal	no
chr2	98088092	98102805	DB300478	-	L1PA12	+	LOC100506123	98081774	98089620	-	multiple alignment	not tested	cerebellum	brain	NA	normal	no
chr12	66002250	66007009	BQ225657	-	L1MC2	+	LOC100507065	65951678	66036152	-	single alignment	not tested	melanotic melanoma ;skin	skin	NA	cancerous	no
chr3	139138460	139163446	AA398901	+	L1M1	-	LOC100507291	139108644	139163446	+	single alignment	not tested	NA	NA	NA	NA	no
chr3	139138488	139163444	AI369178	+	L1M1	-	LOC100507291	139108644	139163446	+	single alignment	not tested	anaplastic oligodendroglioma ;brain	brain	NA	cancerous	no
chr3	139138481	139163443	AW972547	+	L1M1	-	LOC100507291	139108644	139163446	+	single alignment	not tested	NA	NA	NA	NA	no
chr3	139138478	139163445	DB515746	+	L1M1	-	LOC100507291	139108644	139163446	+	single alignment	not tested	testis	testis	NA	normal	no
chr5	175546961	175552055	DN991568	+	L1MC4	-	LOC100507387	175546551	175552168	+	single alignment	not tested	Brain;Whole brain	brain	NA	normal	no
chr5	39521667	39524810	AI522009	+	L1PA13	-	LOC101926940	39520532	39524810	+	single alignment	not tested	kidney	kidney	NA	normal	no
chr5	39521676	39524810	BF508204	+	L1PA13	-	LOC101926940	39520532	39524810	+	single alignment	not tested	NA	NA	NA	NA	no
chr5	39521620	39524694	BG198972	+	L1PA13	-	LOC101926940	39520532	39524810	+	single alignment	not tested	NA	fibroblast	HT1080	cancerous	no
chr5	39521638	39524805	BG207267	+	L1PA13	-	LOC101926940	39520532	39524810	+	single alignment	not tested	NA	fibroblast	HT1080	cancerous	no
chr2	179291250	179298234	BM987673	+	L1M3f	-	LOC101927027	179278385	179304970	+	single alignment	not tested	mixed ; tissues: Cholonic mucosa with Crohns disease	colon	NA	normal	no
chr2	179291092	179304126	BX371397	+	L1M3f	-	LOC101927027	179278385	179304970	+	single alignment	not tested	NEUROBLASTOMA COT 25-NORMALIZED	brain	NA	cancerous	no
chr9	86690575	86710526	BQ432657	+	L1MEf	-	LOC101927575	86678357	86709494	+	single alignment	not tested	testis	testis	NA	normal	no
chr1	103820968	103835909	AA995224	-	L1MCa	+	LOC101928436	103960700	104068105	-	multiple alignment	not tested	pooled	pooled	NA	normal	no
chr1	103960700	103975641	AA995224	-	L1MCa	+	LOC101928436	103960700	104068105	-	multiple alignment	not tested	pooled	pooled	NA	normal	no
chr9	102480537	102657290	EL955545	-	L1M1	+	LOC101928438	102348067	102582171	-	single alignment	not tested	eyeball	eye	NA	normal	no
chr5	56946507	56965591	AV658977	+	L1PB4	-	LOC101928505	56946486	56966816	+	single alignment	not tested	NA	NA	NA	NA	no
chr5	56946507	56965591	AV659645	+	L1PB4	-	LOC101928505	56946486	56966816	+	single alignment	not tested	NA	NA	NA	NA	no
chr11	78266289	78269611	AI201276	+	L1PA14	-	LOC101928896	78244221	78269611	+	single alignment	not tested	NA	NA	NA	NA	no
chr11	78266258	78269603	AW418570	+	L1PA14	-	LOC101928896	78244221	78269611	+	single alignment	not tested	kidney	kidney	NA	normal	no
chr11	78266262	78269376	BG213613	+	L1PA14	-	LOC101928896	78244221	78269611	+	single alignment	not tested	NA	fibroblast	HT1080	cancerous	no
chr20	3789142	3793075	BQ051453	+	L1ME3	-	LOC101929125	3789140	3793081	+	single alignment	not tested	natural killer cells;blood	blood	cell line	normal	no
chr20	3789121	3793063	CT004724	+	L1ME3	-	LOC101929125	3789140	3793081	+	single alignment	not tested	T-Lymphocytes	blood	NA	normal	no
chr5	117523161	117601701	BG208476	+	L1MC2	-	LOC102467224	117066055	117601757	+	single alignment	not tested	NA	fibroblast	HT1080	cancerous	no
chr5	117523164	117601604	BG198186	+	L1MC2	-	LOC102467224	117066055	117601757	+	single alignment	not tested	NA	fibroblast	HT1080	cancerous	no
chr5	173007229	173010754	BG721832	+	L1ME4a	-	LOC285593	173006636	173012071	+	single alignment	not tested	testis	testis	NA	normal	no
chr7 gl000195 random	44316	74171	BU521867	-	L1MB2	+	LOC389831	42937	86719	-	single alignment	not tested	uterus;leiomyosarcoma	uterus	NA	cancerous	no
chr7 gl000195 random	46469	74272	BU790394	-	L1MB2	+	LOC389831	42937	86719	-	single alignment	not tested	Purified pancreatic islet ;Pancreas	pancreas	NA	normal	no
chr16	32300870	32316511	HY209397	-	L1M1	+	LOC390705	33298267	33298702	-	multiple alignment	not tested	testis	testis	NA	normal	no
chr16	33298270	33313921	HY209397	-	L1M1	+	LOC390705	33298267	33298702	-	multiple alignment	not tested	testis	testis	NA	normal	no
chr7	30589933	30591836	CB322064	-	L1M7	+	LOC401320	30587972	30617395	-	single alignment	not tested	Human Lung Epithelial cells ;Lung	lung	NA	normal	no
chr2	110692407	110725789	CB216573	+	L1MC5	+	LOC440895	111160495	111181393	-	multiple alignment	not tested	uterus;normal endometrium	uterus	NA	normal	no
chr2	111160855	111194254	CB216573	-	L1MC5	+	LOC440895	111160495	111181393	-	multiple alignment	not tested	uterus;normal endometrium	uterus	NA	normal	no
chr8	23225709	23228612	AI752763	-	L1MEg	+	LOXL2	23154409	23261722	-	single alignment	not tested	Hip;Bone	bone	NA	normal	no
chr8	23217678	23228639	DA451749	-	L1MEg	+	LOXL2	23154409	23261722	-	single alignment	not tested	tongue; tumor tissue	head/neck	NA	cancerous	no
chr9	113704017	113761743	BG701440	-	L1M6	+	LPAR1	113636053	113800365	-	single alignment	not tested	hippocampus ;brain	brain	NA	normal	no
chr9	113704152	113761745	DA238604	-	L1M6	+	LPAR1	113636053	113800365	-	single alignment	not tested	brain	brain	NA	normal	no
chr9	113704173	113761744	DA389139	-	L1M6	+	LPAR1	113636053	113800365	-	single alignment	not tested	thalamus	brain	NA	normal	no
chr9	113704175	113761746	DA396037	-	L1M6	+	LPAR1	113636053	113800365	-	single alignment	not tested	thalamus	brain	NA	normal	no
chr9	113704176	113761746	DA347761	-	L1M6	+	LPAR1	113636053	113800365	-	single alignment	not tested	substantia nigra	brain	NA	normal	no
chr9	113704195	113761746	DA401651	-	L1M6	+	LPAR1	113636053	113800365	-	single alignment	not tested	thalamus	brain	NA	normal	no
chr9	113704214	113761746	DA116892	-	L1M6	+	LPAR1	113636053	113800365	-	single alignment	not tested	cerebellum	brain	NA	normal	no
chr9	113704214	113761746	DA218294	-	L1M6	+	LPAR1	113636053	113800365	-	single alignment	not tested	brain	brain	NA	normal	no
chr9	113704301	113761751	DB464713	-	L1M6	+	LPAR1	113636053	113800365	-	single alignment	not tested	hippocampus	brain	NA	normal	no
chr9	113704343	113761751	DB468900	-	L1M6	+	LPAR1	113636053	113800365	-	single alignment	not tested	hippocampus	brain	NA	normal	no
chr9	113734352	113761767	DB485785	-	L1M6	+	LPAR1	113636053	113800365	-	single alignment	not tested	hypothalamus	brain	NA	normal	no
chr9	113704047	113761746	DC342895	-	L1M6	+	LPAR1	113636053	113800365	-	single alignment	not tested	thalamus	brain	NA	normal	no
chr9	113704151	113761749	DC341965	-	L1M6	+	LPAR1	113636053	113800365	-	single alignment	not tested	thalamus	brain	NA	normal	no
chr9	113704164	113761767	DC318058	-	L1M6	+	LPAR1	113636053	113800365	-	single alignment	not tested	amygdala	brain	NA	normal	no
chr9	113704168	113761749	DC324819	-	L1M6	+	LPAR1	113636053	113800365	-	single alignment	not tested	brain	brain	NA	normal	no
chr9	113704173	113761767	DC324671	-	L1M6	+	LPAR1	113636053	113800365	-	single alignment	not tested	brain	brain	NA	normal	no
chr9	113704189	113761757	DC320261	-	L1M6	+	LPAR1	113636053	113800365	-	single alignment	not tested	brain	brain	NA	normal	no
chr9	113704192	113761751	DC344167	-	L1M6	+	LPAR1	113636053	113800365	-	single alignment	not tested	thalamus	brain	NA	normal	no
chr9	113704198	113761751	DC330414	-	L1M6	+	LPAR1	113636053	113800365	-	single alignment	not tested	hippocampus	brain	NA	normal	no
chr9	113704202	113761765	DC322525	-	L1M6	+	LPAR1	113636053	113800365	-	single alignment	not tested	brain	brain	NA	normal	no
chr9	113704207	113761751	DC317592	-	L1M6	+	LPAR1	113636053	113800365	-	single alignment	not tested	amygdala	brain	NA	normal	no
chr9	113704214	113761757	DC342798	-	L1M6	+	LPAR1	113636053	113800365	-	single alignment	not tested	thalamus	brain	NA	normal	no
chr9	113704218	113761767	DC322030	-	L1M6	+	LPAR1	113636053	113800365	-	single alignment	not tested	brain	brain	NA	normal	no
chr9	113704255	113761751	DC332585	-	L1M6	+	LPAR1	113636053	113800365	-	single alignment	not tested	hippocampus	brain	NA	normal	no
chr9	113704327	113761751	DC334828	-	L1M6	+	LPAR1	113636053	113800365	-	single alignment	not tested	hippocampus	brain	NA	normal	no
chr11	58294775	58307872	CD367482	-	L1MC5	+	LPXN	58294343	58345712	-	single alignment	not tested	Alveolar Macrophage ;Lung	lung	NA	normal	no
chr1	100623787	100638927	BF576233	-	L1M5	+	LRRC39	100614003	100643829	-	single alignment	not tested	muscle (skeletal)	muscle	NA	normal	no
chr8	92142985	92145587	AW885842	+	L1ME2	-	LRRC69	92114846	92231464	+	single alignment	not tested	ovary	ovary	NA	normal	yes
chr3	46479521	46483190	BE933219	-	HAL1	+	LTF	46477495	46505161	-	single alignment	not tested	head neck	head/neck	NA	normal	no
chrX	149007264	149008086	DA302815	-	L1M5	+	MAGEA8-AS1	149007562	149025779	-	single alignment	not tested	hippocampus	brain	NA	normal	no
chr18	56402225	56412961	CD250747	+	L1MA7	-	MALT1	56338617	56417371	+	single alignment	not tested	Blood vessels - aorta	blood	NA	normal	no
chr4	87028377	87374296	BG772139	-	L1PB1	+	MAPK10	86936275	87028806	-	single alignment	not tested	testis	testis	NA	normal	yes
chr4	87024354	87374259	CB269297	-	L1PB1	+	MAPK10	86936275	87028806	-	single alignment	not tested	Adipose	adipose	NA	normal	yes
chr4	87024338	87374318	DA204549	-	L1PB1	+	MAPK10	86936275	87028806	-	single alignment	not tested	brain	brain	NA	normal	yes
chr4	87028375	87374315	DA140552	-	L1PB1	+	MAPK10	86936275	87028806	-	single alignment	not tested	alzheimer cortex	brain	NA	normal	yes
chr4	87028375	87374318	DA151130	-	L1PB1	+	MAPK10	86936275	87028806	-	single alignment	not tested	amygdala	brain	NA	normal	yes
chr4	87028385	87374349	DA209981	-	L1PB1	+	MAPK10	86936275	87028806	-	single alignment	not tested	brain	brain	NA	normal	yes
chr4	87028386	87374315	DA140515	-	L1PB1	+	MAPK10	86936275	87028806	-	single alignment	not tested	alzheimer cortex	brain	NA	normal	yes
chr4	87028400	87374295	DA933752	-	L1PB1	+	MAPK10	86936275	87028806	-	single alignment	not tested	spleen	spleen	NA	normal	yes
chr4	87028406	87374367	DA148459	-	L1PB1	+	MAPK10	86936275	87028806	-	single alignment	not tested	amygdala	brain	NA	normal	yes
chr4	87028407	87374354	DA628131	-	L1PB1	+	MAPK10	86936275	87028806	-	single alignment	not tested	kidney	kidney	NA	normal	yes
chr4	87028410	87374305	DA163558	-	L1PB1	+	MAPK10	86936275	87028806	-	single alignment	not tested	amygdala	brain	NA	normal	yes
chr4	87028410	87374305	DA539253	-	L1PB1	+	MAPK10	86936275	87028806	-	single alignment	not tested	kidney	kidney	NA	normal	yes
chr4	87028410	87374372	DA083032	-	L1PB1	+	MAPK10	86936275	87028806	-	single alignment	not tested	cerebellum	brain	NA	normal	yes
chr4	87028424	87374281	DA345626	-	L1PB1	+	MAPK10	86936275	87028806	-	single alignment	not tested	substantia nigra	brain	NA	normal	yes
chr4	87028437	87374336	DA213021	-	L1PB1	+	MAPK10	86936275	87028806	-	single alignment	not tested	brain	brain	NA	normal	yes
chr4	87028443	87374305	DA408011	-	L1PB1	+	MAPK10	86936275	87028806	-	single alignment	not tested	thalamus	brain	NA	normal	yes
chr4	87028446	87374336	DA284005	-	L1PB1	+	MAPK10	86936275	87028806	-	single alignment	not tested	corpus callosum	brain	NA	normal	yes
chr4	87028446	87374348	DA877971	-	L1PB1	+	MAPK10	86936275	87028806	-	single alignment	not tested	prostate	prostate	NA	normal	yes
chr4	87028450	87374315	DA928048	-	L1PB1	+	MAPK10	86936275	87028806	-	single alignment	not tested	small intestine	intestine	NA	normal	yes
chr4	87028455	87374338	DA154823	-	L1PB1	+	MAPK10	86936275	87028806	-	single alignment	not tested	amygdala	brain	NA	normal	yes
chr4	87028458	87374360	DA634156	-	L1PB1	+	MAPK10	86936275	87028806	-	single alignment	not tested	kidney	kidney	NA	normal	yes
chr4	87028459	87374352	DA159028	-	L1PB1	+	MAPK10	86936275	87028806	-	single alignment	not tested	amygdala	brain	NA	normal	yes
chr4	87028465	87374348	DA303858	-	L1PB1	+	MAPK10	86936275	87028806	-	single alignment	not tested	hippocampus	brain	NA	normal	yes
chr4	87028466	87374352	DA634007	-	L1PB1	+	MAPK10	86936275	87028806	-	single alignment	not tested	kidney	kidney	NA	normal	yes
chr4	87028472	87374360	DA091203	-	L1PB1	+	MAPK10	86936275	87028806	-	single alignment	not tested	cerebellum	brain	NA	normal	yes
chr4	87028475	87374367	DA178401	-	L1PB1	+	MAPK10	86936275	87028806	-	single alignment	not tested	amygdala	brain	NA	normal	yes
chr4	87028478	87374318	DA171032	-	L1PB1	+	MAPK10	86936275	87028806	-	single alignment	not tested	amygdala	brain	NA	normal	yes
chr4	87028479	87374569	DA970579	-	L1PB1	+	MAPK10	86936275	87028806	-	single alignment	not tested	NA	NA	NA	NA	yes
chr4	87028482	87374338	DA311200	-	L1PB1	+	MAPK10	86936275	87028806	-	single alignment	not tested	hippocampus	brain	NA	normal	yes
chr4	87028482	87374367	DA937472	-	L1PB1	+	MAPK10	86936275	87028806	-	single alignment	not tested	spleen	spleen	NA	normal	yes
chr4	87024366	87374301	DB058205	-	L1PB1	+	MAPK10	86936275	87028806	-	single alignment	not tested	testis	testis	NA	normal	yes
chr4	87028397	87374318	DB248303	-	L1PB1	+	MAPK10	86936275	87028806	-	single alignment	not tested	uterus	uterus	NA	normal	yes
chr4	87028434	87374318	DB202588	-	L1PB1	+	MAPK10	86936275	87028806	-	single alignment	not tested	trachea	lung	NA	normal	yes
chr4	87028438	87374281	DB194764	-	L1PB1	+	MAPK10	86936275	87028806	-	single alignment	not tested	trachea	lung	NA	normal	yes
chr4	87028456	87374348	DB253330	-	L1PB1	+	MAPK10	86936275	87028806	-	single alignment	not tested	uterus	uterus	NA	normal	yes
chr4	87028459	87374369	DB291786	-	L1PB1	+	MAPK10	86936275	87028806	-	single alignment	not tested	uterus	uterus	NA	normal	yes
chr4	87028462	87374318	DB271840	-	L1PB1	+	MAPK10	86936275	87028806	-	single alignment	not tested	uterus	uterus	NA	normal	yes
chr4	87028466	87374367	DB257457	-	L1PB1	+	MAPK10	86936275	87028806	-	single alignment	not tested	uterus	uterus	NA	normal	yes
chr4	87028467	87374360	DB031866	-	L1PB1	+	MAPK10	86936275	87028806	-	single alignment	not tested	testis	testis	NA	normal	yes
chr4	87028468	87374348	DB269141	-	L1PB1	+	MAPK10	86936275	87028806	-	single alignment	not tested	uterus	uterus	NA	normal	yes
chr4	87028470	87374336	DB254190	-	L1PB1	+	MAPK10	86936275	87028806	-	single alignment	not tested	uterus	uterus	NA	normal	yes
chr4	87028470	87374347	DB057852	-	L1PB1	+	MAPK10	86936275	87028806	-	single alignment	not tested	testis	testis	NA	normal	yes
chr4	87028476	87374336	DB277547	-	L1PB1	+	MAPK10	86936275	87028806	-	single alignment	not tested	uterus	uterus	NA	normal	yes
chr4	87028477	87374348	DB047872	-	L1PB1	+	MAPK10	86936275	87028806	-	single alignment	not tested	testis	testis	NA	normal	yes
chr4	87028483	87374369	DB258157	-	L1PB1	+	MAPK10	86936275	87028806	-	single alignment	not tested	uterus	uterus	NA	normal	yes
chr4	87028484	87374385	DB259324	-	L1PB1	+	MAPK10	86936275	87028806	-	single alignment	not tested	uterus	uterus	NA	normal	yes
chr4	87028375	87374340	DC420308	-	L1PB1	+	MAPK10	86936275	87028806	-	single alignment	not tested	uterus	uterus	NA	normal	yes
chr4	87028389	87374333	DC420803	-	L1PB1	+	MAPK10	86936275	87028806	-	single alignment	not tested	uterus	uterus	NA	normal	yes
chr4	87028419	87374352	DC311326	-	L1PB1	+	MAPK10	86936275	87028806	-	single alignment	not tested	alzheimer cortex	brain	NA	normal	yes
chr4	87028462	87374349	DC319627	-	L1PB1	+	MAPK10	86936275	87028806	-	single alignment	not tested	brain	brain	NA	normal	yes
chr4	87080550	87374306	CB268063	-	L1PB1	+	MAPK10	86936275	87028806	-	single alignment	not tested	Adipose	adipose	NA	normal	yes
chr4	87080450	87374304	DA923926	-	L1PB1	+	MAPK10	86936275	87028806	-	single alignment	not tested	small intestine	intestine	NA	normal	yes
chr4	87080450	87374326	DA962373	-	L1PB1	+	MAPK10	86936275	87028806	-	single alignment	not tested	stomach	stomach	NA	normal	yes
chr4	87080450	87374336	DA254856	-	L1PB1	+	MAPK10	86936275	87028806	-	single alignment	not tested	caudate nucleus	brain	NA	normal	yes
chr4	87080450	87374344	DA959102	-	L1PB1	+	MAPK10	86936275	87028806	-	single alignment	not tested	spleen	spleen	NA	normal	yes
chr4	87080450	87374348	DA103212	-	L1PB1	+	MAPK10	86936275	87028806	-	single alignment	not tested	cerebellum	brain	NA	normal	yes
chr4	87080450	87374351	DA066076	-	L1PB1	+	MAPK10	86936275	87028806	-	single alignment	not tested	cerebellum	brain	NA	normal	yes
chr4	87080450	87374352	DA055419	-	L1PB1	+	MAPK10	86936275	87028806	-	single alignment	not tested	cerebellum	brain	NA	normal	yes
chr4	87080450	87374352	DA132197	-	L1PB1	+	MAPK10	86936275	87028806	-	single alignment	not tested	alzheimer cortex	brain	NA	normal	yes
chr4	87080450	87374366	DA286377	-	L1PB1	+	MAPK10	86936275	87028806	-	single alignment	not tested	corpus callosum	brain	NA	normal	yes
chr4	87080450	87374367	DA305723	-	L1PB1	+	MAPK10	86936275	87028806	-	single alignment	not tested	hippocampus	brain	NA	normal	yes
chr4	87080450	87374367	DA772563	-	L1PB1	+	MAPK10	86936275	87028806	-	single alignment	not tested	brain	brain	NA	normal	yes
chr4	87080450	87374369	DA866060	-	L1PB1	+	MAPK10	86936275	87028806	-	single alignment	not tested	prostate	prostate	NA	normal	yes
chr4	87080450	87374372	DA252476	-	L1PB1	+	MAPK10	86936275	87028806	-	single alignment	not tested	caudate nucleus	brain	NA	normal	yes
chr4	87080450	87374372	DA278153	-	L1PB1	+	MAPK10	86936275	87028806	-	single alignment	not tested	corpus callosum	brain	NA	normal	yes
chr4	87080450	87374377	DA247012	-	L1PB1	+	MAPK10	86936275	87028806	-	single alignment	not tested	brain	brain	NA	normal	yes
chr4	87080450	87374385	DA967400	-	L1PB1	+	MAPK10	86936275	87028806	-	single alignment	not tested	stomach	stomach	NA	normal	yes
chr4	87080453	87374369	DA169982	-	L1PB1	+	MAPK10	86936275	87028806	-	single alignment	not tested	amygdala	brain	NA	normal	yes
chr4	87080454	87374478	DA148296	-	L1PB1	+	MAPK10	86936275	87028806	-	single alignment	not tested	amygdala	brain	NA	normal	yes
chr4	87080462	87374318	DA933615	-	L1PB1	+	MAPK10	86936275	87028806	-	single alignment	not tested	spleen	spleen	NA	normal	yes
chr4	87080462	87374367	DA566049	-	L1PB1	+	MAPK10	86936275	87028806	-	single alignment	not tested	heart	eye	NA	normal	yes
chr4	87080462	87374367	DA975227	-	L1PB1	+	MAPK10	86936275	87028806	-	single alignment	not tested	NA	NA	NA	NA	yes
chr4	87080464	87374377	DA154501	-	L1PB1	+	MAPK10	86936275	87028806	-	single alignment	not tested	amygdala	brain	NA	normal	yes
chr4	87080466	87374347	DA871592	-	L1PB1	+	MAPK10	86936275	87028806	-	single alignment	not tested	prostate	prostate	NA	normal	yes
chr4	87080492	87374369	DA250272	-	L1PB1	+	MAPK10	86936275	87028806	-	single alignment	not tested	caudate nucleus	brain	NA	normal	yes
chr4	87080513	87374367	DA204999	-	L1PB1	+	MAPK10	86936275	87028806	-	single alignment	not tested	brain	brain	NA	normal	yes
chr4	87080513	87374367	DA871130	-	L1PB1	+	MAPK10	86936275	87028806	-	single alignment	not tested	prostate	prostate	NA	normal	yes
chr4	87080528	87374511	DA440850	-	L1PB1	+	MAPK10	86936275	87028806	-	single alignment	not tested	tongue; tumor tissue	head/neck	NA	cancerous	yes
chr4	87080534	87374336	DA209289	-	L1PB1	+	MAPK10	86936275	87028806	-	single alignment	not tested	brain	brain	NA	normal	yes
chr4	87080545	87374464	DA451613	-	L1PB1	+	MAPK10	86936275	87028806	-	single alignment	not tested	tongue; tumor tissue	head/neck	NA	cancerous	yes
chr4	87080550	87374468	DA821058	-	L1PB1	+	MAPK10	86936275	87028806	-	single alignment	not tested	pericardium	heart	NA	normal	yes
chr4	87080558	87374575	DA437902	-	L1PB1	+	MAPK10	86936275	87028806	-	single alignment	not tested	tongue; tumor tissue	head/neck	NA	cancerous	yes
chr4	87080559	87374315	DA957946	-	L1PB1	+	MAPK10	86936275	87028806	-	single alignment	not tested	spleen	spleen	NA	normal	yes
chr4	87080586	87374523	DA454692	-	L1PB1	+	MAPK10	86936275	87028806	-	single alignment	not tested	tongue; tumor tissue	head/neck	NA	cancerous	yes
chr4	87080591	87374546	DA438832	-	L1PB1	+	MAPK10	86936275	87028806	-	single alignment	not tested	tongue; tumor tissue	head/neck	NA	cancerous	yes
chr4	87115460	87374513	DA356830	-	L1PB1	+	MAPK10	86936275	87028806	-	single alignment	not tested	subthalamic nucleus	brain	NA	normal	yes
chr4	87115485	87374569	DA446424	-	L1PB1	+	MAPK10	86936275	87028806	-	single alignment	not tested	tongue; tumor tissue	head/neck	NA	cancerous	yes
chr4	87115487	87374568	DA441570	-	L1PB1	+	MAPK10	86936275	87028806	-	single alignment	not tested	tongue; tumor tissue	head/neck	NA	cancerous	yes
chr4	87115507	87374589	DA447176	-	L1PB1	+	MAPK10	86936275	87028806	-	single alignment	not tested	tongue; tumor tissue	head/neck	NA	cancerous	yes
chr4	87115522	87374569	DA869365	-	L1PB1	+	MAPK10	86936275	87028806	-	single alignment	not tested	prostate	prostate	NA	normal	yes
chr4	87115523	87374534	DA303359	-	L1PB1	+	MAPK10	86936275	87028806	-	single alignment	not tested	hippocampus	brain	NA	normal	yes
chr4	87115525	87374575	DA434684	-	L1PB1	+	MAPK10	86936275	87028806	-	single alignment	not tested	tongue; tumor tissue	head/neck	NA	cancerous	yes
chr4	87198242	87374513	DA436370	-	L1PB1	+	MAPK10	86936275	87028806	-	single alignment	not tested	tongue; tumor tissue	head/neck	NA	cancerous	yes
chr4	87080450	87374344	DB269876	-	L1PB1	+	MAPK10	86936275	87028806	-	single alignment	not tested	uterus	uterus	NA	normal	yes
chr4	87080450	87374347	DB247637	-	L1PB1	+	MAPK10	86936275	87028806	-	single alignment	not tested	uterus	uterus	NA	normal	yes
chr4	87080450	87374372	DB089880	-	L1PB1	+	MAPK10	86936275	87028806	-	single alignment	not tested	testis	testis	NA	normal	yes
chr4	87080456	87374352	DB258071	-	L1PB1	+	MAPK10	86936275	87028806	-	single alignment	not tested	uterus	uterus	NA	normal	yes
chr4	87080462	87374356	DB252424	-	L1PB1	+	MAPK10	86936275	87028806	-	single alignment	not tested	uterus	uterus	NA	normal	yes
chr4	87080479	87374351	DB249449	-	L1PB1	+	MAPK10	86936275	87028806	-	single alignment	not tested	uterus	uterus	NA	normal	yes
chr4	87080480	87374338	DB166663	-	L1PB1	+	MAPK10	86936275	87028806	-	single alignment	not tested	tumor tissue ;kidney	kidney	NA	cancerous	yes
chr4	87080488	87374318	DB081857	-	L1PB1	+	MAPK10	86936275	87028806	-	single alignment	not tested	testis	testis	NA	normal	yes
chr4	87080556	87374365	DB039034	-	L1PB1	+	MAPK10	86936275	87028806	-	single alignment	not tested	testis	testis	NA	normal	yes
chr4	87115460	87374369	DB106063	-	L1PB1	+	MAPK10	86936275	87028806	-	single alignment	not tested	thymus	thymus	NA	normal	yes
chr4	87115532	87374327	DB266564	-	L1PB1	+	MAPK10	86936275	87028806	-	single alignment	not tested	uterus	uterus	NA	normal	yes
chr4	87080455	87374369	DC392311	-	L1PB1	+	MAPK10	86936275	87028806	-	single alignment	not tested	stomach	stomach	NA	normal	yes
chr4	87080465	87374372	DC296508	-	L1PB1	+	MAPK10	86936275	87028806	-	single alignment	not tested	NA	NA	NA	NA	yes
chr4	87115490	87374523	DC346624	-	L1PB1	+	MAPK10	86936275	87028806	-	single alignment	not tested	tongue; tumor tissue	head/neck	NA	cancerous	yes
chr4	87275680	87374431	DC346896	-	L1PB1	+	MAPK10	86936275	87028806	-	single alignment	not tested	tongue; tumor tissue	head/neck	NA	cancerous	yes
chr4	87080455	87374365	HY032599	-	L1PB1	+	MAPK10	86936275	87028806	-	single alignment	not tested	testis	testis	NA	normal	yes
chr4	87080481	87374325	HY111699	-	L1PB1	+	MAPK10	86936275	87028806	-	single alignment	not tested	brain	brain	NA	normal	yes
chr4	87080495	87374318	HY126838	-	L1PB1	+	MAPK10	86936275	87028806	-	single alignment	not tested	brain	brain	NA	normal	yes
chr19	19257861	19268095	BE267880	-	L1ME3	+	MEF2B	19256375	19281098	-	single alignment	not tested	Burkitt lymphoma ;lymph	blood	NA	cancerous	no
chr19	19260034	19268095	BE396961	-	L1ME3	+	MEF2B	19256375	19281098	-	single alignment	not tested	Burkitt lymphoma ;lymph	blood	NA	cancerous	no
chr19	19257861	19268095	BE267880	-	L1ME3	+	MEF2BNB-MEF2B	19256375	19303400	-	single alignment	not tested	Burkitt lymphoma ;lymph	blood	NA	cancerous	no
chr19	19260034	19268095	BE396961	-	L1ME3	+	MEF2BNB-MEF2B	19256375	19303400	-	single alignment	not tested	Burkitt lymphoma ;lymph	blood	NA	cancerous	no
chr14	101372380	101373431	BF885108	+	L1MC5	-	MEG8	101361106	101373305	+	single alignment	not tested	testis normal	testis	NA	normal	no
chr14	101372383	101373438	BF986734	+	L1MC5	-	MEG8	101361106	101373305	+	single alignment	not tested	placenta normal	placenta	NA	normal	no
chr14	101372390	101373435	CV321262	+	L1MC5	-	MEG8	101361106	101373305	+	single alignment	not tested	placenta normal	placenta	NA	normal	no
chr14	37866181	38016385	BG181884	+	L1PB1	-	MIPOL1	37667117	38020464	+	single alignment	not tested	NA	fibroblast	HT1080	cancerous	no
chr14	37866182	37969277	BG190320	+	L1PB1	-	MIPOL1	37667117	38020464	+	single alignment	not tested	NA	fibroblast	HT1080	cancerous	no
chr20	58729463	58897697	DA529894	+	L1ME2	-	MIR646HG	58713547	58897314	+	single alignment	not tested	brain	brain	NA	normal	no
chr10	21860919	21959538	BF966418	+	L1MEf	-	MLLT10	21823100	21846114	+	single alignment	not tested	hippocampus ;brain	brain	NA	normal	no
chr10	21860916	21940655	DB477939	+	L1MEf	-	MLLT10	21823100	21846114	+	single alignment	not tested	hippocampus	brain	NA	normal	no
chr3	39565769	39566459	DA134102	+	L1MEg	-	MOBP	39509063	39570988	+	single alignment	not tested	alzheimer cortex	brain	NA	normal	no
chr3	39565804	39566372	DB464655	+	L1MEg	-	MOBP	39509063	39570988	+	single alignment	not tested	hippocampus	brain	NA	normal	no
chr14	102695685	102699316	BG677580	-	L1MC1	+	MOK	102690833	102706958	-	single alignment	not tested	squamous cell carcinoma ;skin	skin	NA	cancerous	no
chr14	102695373	102699241	BX327666	-	L1MC1	+	MOK	102690833	102706958	-	single alignment	not tested	NEUROBLASTOMA COT 25-NORMALIZED	brain	NA	cancerous	no
chr4	75089784	75167677	BF687937	+	L1M7	-	MTHFD2L	75023828	75168814	+	single alignment	not tested	brain;glioblastoma	brain	NA	cancerous	no
chr13	28014384	28019295	AA307386	-	L1MC5	+	MTIF3	28009775	28024739	-	single alignment	yes	colon;colon	colon	NA	normal	no
chr13	28014390	28019276	AA203546	-	L1MC5	+	MTIF3	28009775	28024739	-	single alignment	yes	Liver and Spleen	liver/spleen	NA	normal	no
chr13	28014390	28019276	AA203578	-	L1MC5	+	MTIF3	28009775	28024739	-	single alignment	yes	Liver and Spleen	liver/spleen	NA	normal	no
chr13	28014390	28019291	AA235676	-	L1MC5	+	MTIF3	28009775	28024739	-	single alignment	yes	mixed (see below);Pooled human melanocyte	melanocyte	NA	normal	no
chr13	28014390	28019295	AA460093	-	L1MC5	+	MTIF3	28009775	28024739	-	single alignment	yes	NA	NA	NA	NA	no
chr13	28014391	28019265	AA704439	-	L1MC5	+	MTIF3	28009775	28024739	-	single alignment	yes	Liver and Spleen	liver/spleen	NA	normal	no
chr13	28014344	28019295	AI204352	-	L1MC5	+	MTIF3	28009775	28024739	-	single alignment	yes	NA	NA	NA	NA	no
chr13	28014382	28019285	AI241618	-	L1MC5	+	MTIF3	28009775	28024739	-	single alignment	yes	Liver and Spleen	liver/spleen	NA	normal	no
chr13	28014124	28019295	BE298606	-	L1MC5	+	MTIF3	28009775	28024739	-	single alignment	yes	muscle;rhabdomyosarcoma	muscle	NA	cancerous	no
chr13	28014125	28019295	BE568020	-	L1MC5	+	MTIF3	28009775	28024739	-	single alignment	yes	carcinoma;bladder	bladder	unnamed cell line	cancerous	no
chr13	28009959	28019295	BF026351	-	L1MC5	+	MTIF3	28009775	28024739	-	single alignment	yes	melanotic melanoma ;skin	skin	NA	cancerous	no
chr13	28014185	28019292	BF856803	-	L1MC5	+	MTIF3	28009775	28024739	-	single alignment	yes	prostate tumor	prostate	NA	cancerous	no
chr13	28011313	28019295	BG773141	-	L1MC5	+	MTIF3	28009775	28024739	-	single alignment	yes	testis	testis	NA	normal	no
chr13	28011339	28019295	BG037076	-	L1MC5	+	MTIF3	28009775	28024739	-	single alignment	yes	testis	testis	NA	normal	no
chr13	28009782	28019295	BM548061	-	L1MC5	+	MTIF3	28009775	28024739	-	single alignment	yes	hippocampus ;brain	brain	NA	normal	no
chr13	28010882	28019263	BM985154	-	L1MC5	+	MTIF3	28009775	28024739	-	single alignment	yes	Lung;Lung	lung	NA	normal	no
chr13	28011385	28019295	BP199226	-	L1MC5	+	MTIF3	28009775	28024739	-	single alignment	yes	brain	brain	NA	normal	no
chr13	28011277	28019295	BU172951	-	L1MC5	+	MTIF3	28009775	28024739	-	single alignment	yes	eye;retinoblastoma	eye	NA	normal	no
chr13	28010872	28019287	CA947193	-	L1MC5	+	MTIF3	28009775	28024739	-	single alignment	yes	Purified pancreatic islet ;Pancreas	pancreas	NA	normal	no
chr13	28014173	28019278	CB113256	-	L1MC5	+	MTIF3	28009775	28024739	-	single alignment	yes	Liver	liver/spleen	Cho-CK	normal	no
chr13	28011375	28019295	CN272769	-	L1MC5	+	MTIF3	28009775	28024739	-	single alignment	yes	embryonic stem cells	embryonic	H9 esc	normal	no
chr13	28014255	28019295	DB487702	-	L1MC5	+	MTIF3	28009775	28024739	-	single alignment	yes	hypothalamus	brain	NA	normal	no
chr13	28014260	28019295	DB449183	-	L1MC5	+	MTIF3	28009775	28024739	-	single alignment	yes	testis	testis	NA	normal	no
chr13	28014164	28019295	EL951234	-	L1MC5	+	MTIF3	28009775	28024739	-	single alignment	yes	eyeball	eye	NA	normal	no
chr13	28014231	28019291	EL949169	-	L1MC5	+	MTIF3	28009775	28024739	-	single alignment	yes	eyeball	eye	NA	normal	no
chr13	28014390	28019291	N35287	-	L1MC5	+	MTIF3	28009775	28024739	-	single alignment	yes	melanocyte	melanocyte	NA	normal	no
chr13	28014391	28019254	N35933	-	L1MC5	+	MTIF3	28009775	28024739	-	single alignment	yes	melanocyte	melanocyte	NA	normal	no
chr13	28014477	28019295	N45430	-	L1MC5	+	MTIF3	28009775	28024739	-	single alignment	yes	Liver and Spleen	liver/spleen	NA	normal	no
chr15	72338504	72353946	DB057902	-	L1M1	+	MYO9A	72118360	72410440	-	single alignment	not tested	testis	testis	NA	normal	no
chr20	19999017	20003182	BG257836	+	L1ME2z	-	NAA20	19997933	20014273	+	single alignment	not tested	testis;embryonal carcinoma	testis	unnamed cell line	cancerous	no
chr12	57106602	57108020	BE176802	-	L1PB1	+	NACA	57106210	57119066	-	single alignment	not tested	head neck	head/neck	NA	normal	no
chr1	46066067	46080835	BG337630	+	L1ME1	-	NASP	46049659	46084578	+	single alignment	not tested	uterus;leiomyosarcoma cell line	uterus	unnamed cell line	cancerous	no
chr17	41291812	41296986	BE538201	+	L1PREC2	-	NBR2	41277599	41297125	+	single alignment	not tested	cervix	uterus	MGC36	normal	no
chr8	102701526	102870785	DA227520	-	HAL1	+	NCALD	102698769	103136562	-	single alignment	not tested	brain	brain	NA	normal	no
chr8	96046875	96059282	BE167434	+	L1MC4	-	NDUFAF6	96037213	96070944	+	single alignment	not tested	head neck	head/neck	NA	normal	no
chr2	201937842	201950471	AA290663	+	L1ME3B	-	NDUFB3	201936461	201950473	+	single alignment	not tested	ovary;ovarian tumor	ovary	NA	cancerous	no
chr2	201937836	201950471	HY374866	+	L1ME3B	-	NDUFB3	201936461	201950473	+	single alignment	not tested	NA	NA	NA	NA	no
chr16	14946288	14958557	BQ918223	+	L1ME4a	-	NOMO1	14927642	14990014	+	single alignment	yes	large cell carcinoma ;lung	lung	NA	cancerous	no
chr16	14946284	14951125	BX951904	+	L1ME4a	+	NOMO1	14927642	14990014	+	multiple alignment	yes: ambiguity due to multiple alignment	NA	NA	NA	NA	no
chr16	14946300	14951469	BX471426	+	L1ME4a	+	NOMO1	14927642	14990014	+	multiple alignment	yes: ambiguity due to multiple alignment	NA	NA	NA	NA	no
chr16	14946311	14951505	BX485715	+	L1ME4a	+	NOMO1	14927642	14990014	+	multiple alignment	yes: ambiguity due to multiple alignment	NA	NA	NA	NA	no
chr16	14946284	14951414	DA994998	+	L1ME4a	+	NOMO1	14927642	14990014	+	multiple alignment	yes: ambiguity due to multiple alignment	NA	NA	NA	NA	no
chr16	14946289	14951432	DA989683	+	L1ME4a	+	NOMO1	14927642	14990014	+	multiple alignment	yes: ambiguity due to multiple alignment	NA	NA	NA	NA	no
chr16	14946306	14951450	DA098751	+	L1ME4a	+	NOMO1	14927642	14990014	+	multiple alignment	yes: ambiguity due to multiple alignment	cerebellum	brain	NA	normal	no
chr16	14946304	14951422	DB237045	+	L1ME4a	+	NOMO1	14927642	14990014	+	multiple alignment	yes: ambiguity due to multiple alignment	trachea	lung	NA	normal	no
chr16	16344782	16349628	BX951904	+	L1ME4a	+	NOMO1	14927642	14990014	+	multiple alignment	yes: ambiguity due to multiple alignment	NA	NA	NA	NA	no
chr16	16344798	16349972	BX471426	+	L1ME4a	+	NOMO1	14927642	14990014	+	multiple alignment	yes: ambiguity due to multiple alignment	NA	NA	NA	NA	no
chr16	16344809	16350004	BX485715	+	L1ME4a	+	NOMO1	14927642	14990014	+	multiple alignment	yes: ambiguity due to multiple alignment	NA	NA	NA	NA	no
chr16	16344782	16349917	DA994998	+	L1ME4a	+	NOMO1	14927642	14990014	+	multiple alignment	yes: ambiguity due to multiple alignment	NA	NA	NA	NA	no
chr16	16344787	16349935	DA989683	+	L1ME4a	+	NOMO1	14927642	14990014	+	multiple alignment	yes: ambiguity due to multiple alignment	NA	NA	NA	NA	no
chr16	16344804	16349953	DA098751	+	L1ME4a	+	NOMO1	14927642	14990014	+	multiple alignment	yes: ambiguity due to multiple alignment	cerebellum	brain	NA	normal	no
chr16	16344802	16349925	DB237045	+	L1ME4a	+	NOMO1	14927642	14990014	+	multiple alignment	yes: ambiguity due to multiple alignment	trachea	lung	NA	normal	no
chr16	18549858	18555066	BX485715	-	L1ME4a	+	NOMO1	14927642	14990014	+	multiple alignment	yes: ambiguity due to multiple alignment	NA	NA	NA	NA	no
chr16	18549890	18555077	BX471426	-	L1ME4a	+	NOMO1	14927642	14990014	+	multiple alignment	yes: ambiguity due to multiple alignment	NA	NA	NA	NA	no
chr16	18550234	18555093	BX951904	-	L1ME4a	+	NOMO1	14927642	14990014	+	multiple alignment	yes: ambiguity due to multiple alignment	NA	NA	NA	NA	no
chr16	18549909	18555071	DA098751	-	L1ME4a	+	NOMO1	14927642	14990014	+	multiple alignment	yes: ambiguity due to multiple alignment	cerebellum	brain	NA	normal	no
chr16	18549927	18555088	DA989683	-	L1ME4a	+	NOMO1	14927642	14990014	+	multiple alignment	yes: ambiguity due to multiple alignment	NA	NA	NA	NA	no
chr16	18549945	18555093	DA994998	-	L1ME4a	+	NOMO1	14927642	14990014	+	multiple alignment	yes: ambiguity due to multiple alignment	NA	NA	NA	NA	no
chr16	18549937	18555073	DB237045	-	L1ME4a	+	NOMO1	14927642	14990014	+	multiple alignment	yes: ambiguity due to multiple alignment	trachea	lung	NA	normal	no
chr16	14946284	14951125	BX951904	+	L1ME4a	+	NOMO2	18511181	18573434	-	multiple alignment	yes: ambiguity due to multiple alignment	NA	NA	NA	NA	no
chr16	14946300	14951469	BX471426	+	L1ME4a	+	NOMO2	18511181	18573434	-	multiple alignment	yes: ambiguity due to multiple alignment	NA	NA	NA	NA	no
chr16	14946311	14951505	BX485715	+	L1ME4a	+	NOMO2	18511181	18573434	-	multiple alignment	yes: ambiguity due to multiple alignment	NA	NA	NA	NA	no
chr16	14946284	14951414	DA994998	+	L1ME4a	+	NOMO2	18511181	18573434	-	multiple alignment	yes: ambiguity due to multiple alignment	NA	NA	NA	NA	no
chr16	14946289	14951432	DA989683	+	L1ME4a	+	NOMO2	18511181	18573434	-	multiple alignment	yes: ambiguity due to multiple alignment	NA	NA	NA	NA	no
chr16	14946306	14951450	DA098751	+	L1ME4a	+	NOMO2	18511181	18573434	-	multiple alignment	yes: ambiguity due to multiple alignment	cerebellum	brain	NA	normal	no
chr16	14946304	14951422	DB237045	+	L1ME4a	+	NOMO2	18511181	18573434	-	multiple alignment	yes: ambiguity due to multiple alignment	trachea	lung	NA	normal	no
chr16	16344782	16349628	BX951904	+	L1ME4a	+	NOMO2	18511181	18573434	-	multiple alignment	yes: ambiguity due to multiple alignment	NA	NA	NA	NA	no
chr16	16344798	16349972	BX471426	+	L1ME4a	+	NOMO2	18511181	18573434	-	multiple alignment	yes: ambiguity due to multiple alignment	NA	NA	NA	NA	no
chr16	16344809	16350004	BX485715	+	L1ME4a	+	NOMO2	18511181	18573434	-	multiple alignment	yes: ambiguity due to multiple alignment	NA	NA	NA	NA	no
chr16	16344782	16349917	DA994998	+	L1ME4a	+	NOMO2	18511181	18573434	-	multiple alignment	yes: ambiguity due to multiple alignment	NA	NA	NA	NA	no
chr16	16344787	16349935	DA989683	+	L1ME4a	+	NOMO2	18511181	18573434	-	multiple alignment	yes: ambiguity due to multiple alignment	NA	NA	NA	NA	no
chr16	16344804	16349953	DA098751	+	L1ME4a	+	NOMO2	18511181	18573434	-	multiple alignment	yes: ambiguity due to multiple alignment	cerebellum	brain	NA	normal	no
chr16	16344802	16349925	DB237045	+	L1ME4a	+	NOMO2	18511181	18573434	-	multiple alignment	yes: ambiguity due to multiple alignment	trachea	lung	NA	normal	no
chr16	18549858	18555066	BX485715	-	L1ME4a	+	NOMO2	18511181	18573434	-	multiple alignment	yes: ambiguity due to multiple alignment	NA	NA	NA	NA	no
chr16	18549890	18555077	BX471426	-	L1ME4a	+	NOMO2	18511181	18573434	-	multiple alignment	yes: ambiguity due to multiple alignment	NA	NA	NA	NA	no
chr16	18550234	18555093	BX951904	-	L1ME4a	+	NOMO2	18511181	18573434	-	multiple alignment	yes: ambiguity due to multiple alignment	NA	NA	NA	NA	no
chr16	18544324	18555087	CK000333	-	L1ME4a	+	NOMO2	18511181	18573434	-	single alignment	yes	mixed	pooled	NA	normal	no
chr16	18549909	18555071	DA098751	-	L1ME4a	+	NOMO2	18511181	18573434	-	multiple alignment	yes: ambiguity due to multiple alignment	cerebellum	brain	NA	normal	no
chr16	18549927	18555088	DA989683	-	L1ME4a	+	NOMO2	18511181	18573434	-	multiple alignment	yes: ambiguity due to multiple alignment	NA	NA	NA	NA	no
chr16	18549945	18555093	DA994998	-	L1ME4a	+	NOMO2	18511181	18573434	-	multiple alignment	yes: ambiguity due to multiple alignment	NA	NA	NA	NA	no
chr16	18549937	18555073	DB237045	-	L1ME4a	+	NOMO2	18511181	18573434	-	multiple alignment	yes: ambiguity due to multiple alignment	trachea	lung	NA	normal	no
chr16	14946284	14951125	BX951904	+	L1ME4a	+	NOMO3	16326388	16388668	+	multiple alignment	yes: ambiguity due to multiple alignment	NA	NA	NA	NA	no
chr16	14946300	14951469	BX471426	+	L1ME4a	+	NOMO3	16326388	16388668	+	multiple alignment	yes: ambiguity due to multiple alignment	NA	NA	NA	NA	no
chr16	14946311	14951505	BX485715	+	L1ME4a	+	NOMO3	16326388	16388668	+	multiple alignment	yes: ambiguity due to multiple alignment	NA	NA	NA	NA	no
chr16	14946284	14951414	DA994998	+	L1ME4a	+	NOMO3	16326388	16388668	+	multiple alignment	yes: ambiguity due to multiple alignment	NA	NA	NA	NA	no
chr16	14946289	14951432	DA989683	+	L1ME4a	+	NOMO3	16326388	16388668	+	multiple alignment	yes: ambiguity due to multiple alignment	NA	NA	NA	NA	no
chr16	14946306	14951450	DA098751	+	L1ME4a	+	NOMO3	16326388	16388668	+	multiple alignment	yes: ambiguity due to multiple alignment	cerebellum	brain	NA	normal	no
chr16	14946304	14951422	DB237045	+	L1ME4a	+	NOMO3	16326388	16388668	+	multiple alignment	yes: ambiguity due to multiple alignment	trachea	lung	NA	normal	no
chr16	16344782	16349628	BX951904	+	L1ME4a	+	NOMO3	16326388	16388668	+	multiple alignment	yes: ambiguity due to multiple alignment	NA	NA	NA	NA	no
chr16	16344798	16349972	BX471426	+	L1ME4a	+	NOMO3	16326388	16388668	+	multiple alignment	yes: ambiguity due to multiple alignment	NA	NA	NA	NA	no
chr16	16344809	16350004	BX485715	+	L1ME4a	+	NOMO3	16326388	16388668	+	multiple alignment	yes: ambiguity due to multiple alignment	NA	NA	NA	NA	no
chr16	16344782	16355510	CD653707	+	L1ME4a	-	NOMO3	16326388	16388668	+	single alignment	yes	Embryonic Stem cells	embryonic	WA01	normal	no
chr16	16344782	16349917	DA994998	+	L1ME4a	+	NOMO3	16326388	16388668	+	multiple alignment	yes: ambiguity due to multiple alignment	NA	NA	NA	NA	no
chr16	16344787	16349935	DA989683	+	L1ME4a	+	NOMO3	16326388	16388668	+	multiple alignment	yes: ambiguity due to multiple alignment	NA	NA	NA	NA	no
chr16	16344804	16349953	DA098751	+	L1ME4a	+	NOMO3	16326388	16388668	+	multiple alignment	yes: ambiguity due to multiple alignment	cerebellum	brain	NA	normal	no
chr16	16344802	16349925	DB237045	+	L1ME4a	+	NOMO3	16326388	16388668	+	multiple alignment	yes: ambiguity due to multiple alignment	trachea	lung	NA	normal	no
chr16	18549858	18555066	BX485715	-	L1ME4a	+	NOMO3	16326388	16388668	+	multiple alignment	yes: ambiguity due to multiple alignment	NA	NA	NA	NA	no
chr16	18549890	18555077	BX471426	-	L1ME4a	+	NOMO3	16326388	16388668	+	multiple alignment	yes: ambiguity due to multiple alignment	NA	NA	NA	NA	no
chr16	18550234	18555093	BX951904	-	L1ME4a	+	NOMO3	16326388	16388668	+	multiple alignment	yes: ambiguity due to multiple alignment	NA	NA	NA	NA	no
chr16	18549909	18555071	DA098751	-	L1ME4a	+	NOMO3	16326388	16388668	+	multiple alignment	yes: ambiguity due to multiple alignment	cerebellum	brain	NA	normal	no
chr16	18549927	18555088	DA989683	-	L1ME4a	+	NOMO3	16326388	16388668	+	multiple alignment	yes: ambiguity due to multiple alignment	NA	NA	NA	NA	no
chr16	18549945	18555093	DA994998	-	L1ME4a	+	NOMO3	16326388	16388668	+	multiple alignment	yes: ambiguity due to multiple alignment	NA	NA	NA	NA	no
chr16	18549937	18555073	DB237045	-	L1ME4a	+	NOMO3	16326388	16388668	+	multiple alignment	yes: ambiguity due to multiple alignment	trachea	lung	NA	normal	no
chr3	132297676	132339250	DA029536	-	L1MEe	+	NPHP3-ACAD11	132276981	132441303	-	single alignment	yes	NA	NA	NA	NA	no
chr16	15031359	15039503	AW366084	+	L1M5	+	NPIPA1	15031299	15045931	+	multiple alignment	yes: ambiguity due to multiple alignment	head neck	head/neck	NA	normal	no
chr16	15031379	15039508	AW366105	+	L1M5	+	NPIPA1	15031299	15045931	+	multiple alignment	yes: ambiguity due to multiple alignment	head neck	head/neck	NA	normal	no
chr16	15031333	15039487	BQ356317	+	L1M5	+	NPIPA1	15031299	15045931	+	multiple alignment	yes: ambiguity due to multiple alignment	head neck	head/neck	NA	normal	no
chr16	16429846	16437974	AW366084	+	L1M5	+	NPIPA1	15031299	15045931	+	multiple alignment	yes: ambiguity due to multiple alignment	head neck	head/neck	NA	normal	no
chr16	16429866	16437979	AW366105	+	L1M5	+	NPIPA1	15031299	15045931	+	multiple alignment	yes: ambiguity due to multiple alignment	head neck	head/neck	NA	normal	no
chr16	16429820	16437958	BQ356317	+	L1M5	+	NPIPA1	15031299	15045931	+	multiple alignment	yes: ambiguity due to multiple alignment	head neck	head/neck	NA	normal	no
chr16	18458413	18466562	AW366105	-	L1M5	+	NPIPA1	15031299	15045931	+	multiple alignment	yes: ambiguity due to multiple alignment	head neck	head/neck	NA	normal	no
chr16	18458418	18466582	AW366084	-	L1M5	+	NPIPA1	15031299	15045931	+	multiple alignment	yes: ambiguity due to multiple alignment	head neck	head/neck	NA	normal	no
chr16	18458434	18466608	BQ356317	-	L1M5	+	NPIPA1	15031299	15045931	+	multiple alignment	yes: ambiguity due to multiple alignment	head neck	head/neck	NA	normal	no
chr8	31883842	31996793	AA394309	+	HAL1b	-	NRG1-IT1	31883251	31996993	+	single alignment	not tested	NA	NA	NA	NA	no
chr8	31883760	31996988	HY186435	+	HAL1b	-	NRG1-IT1	31883251	31996993	+	single alignment	not tested	testis	testis	NA	normal	no
chrX	101503426	101572873	BE621990	+	L1MC4a	+	NXF2	101615315	101694929	-	multiple alignment	not tested	melanotic melanoma ;skin	skin	NA	cancerous	no
chrX	101503499	101573500	BU165622	+	L1MC4a	+	NXF2	101615315	101694929	-	multiple alignment	not tested	melanotic melanoma ;skin	skin	NA	cancerous	no
chrX	101624119	101693598	BE621990	-	L1MC4a	+	NXF2	101615315	101694929	-	multiple alignment	not tested	melanotic melanoma ;skin	skin	NA	cancerous	no
chrX	101623452	101693525	BU165622	-	L1MC4a	+	NXF2	101615315	101694929	-	multiple alignment	not tested	melanotic melanoma ;skin	skin	NA	cancerous	no
chrX	101503426	101572873	BE621990	+	L1MC4a	+	NXF2B	101615315	101694929	-	multiple alignment	not tested	melanotic melanoma ;skin	skin	NA	cancerous	no
chrX	101503499	101573500	BU165622	+	L1MC4a	+	NXF2B	101615315	101694929	-	multiple alignment	not tested	melanotic melanoma ;skin	skin	NA	cancerous	no
chrX	101624119	101693598	BE621990	-	L1MC4a	+	NXF2B	101615315	101694929	-	multiple alignment	not tested	melanotic melanoma ;skin	skin	NA	cancerous	no
chrX	101623452	101693525	BU165622	-	L1MC4a	+	NXF2B	101615315	101694929	-	multiple alignment	not tested	melanotic melanoma ;skin	skin	NA	cancerous	no
chr2	70258973	70278439	AI631446	-	L1ME4a	+	PCBP1-AS1	70189394	70314147	-	single alignment	not tested	pooled germ cell tumors	germ cell	NA	cancerous	no
chr2	70258973	70278533	AW444503	-	L1ME4a	+	PCBP1-AS1	70189394	70314147	-	single alignment	not tested	NA	NA	NA	NA	no
chr2	70273132	70278439	BU150356	-	L1ME4a	+	PCBP1-AS1	70189394	70314147	-	single alignment	not tested	brain;neuroblastoma	brain	unnamed cell line	cancerous	no
chr2	70258745	70278430	HY073010	-	L1ME4a	+	PCBP1-AS1	70189394	70314147	-	single alignment	not tested	thymus	thymus	NA	normal	no
chr2	70275818	70282842	HY294902	-	L1PA8A	+	PCBP1-AS1	70189394	70314147	-	single alignment	not tested	thymus	thymus	NA	normal	no
chr2	70275818	70282838	HY283752	-	L1PA8A	+	PCBP1-AS1	70189394	70314147	-	single alignment	not tested	thymus	thymus	NA	normal	no
chr2	10961474	10972466	DA344291	-	L1ME3A	+	PDIA6	10923516	10952965	-	single alignment	not tested	substantia nigra	brain	NA	normal	no
chr13	33275218	33281134	AA687846	+	L1ME4a	-	PDS5B	33160563	33352158	+	single alignment	not tested	normal prostate ;prostate	prostate	NA	normal	no
chr13	33275220	33281179	BF222521	+	L1ME4a	-	PDS5B	33160563	33352158	+	single alignment	not tested	prostate	prostate	NA	normal	no
chr3	149683889	149740598	DA910840	-	L1PB1	+	PFN2	149682690	149688741	-	single alignment	not tested	NA	brain	SK-N-SH	cancerous	no
chr18	44470578	44483598	DA195366	-	L1MD1	+	PIAS2	44395672	44497495	-	single alignment	not tested	amygdala	brain	NA	normal	no
chr16	88782865	88784032	BQ066897	-	L1MB7	+	PIEZO1	88781745	88851372	-	single alignment	not tested	brain	brain	NA	normal	no
chr16	88782607	88783730	CA454843	-	L1MB7	+	PIEZO1	88781745	88851372	-	single alignment	not tested	NA	breast	ZR-75-1	cancerous	no
chr16	88782972	88783860	CN307711	-	L1MB7	+	PIEZO1	88781745	88851372	-	single alignment	not tested	embryonic stem cell	embryonic	NA	normal	no
chr16	88782774	88784019	CV029953	-	L1MB7	+	PIEZO1	88781745	88851372	-	single alignment	not tested	mixed	pooled	NA	normal	no
chr16	88782987	88783746	DA064657	-	L1MB7	+	PIEZO1	88781745	88851372	-	single alignment	not tested	cerebellum	brain	NA	normal	no
chr16	88783298	88783981	DA375173	-	L1MB7	+	PIEZO1	88781745	88851372	-	single alignment	not tested	thalamus	brain	NA	normal	no
chr3	196448046	196461054	BU159626	+	L1MEc	-	PIGX	196439244	196462876	+	single alignment	not tested	eye;retinoblastoma	eye	NA	normal	no
chr7	99952762	99956699	BI753485	+	L1MD	-	PILRB	99955625	99965454	+	single alignment	not tested	brain	brain	NA	normal	no
chr7	99952766	99955898	BQ329115	+	L1MD	-	PILRB	99955625	99965454	+	single alignment	not tested	lung normal	lung	NA	normal	no
chr7	99952817	99957159	CD515777	+	L1MD	-	PILRB	99955625	99965454	+	single alignment	not tested	White Matter	brain	NA	normal	no
chr7	99952818	99957146	CN338519	+	L1MD	-	PILRB	99955625	99965454	+	single alignment	not tested	embryonic stem cells	embryonic	H1 esc	normal	no
chr16	15031359	15039503	AW366084	+	L1M5	+	PKD1P1	16411465	16444465	+	multiple alignment	yes: ambiguity due to multiple alignment	head neck	head/neck	NA	normal	no
chr16	15031379	15039508	AW366105	+	L1M5	+	PKD1P1	16411465	16444465	+	multiple alignment	yes: ambiguity due to multiple alignment	head neck	head/neck	NA	normal	no
chr16	15031333	15039487	BQ356317	+	L1M5	+	PKD1P1	16411465	16444465	+	multiple alignment	yes: ambiguity due to multiple alignment	head neck	head/neck	NA	normal	no
chr16	16429846	16437974	AW366084	+	L1M5	+	PKD1P1	16411465	16444465	+	multiple alignment	yes: ambiguity due to multiple alignment	head neck	head/neck	NA	normal	no
chr16	16429846	16438002	AW366104	+	L1M5	+	PKD1P1	16411465	16444465	+	multiple alignment	yes: ambiguity due to multiple alignment	head neck	head/neck	NA	normal	no
chr16	16429858	16438002	AW366118	+	L1M5	+	PKD1P1	16411465	16444465	+	multiple alignment	yes: ambiguity due to multiple alignment	head neck	head/neck	NA	normal	no
chr16	16429866	16437979	AW366105	+	L1M5	+	PKD1P1	16411465	16444465	+	multiple alignment	yes: ambiguity due to multiple alignment	head neck	head/neck	NA	normal	no
chr16	16429897	16438002	AW366103	+	L1M5	+	PKD1P1	16411465	16444465	+	multiple alignment	yes: ambiguity due to multiple alignment	head neck	head/neck	NA	normal	no
chr16	16429884	16437962	BM991311	+	L1M5	+	PKD1P1	16411465	16444465	+	multiple alignment	yes: ambiguity due to multiple alignment	Lung;Lung Focal Fibrosis	lung	NA	normal	no
chr16	16429820	16437958	BQ356317	+	L1M5	+	PKD1P1	16411465	16444465	+	multiple alignment	yes: ambiguity due to multiple alignment	head neck	head/neck	NA	normal	no
chr16	16429891	16438001	BQ356318	+	L1M5	+	PKD1P1	16411465	16444465	+	multiple alignment	yes: ambiguity due to multiple alignment	head neck	head/neck	NA	normal	no
chr16	18458390	18466531	AW366103	-	L1M5	+	PKD1P1	16411465	16444465	+	multiple alignment	yes: ambiguity due to multiple alignment	head neck	head/neck	NA	normal	no
chr16	18458390	18466570	AW366118	-	L1M5	+	PKD1P1	16411465	16444465	+	multiple alignment	yes: ambiguity due to multiple alignment	head neck	head/neck	NA	normal	no
chr16	18458390	18466582	AW366104	-	L1M5	+	PKD1P1	16411465	16444465	+	multiple alignment	yes: ambiguity due to multiple alignment	head neck	head/neck	NA	normal	no
chr16	18458413	18466562	AW366105	-	L1M5	+	PKD1P1	16411465	16444465	+	multiple alignment	yes: ambiguity due to multiple alignment	head neck	head/neck	NA	normal	no
chr16	18458418	18466582	AW366084	-	L1M5	+	PKD1P1	16411465	16444465	+	multiple alignment	yes: ambiguity due to multiple alignment	head neck	head/neck	NA	normal	no
chr16	18458430	18466544	BM991311	-	L1M5	+	PKD1P1	16411465	16444465	+	multiple alignment	yes: ambiguity due to multiple alignment	Lung;Lung Focal Fibrosis	lung	NA	normal	no
chr16	18458391	18466537	BQ356318	-	L1M5	+	PKD1P1	16411465	16444465	+	multiple alignment	yes: ambiguity due to multiple alignment	head neck	head/neck	NA	normal	no
chr16	18458434	18466608	BQ356317	-	L1M5	+	PKD1P1	16411465	16444465	+	multiple alignment	yes: ambiguity due to multiple alignment	head neck	head/neck	NA	normal	no
chr16	15204270	15217286	BF308636	-	L1M5	+	PKD1P6	15198158	15230816	-	single alignment	yes	muscle;rhabdomyosarcoma	muscle	NA	cancerous	no
chr16	3026771	3027527	DA869431	-	L1M4b	+	PKMYT1	3022791	3030540	-	single alignment	not tested	prostate	prostate	NA	normal	no
chr10	124151817	124172508	AL600024	+	L1MC5	-	PLEKHA1	124151818	124191871	+	single alignment	yes	NA	NA	NA	NA	no
chr10	124151818	124172561	BE568886	+	L1MC5	-	PLEKHA1	124151818	124191871	+	single alignment	yes	carcinoma;bladder	bladder	unnamed cell line	cancerous	no
chr10	124151817	124172539	H78048	+	L1MC5	-	PLEKHA1	124151818	124191871	+	single alignment	yes	Liver and Spleen	liver/spleen	NA	normal	no
chr10	124151823	124172527	H90955	+	L1MC5	-	PLEKHA1	124151818	124191871	+	single alignment	yes	Liver and Spleen	liver/spleen	NA	normal	no
chr10	124151820	124166192	N31136	+	L1MC5	-	PLEKHA1	124151818	124191871	+	single alignment	yes	melanocyte	melanocyte	NA	normal	no
chr10	124151817	124166179	W56032	+	L1MC5	-	PLEKHA1	124151818	124191871	+	single alignment	yes	parathyroid gland;parathyroid tumor	thyroid	NA	cancerous	no
chr2	128605213	128608261	AL517283	-	L1MC	+	POLR2D	128603839	128615729	-	single alignment	not tested	NEUROBLASTOMA	brain	NA	cancerous	no
chr2	128605466	128608262	AW246430	-	L1MC	+	POLR2D	128603839	128615729	-	single alignment	not tested	small cell carcinoma ;lung	lung	MGC3	cancerous	no
chr7	95040973	95042020	CD236749	-	HAL1	+	PON2	95034173	95064384	-	single alignment	not tested	pituitary	pituitary	NA	normal	no
chr7	94991763	95006975	AV649132	-	L1P2	+	PON3	94989183	95025687	-	single alignment	not tested	NA	NA	NA	NA	no
chr7	94996678	95006975	AV648699	-	L1P2	+	PON3	94989183	95025687	-	single alignment	not tested	NA	NA	NA	NA	no
chr7	95001491	95007385	BX094511	-	L1P2	+	PON3	94989183	95025687	-	single alignment	not tested	Liver and Spleen	liver/spleen	NA	normal	no
chr2	48706153	48725797	BE783509	+	L1MB8	-	PPP1R21	48667907	48742531	+	single alignment	not tested	eye;retinoblastoma	eye	NA	normal	no
chr2	48706620	48725671	BP376808	+	L1MB8	-	PPP1R21	48667907	48742531	+	single alignment	not tested	uterus	uterus	NA	normal	no
chr2	48706523	48718278	DB277990	+	L1MB8	-	PPP1R21	48667907	48742531	+	single alignment	not tested	uterus	uterus	NA	normal	no
chr2	48706610	48722912	DB273427	+	L1MB8	-	PPP1R21	48667907	48742531	+	single alignment	not tested	uterus	uterus	NA	normal	no
chr2	48706620	48725668	DB261723	+	L1MB8	-	PPP1R21	48667907	48742531	+	single alignment	not tested	uterus	uterus	NA	normal	no
chr2	55791594	55805457	BG505205	-	L1ME3C	+	PPP4R3B	55774427	55844860	-	single alignment	not tested	testis;embryonal carcinoma	testis	NA	cancerous	no
chr2	55785878	55805451	BM478716	-	L1ME3C	+	PPP4R3B	55774427	55844860	-	single alignment	not tested	melanotic melanoma ;skin	skin	NA	cancerous	no
chr2	55791596	55805438	BM738597	-	L1ME3C	+	PPP4R3B	55774427	55844860	-	single alignment	not tested	Stomach ;Stomach	stomach	SNU-484	normal	no
chr2	55786012	55805441	DR761239	-	L1ME3C	+	PPP4R3B	55774427	55844860	-	single alignment	not tested	embryonic stem	embryonic	BG01	normal	no
chr18	77663687	77690312	BQ722451	-	L1M4b	+	PQLC1	77662419	77711653	-	single alignment	not tested	sympathetic trunk	brain	NA	normal	no
chr12	10998447	11126322	AI818135	-	L1MEg2	+	PRH1	11033559	11324222	-	single alignment	not tested	anaplastic oligodendroglioma ;brain	brain	NA	cancerous	no
chr12	11044059	11126322	AI088491	-	L1MEg2	+	PRH1	11033559	11324222	-	single alignment	not tested	uterus	uterus	NA	normal	no
chr12	11090679	11126322	BI914945	-	L1MEg2	+	PRH1	11033559	11324222	-	single alignment	not tested	brain	brain	NA	normal	no
chr12	11090771	11126320	BP420113	-	L1MEg2	+	PRH1	11033559	11324222	-	single alignment	not tested	small intestine	intestine	NA	normal	no
chr12	10998447	11126322	AI818135	-	L1MEg2	+	PRH1-PRR4	10998447	11324224	-	single alignment	not tested	anaplastic oligodendroglioma ;brain	brain	NA	cancerous	no
chr12	11044059	11126322	AI088491	-	L1MEg2	+	PRH1-PRR4	10998447	11324224	-	single alignment	not tested	uterus	uterus	NA	normal	no
chr12	11090679	11126322	BI914945	-	L1MEg2	+	PRH1-PRR4	10998447	11324224	-	single alignment	not tested	brain	brain	NA	normal	no
chr12	11090771	11126320	BP420113	-	L1MEg2	+	PRH1-PRR4	10998447	11324224	-	single alignment	not tested	small intestine	intestine	NA	normal	no
chr17	57240961	57271008	CN426891	+	HAL1	-	PRR11	57232859	57284070	+	single alignment	not tested	embryonic stem cells	embryonic	NA	normal	no
chr12	10998447	11126322	AI818135	-	L1MEg2	+	PRR4	10998447	11002075	-	single alignment	not tested	anaplastic oligodendroglioma ;brain	brain	NA	cancerous	no
chr12	122353663	122354549	DB316609	+	L1M5	-	PSMD9	122326636	122355771	+	single alignment	not tested	brain	brain	NA	normal	no
chr2	54101571	54113108	BI027826	-	L1MB4	+	PSME4	54091203	54197977	-	single alignment	not tested	marrow	bone marrow	NA	normal	no
chrX	22407431	23082238	BX115199	-	HAL1	+	PTCHD1-AS	22277913	23311263	-	single alignment	not tested	pooled	pooled	NA	normal	no
chr8	129082403	129113311	AW794627	+	L1ME5	-	PVT1	128902873	129113499	+	single alignment	not tested	uterus	uterus	NA	normal	no
chr8	129082403	129113502	BG184938	+	L1ME5	-	PVT1	128902873	129113499	+	single alignment	not tested	NA	fibroblast	HT1080	cancerous	no
chr8	129082407	129113325	BG189727	+	L1ME5	-	PVT1	128902873	129113499	+	single alignment	not tested	NA	fibroblast	HT1080	cancerous	no
chr8	129082417	129113499	BQ008426	+	L1ME5	-	PVT1	128902873	129113499	+	single alignment	not tested	Chondrosarcoma ;Left Pubic Bone	bone	NA	cancerous	no
chr8	129082378	129113500	DB339877	+	L1ME5	-	PVT1	128902873	129113499	+	single alignment	not tested	testis	testis	NA	normal	no
chr8	129082331	129113343	R50704	+	L1ME5	-	PVT1	128902873	129113499	+	single alignment	not tested	breast	breast	NA	normal	no
chr8	129082503	129113418	R80716	+	L1ME5	-	PVT1	128902873	129113499	+	single alignment	not tested	placenta	placenta	NA	normal	no
chr8	129082553	129113485	R80717	+	L1ME5	-	PVT1	128902873	129113499	+	single alignment	not tested	placenta	placenta	NA	normal	no
chr15	24832743	24897263	AA759026	+	L1M4	-	PWRN1	24803303	24832926	+	single alignment	not tested	NA	NA	NA	NA	no
chr15	24689637	24711030	CX760876	+	L1M4	-	PWRN3	24686273	24693114	+	single alignment	not tested	Blastocyst	embryonic	NA	normal	no
chr15	24689637	24693114	DB060889	+	L1M4	-	PWRN3	24686273	24693114	+	single alignment	not tested	testis	testis	NA	normal	no
chr12	9297600	9316502	DW427069	+	L1MB1	-	PZP	9301435	9360966	-	single alignment	not tested	liver	liver/spleen	NA	normal	no
chr3	113801399	113805067	BG168992	+	L1M5	-	QTRTD1	113775581	113807268	+	single alignment	not tested	kidney;hypernephroma	kidney	unnamed cell line	cancerous	no
chr10	99915848	99967939	CN314611	+	HAL1	-	R3HCC1L	99894380	100004654	+	single alignment	not tested	embryonic stem cells	embryonic	NA	normal	no
chr7	66233830	66240380	DA227415	+	L1MD2	-	RABGEF1	66205642	66276448	+	single alignment	not tested	brain	brain	NA	normal	no
chr1	112170090	112247106	AL551398	+	L1ME4a	-	RAP1A	112162768	112259317	+	single alignment	yes	PLACENTA COT 25-NORMALIZED	placenta	NA	normal	no
chr1	112170116	112247108	BE538304	+	L1ME4a	-	RAP1A	112162768	112259317	+	single alignment	yes	cervix	uterus	MGC36	normal	no
chr1	112170090	112251886	BQ220294	+	L1ME4a	-	RAP1A	112162768	112259317	+	single alignment	yes	melanotic melanoma ;skin	skin	NA	cancerous	no
chr1	112170090	112249377	BX371846	+	L1ME4a	-	RAP1A	112162768	112259317	+	single alignment	yes	PLACENTA COT 25-NORMALIZED	placenta	NA	normal	no
chr1	112170116	112246093	H08282	+	L1ME4a	-	RAP1A	112162768	112259317	+	single alignment	yes	whole brain	brain	NA	normal	no
chr1	112170142	112246052	T79913	+	L1ME4a	-	RAP1A	112162768	112259317	+	single alignment	yes	whole brain	brain	NA	normal	no
chr1	112170115	112246091	T80163	+	L1ME4a	-	RAP1A	112162768	112259317	+	single alignment	yes	whole brain	brain	NA	normal	no
chr1	112170116	112240120	T80164	+	L1ME4a	-	RAP1A	112162768	112259317	+	single alignment	yes	whole brain	brain	NA	normal	no
chr19	55562112	55568175	BQ352771	-	L1MB7	+	RDH13	55555691	55574585	-	single alignment	not tested	head neck	head/neck	NA	normal	no
chr19	55559899	55568178	CV573073	-	L1MB7	+	RDH13	55555691	55574585	-	single alignment	not tested	Cornea ;Eye	eye	NA	normal	no
chr19	55558786	55568170	DA836210	-	L1MB7	+	RDH13	55555691	55574585	-	single alignment	not tested	placenta	placenta	NA	normal	no
chr6	111726668	111804120	AL713251	-	L1MDb	+	REV3L	111620233	111804918	-	single alignment	not tested	NA	NA	NA	NA	no
chr16	88767724	88769649	DA972805	-	L1MB7	+	RNF166	88762902	88772800	-	single alignment	not tested	NA	NA	NA	NA	no
chr18	18534814	18535428	DA279749	-	L1MD2	+	ROCK1	18529702	18691812	-	single alignment	not tested	corpus callosum	brain	NA	normal	no
chr3	123699001	123700260	HY014912	-	L1MEd	+	ROPN1	123687878	123710199	-	single alignment	not tested	testis	testis	NA	normal	no
chr11	14300654	14358597	BG110348	-	L1MDa	+	RRAS2	14299465	14380730	-	single alignment	not tested	osteosarcoma;bone	bone	unnamed cell line	cancerous	no
chr11	14300800	14358597	BG110274	-	L1MDa	+	RRAS2	14299465	14380730	-	single alignment	not tested	osteosarcoma;bone	bone	unnamed cell line	cancerous	no
chr3	18567877	18568702	AW191736	+	L1MEc	-	SATB1-AS1	18486728	18571606	+	single alignment	not tested	pancreatic islets ;pancreas	pancreas	NA	normal	no
chr22	50886726	50887081	AA326585	-	L1MEg	+	SBF1	50883430	50913500	-	single alignment	not tested	brain;cerebellum	brain	NA	normal	no
chr5	77753611	77771555	BE568818	+	L1PA2	-	SCAMP1	77656326	77776562	+	single alignment	not tested	carcinoma;bladder	bladder	unnamed cell line	cancerous	yes
chr5	77753639	77771701	BE566710	+	L1PA2	-	SCAMP1	77656326	77776562	+	single alignment	not tested	carcinoma;bladder	bladder	unnamed cell line	cancerous	yes
chr5	77753644	77771699	BE568691	+	L1PA2	-	SCAMP1	77656326	77776562	+	single alignment	not tested	carcinoma;bladder	bladder	unnamed cell line	cancerous	yes
chr5	77753617	77771510	BF208333	+	L1PA2	-	SCAMP1	77656326	77776562	+	single alignment	not tested	carcinoma;bladder	bladder	unnamed cell line	cancerous	yes
chr5	77753617	77771661	BF208575	+	L1PA2	-	SCAMP1	77656326	77776562	+	single alignment	not tested	carcinoma;bladder	bladder	unnamed cell line	cancerous	yes
chr5	77753617	77771739	BF207732	+	L1PA2	-	SCAMP1	77656326	77776562	+	single alignment	not tested	carcinoma;bladder	bladder	unnamed cell line	cancerous	yes
chr5	77753617	77771742	BF207652	+	L1PA2	-	SCAMP1	77656326	77776562	+	single alignment	not tested	carcinoma;bladder	bladder	unnamed cell line	cancerous	yes
chr5	77753622	77755185	BF208190	+	L1PA2	-	SCAMP1	77656326	77776562	+	single alignment	not tested	carcinoma;bladder	bladder	unnamed cell line	cancerous	yes
chr5	77753627	77771669	BF028482	+	L1PA2	-	SCAMP1	77656326	77776562	+	single alignment	not tested	carcinoma;bladder	bladder	unnamed cell line	cancerous	yes
chr5	77753646	77771689	BF028148	+	L1PA2	-	SCAMP1	77656326	77776562	+	single alignment	not tested	carcinoma;bladder	bladder	unnamed cell line	cancerous	yes
chr15	75302251	75309054	BE831422	+	L1ME3A	-	SCAMP5	75287875	75313836	+	single alignment	not tested	marrow	bone marrow	NA	normal	no
chr2	175274758	175289272	AA226814	+	L1PA2	-	SCRN3	175260456	175294303	+	single alignment	not tested	brain;neuroepithelial cells	brain	NA	normal	yes
chr2	175274977	175292506	BE220229	+	L1PA2	-	SCRN3	175260456	175294303	+	single alignment	not tested	lung;carcinoid	lung	NA	cancerous	yes
chr2	175275098	175292645	BE566059	+	L1PA2	-	SCRN3	175260456	175294303	+	single alignment	not tested	carcinoma;bladder	bladder	unnamed cell line	cancerous	yes
chr2	175275112	175292706	BE545801	+	L1PA2	-	SCRN3	175260456	175294303	+	single alignment	not tested	cervix;cervical carcinoma cell line	cervix	unnamed cell line	cancerous	yes
chr2	175275180	175292578	BE865934	+	L1PA2	-	SCRN3	175260456	175294303	+	single alignment	not tested	carcinoma;bladder	bladder	unnamed cell line	cancerous	yes
chr2	175275071	175292763	BF184823	+	L1PA2	-	SCRN3	175260456	175294303	+	single alignment	not tested	bone marrow	bone marrow	NA	normal	yes
chr2	175275075	175292730	BF028157	+	L1PA2	-	SCRN3	175260456	175294303	+	single alignment	not tested	carcinoma;bladder	bladder	unnamed cell line	cancerous	yes
chr2	175275079	175292634	BF207945	+	L1PA2	-	SCRN3	175260456	175294303	+	single alignment	not tested	carcinoma;bladder	bladder	unnamed cell line	cancerous	yes
chr2	175275099	175292655	BF208693	+	L1PA2	-	SCRN3	175260456	175294303	+	single alignment	not tested	carcinoma;bladder	bladder	unnamed cell line	cancerous	yes
chr2	175275123	175292636	BF132382	+	L1PA2	-	SCRN3	175260456	175294303	+	single alignment	not tested	mucoepidermoid carcinoma ;lung	lung	NA	cancerous	yes
chr2	175274764	175289325	CN275094	+	L1PA2	-	SCRN3	175260456	175294303	+	single alignment	not tested	embryonic stem cells	embryonic	H9 esc	normal	yes
chr2	175274809	175289378	CN259922	+	L1PA2	-	SCRN3	175260456	175294303	+	single alignment	not tested	embryonic stem cells	embryonic	NA	normal	yes
chr2	175275082	175292562	CN259920	+	L1PA2	-	SCRN3	175260456	175294303	+	single alignment	not tested	embryonic stem cells	embryonic	H1 esc	normal	yes
chr2	175274716	175289361	DA744100	+	L1PA2	-	SCRN3	175260456	175294303	+	single alignment	not tested	NA	embryonic	NT2	cancerous	yes
chr2	175274716	175292514	DA747671	+	L1PA2	-	SCRN3	175260456	175294303	+	single alignment	not tested	NA	embryonic	NT2	cancerous	yes
chr2	175274751	175292515	DA729621	+	L1PA2	-	SCRN3	175260456	175294303	+	single alignment	not tested	NA	embryonic	NT2	cancerous	yes
chr2	175274828	175287775	DA853627	+	L1PA2	-	SCRN3	175260456	175294303	+	single alignment	not tested	placenta	placenta	NA	normal	yes
chr2	175275081	175289344	HY178595	+	L1PA2	-	SCRN3	175260456	175294303	+	single alignment	not tested	NA	NA	NA	NA	yes
chr11	61204231	61213760	AL527546	+	L1M3d	-	SDHAF2	61197596	61214239	+	single alignment	not tested	NEUROBLASTOMA COT 25-NORMALIZED	brain	NA	cancerous	no
chr11	61204231	61213671	BE797157	+	L1M3d	-	SDHAF2	61197596	61214239	+	single alignment	not tested	small cell carcinoma ;lung	lung	MGC3	cancerous	no
chr11	61204231	61213553	CN427415	+	L1M3d	-	SDHAF2	61197596	61214239	+	single alignment	not tested	embryonic stem cell	embryonic	NA	normal	no
chr1	169676551	169680243	DA935161	-	L1PA5	+	SELL	169659805	169677997	-	single alignment	not tested	spleen	spleen	NA	normal	no
chr22	50650901	50655526	BI821344	+	L1MB3	-	SELO	50639407	50656045	+	single alignment	not tested	pooled brain	brain	NA	normal	no
chr2	234227	243564	CN386256	-	L1M4b	+	SH3YL1	218135	261130	-	single alignment	not tested	embryonic stem cell	embryonic	NA	normal	yes
chr22	41166663	41188574	BG675419	-	L1MB2	+	SLC25A17	41165633	41215403	-	single alignment	not tested	skin	skin	NA	normal	no
chr22	41166442	41188578	BM463198	-	L1MB2	+	SLC25A17	41165633	41215403	-	single alignment	not tested	melanotic melanoma ;skin	skin	NA	cancerous	no
chr22	41166949	41188608	BM829767	-	L1MB2	+	SLC25A17	41165633	41215403	-	single alignment	not tested	Stomach ;Stomach	stomach	SNU-520	normal	no
chr22	41169958	41188598	BM821257	-	L1MB2	+	SLC25A17	41165633	41215403	-	single alignment	not tested	Stomach ;Stomach	stomach	SNU-520	normal	no
chr22	41173106	41188607	BM821103	-	L1MB2	+	SLC25A17	41165633	41215403	-	single alignment	not tested	Stomach ;Stomach	stomach	SNU-520	normal	no
chr22	41166786	41188680	BQ433688	-	L1MB2	+	SLC25A17	41165633	41215403	-	single alignment	not tested	large cell carcinoma ;lung	lung	NA	cancerous	no
chr22	41166594	41188559	BU171732	-	L1MB2	+	SLC25A17	41165633	41215403	-	single alignment	not tested	melanotic melanoma ;skin	skin	NA	cancerous	no
chr22	41166563	41188680	BX458501	-	L1MB2	+	SLC25A17	41165633	41215403	-	single alignment	not tested	PLACENTA	placenta	NA	normal	no
chr6	44200308	44201254	AA195199	+	L1ME3	-	SLC29A1	44187241	44201888	+	single alignment	not tested	mixed (see below);Pooled human melanocyte	melanocyte	NA	normal	no
chr1	9099975	9109319	DC382764	-	L1MEd	+	SLC2A5	9097004	9129887	-	single alignment	not tested	prostate	prostate	NA	normal	no
chr1	9100154	9109316	DC383013	-	L1MEd	+	SLC2A5	9097004	9129887	-	single alignment	not tested	prostate	prostate	NA	normal	no
chr1	9100174	9109319	DC382786	-	L1MEd	+	SLC2A5	9097004	9129887	-	single alignment	not tested	prostate	prostate	NA	normal	no
chr2	27916445	27917838	AA524535	+	L1PB3	-	SLC4A1AP	27886337	27917847	+	single alignment	yes	colon	colon	NA	normal	no
chr2	27916551	27917836	AA836228	+	L1PB3	-	SLC4A1AP	27886337	27917847	+	single alignment	yes	germinal center B cell	blood	NA	normal	no
chr2	27916556	27917827	AA748416	+	L1PB3	-	SLC4A1AP	27886337	27917847	+	single alignment	yes	germinal center B cell	blood	NA	normal	no
chr2	27916551	27917832	AI559219	+	L1PB3	-	SLC4A1AP	27886337	27917847	+	single alignment	yes	uterus	uterus	NA	cancerous	no
chr2	27916567	27917836	AI027674	+	L1PB3	-	SLC4A1AP	27886337	27917847	+	single alignment	yes	NA	NA	NA	NA	no
chr2	27916554	27917840	AU146606	+	L1PB3	-	SLC4A1AP	27886337	27917847	+	single alignment	yes	whole embryo	embryonic	NA	normal	no
chr2	27916550	27917845	AW168820	+	L1PB3	-	SLC4A1AP	27886337	27917847	+	single alignment	yes	uterus	uterus	NA	cancerous	no
chr2	27916557	27917836	AW440534	+	L1PB3	-	SLC4A1AP	27886337	27917847	+	single alignment	yes	uterus;serous papillary carcinoma	uterus	NA	cancerous	no
chr2	27916565	27917799	BF752800	+	L1PB3	-	SLC4A1AP	27886337	27917847	+	single alignment	yes	breast normal	breast	NA	normal	no
chr2	27916209	27917836	BG196006	+	L1PB3	-	SLC4A1AP	27886337	27917847	+	single alignment	yes	NA	fibroblast	HT1080	cancerous	no
chr2	27916548	27917765	BG206392	+	L1PB3	-	SLC4A1AP	27886337	27917847	+	single alignment	yes	NA	fibroblast	HT1080	cancerous	no
chr2	27916549	27918066	BG188250	+	L1PB3	-	SLC4A1AP	27886337	27917847	+	single alignment	yes	NA	fibroblast	HT1080	cancerous	no
chr2	27916551	27917821	BG207335	+	L1PB3	-	SLC4A1AP	27886337	27917847	+	single alignment	yes	NA	fibroblast	HT1080	cancerous	no
chr2	27916551	27917836	BG185634	+	L1PB3	-	SLC4A1AP	27886337	27917847	+	single alignment	yes	NA	fibroblast	HT1080	cancerous	no
chr2	27916552	27917835	BG192423	+	L1PB3	-	SLC4A1AP	27886337	27917847	+	single alignment	yes	NA	fibroblast	HT1080	cancerous	no
chr2	27916552	27917836	BG205779	+	L1PB3	-	SLC4A1AP	27886337	27917847	+	single alignment	yes	NA	fibroblast	HT1080	cancerous	no
chr2	27916553	27917845	BG189321	+	L1PB3	-	SLC4A1AP	27886337	27917847	+	single alignment	yes	NA	fibroblast	HT1080	cancerous	no
chr2	27916555	27917829	BG211011	+	L1PB3	-	SLC4A1AP	27886337	27917847	+	single alignment	yes	NA	fibroblast	HT1080	cancerous	no
chr2	27916555	27917830	BG191385	+	L1PB3	-	SLC4A1AP	27886337	27917847	+	single alignment	yes	NA	fibroblast	HT1080	cancerous	no
chr2	27916555	27917831	BG202649	+	L1PB3	-	SLC4A1AP	27886337	27917847	+	single alignment	yes	NA	fibroblast	HT1080	cancerous	no
chr2	27916555	27917832	BG220898	+	L1PB3	-	SLC4A1AP	27886337	27917847	+	single alignment	yes	NA	fibroblast	HT1080	cancerous	no
chr2	27916555	27917835	BG186104	+	L1PB3	-	SLC4A1AP	27886337	27917847	+	single alignment	yes	NA	fibroblast	HT1080	cancerous	no
chr2	27916555	27917835	BG192422	+	L1PB3	-	SLC4A1AP	27886337	27917847	+	single alignment	yes	NA	fibroblast	HT1080	cancerous	no
chr2	27916555	27917835	BG194484	+	L1PB3	-	SLC4A1AP	27886337	27917847	+	single alignment	yes	NA	fibroblast	HT1080	cancerous	no
chr2	27916555	27917835	BG209496	+	L1PB3	-	SLC4A1AP	27886337	27917847	+	single alignment	yes	NA	fibroblast	HT1080	cancerous	no
chr2	27916555	27917836	BG185632	+	L1PB3	-	SLC4A1AP	27886337	27917847	+	single alignment	yes	NA	fibroblast	HT1080	cancerous	no
chr2	27916555	27917836	BG190905	+	L1PB3	-	SLC4A1AP	27886337	27917847	+	single alignment	yes	NA	fibroblast	HT1080	cancerous	no
chr2	27916555	27917836	BG194011	+	L1PB3	-	SLC4A1AP	27886337	27917847	+	single alignment	yes	NA	fibroblast	HT1080	cancerous	no
chr2	27916555	27917836	BG200091	+	L1PB3	-	SLC4A1AP	27886337	27917847	+	single alignment	yes	NA	fibroblast	HT1080	cancerous	no
chr2	27916555	27917836	BG211511	+	L1PB3	-	SLC4A1AP	27886337	27917847	+	single alignment	yes	NA	fibroblast	HT1080	cancerous	no
chr2	27916555	27917838	BG183017	+	L1PB3	-	SLC4A1AP	27886337	27917847	+	single alignment	yes	NA	fibroblast	HT1080	cancerous	no
chr2	27916555	27917840	BG194483	+	L1PB3	-	SLC4A1AP	27886337	27917847	+	single alignment	yes	NA	fibroblast	HT1080	cancerous	no
chr2	27916555	27917842	BG220420	+	L1PB3	-	SLC4A1AP	27886337	27917847	+	single alignment	yes	NA	fibroblast	HT1080	cancerous	no
chr2	27916555	27917845	BG183018	+	L1PB3	-	SLC4A1AP	27886337	27917847	+	single alignment	yes	NA	fibroblast	HT1080	cancerous	no
chr2	27916558	27917836	BG182497	+	L1PB3	-	SLC4A1AP	27886337	27917847	+	single alignment	yes	NA	fibroblast	HT1080	cancerous	no
chr2	27916558	27917836	BG199029	+	L1PB3	-	SLC4A1AP	27886337	27917847	+	single alignment	yes	NA	fibroblast	HT1080	cancerous	no
chr2	27916558	27917836	BG214212	+	L1PB3	-	SLC4A1AP	27886337	27917847	+	single alignment	yes	NA	fibroblast	HT1080	cancerous	no
chr2	27916558	27917847	BG220419	+	L1PB3	-	SLC4A1AP	27886337	27917847	+	single alignment	yes	NA	fibroblast	HT1080	cancerous	no
chr2	27916559	27917836	BG188790	+	L1PB3	-	SLC4A1AP	27886337	27917847	+	single alignment	yes	NA	fibroblast	HT1080	cancerous	no
chr2	27916559	27917838	BG218952	+	L1PB3	-	SLC4A1AP	27886337	27917847	+	single alignment	yes	NA	fibroblast	HT1080	cancerous	no
chr2	27916560	27917670	BG189897	+	L1PB3	-	SLC4A1AP	27886337	27917847	+	single alignment	yes	NA	fibroblast	HT1080	cancerous	no
chr2	27916560	27917828	BG184062	+	L1PB3	-	SLC4A1AP	27886337	27917847	+	single alignment	yes	NA	fibroblast	HT1080	cancerous	no
chr2	27916560	27917835	BG194842	+	L1PB3	-	SLC4A1AP	27886337	27917847	+	single alignment	yes	NA	fibroblast	HT1080	cancerous	no
chr2	27916560	27917835	BG199567	+	L1PB3	-	SLC4A1AP	27886337	27917847	+	single alignment	yes	NA	fibroblast	HT1080	cancerous	no
chr2	27916560	27917836	BG192421	+	L1PB3	-	SLC4A1AP	27886337	27917847	+	single alignment	yes	NA	fibroblast	HT1080	cancerous	no
chr2	27916560	27917836	BG197469	+	L1PB3	-	SLC4A1AP	27886337	27917847	+	single alignment	yes	NA	fibroblast	HT1080	cancerous	no
chr2	27916560	27917836	BG206317	+	L1PB3	-	SLC4A1AP	27886337	27917847	+	single alignment	yes	NA	fibroblast	HT1080	cancerous	no
chr2	27916560	27917836	BG220897	+	L1PB3	-	SLC4A1AP	27886337	27917847	+	single alignment	yes	NA	fibroblast	HT1080	cancerous	no
chr2	27916560	27917844	BG186103	+	L1PB3	-	SLC4A1AP	27886337	27917847	+	single alignment	yes	NA	fibroblast	HT1080	cancerous	no
chr2	27916560	27917845	BG206318	+	L1PB3	-	SLC4A1AP	27886337	27917847	+	single alignment	yes	NA	fibroblast	HT1080	cancerous	no
chr2	27916561	27917779	BG218538	+	L1PB3	-	SLC4A1AP	27886337	27917847	+	single alignment	yes	NA	fibroblast	HT1080	cancerous	no
chr2	27916561	27917830	BG201088	+	L1PB3	-	SLC4A1AP	27886337	27917847	+	single alignment	yes	NA	fibroblast	HT1080	cancerous	no
chr2	27916561	27917840	BG215816	+	L1PB3	-	SLC4A1AP	27886337	27917847	+	single alignment	yes	NA	fibroblast	HT1080	cancerous	no
chr2	27916563	27917831	BG199028	+	L1PB3	-	SLC4A1AP	27886337	27917847	+	single alignment	yes	NA	fibroblast	HT1080	cancerous	no
chr2	27916563	27917844	BG189322	+	L1PB3	-	SLC4A1AP	27886337	27917847	+	single alignment	yes	NA	fibroblast	HT1080	cancerous	no
chr2	27916564	27917836	BG207334	+	L1PB3	-	SLC4A1AP	27886337	27917847	+	single alignment	yes	NA	fibroblast	HT1080	cancerous	no
chr2	27916565	27917837	BG217913	+	L1PB3	-	SLC4A1AP	27886337	27917847	+	single alignment	yes	NA	fibroblast	HT1080	cancerous	no
chr2	27916254	27917674	CB986118	+	L1PB3	-	SLC4A1AP	27886337	27917847	+	single alignment	yes	Pooled-Glandular	pooled	NA	normal	no
chr2	27916551	27917836	CF528956	+	L1PB3	-	SLC4A1AP	27886337	27917847	+	single alignment	yes	Placenta;Placenta	placenta	NA	normal	no
chr2	27916419	27917818	DB345803	+	L1PB3	-	SLC4A1AP	27886337	27917847	+	single alignment	yes	thymus	thymus	NA	normal	no
chr2	27916448	27917831	DB304424	+	L1PB3	-	SLC4A1AP	27886337	27917847	+	single alignment	yes	brain	brain	NA	normal	no
chr2	27916513	27917840	DB351587	+	L1PB3	-	SLC4A1AP	27886337	27917847	+	single alignment	yes	uterus	uterus	NA	normal	no
chr2	27916551	27917831	N64336	+	L1PB3	-	SLC4A1AP	27886337	27917847	+	single alignment	yes	ear;cochlea	eye	NA	normal	no
chr2	27916453	27917810	HY329987	+	L1PB3	-	SLC4A1AP	27886337	27917847	+	single alignment	yes	brain	brain	NA	normal	no
chr2	27916551	27917836	HY230542	+	L1PB3	-	SLC4A1AP	27886337	27917847	+	single alignment	yes	testis	testis	NA	normal	no
chr4	138983961	139012134	BQ688920	+	L1M4b	-	SLC7A11-AS1	139010167	139099331	+	single alignment	not tested	ductal carcinoma;pancreas	pancreas	unnamed cell line	cancerous	no
chr5	69145959	69212012	DA950105	+	L1PA16	-	SMA4	69434688	69586004	-	multiple alignment	not tested	spleen	spleen	NA	normal	no
chr5	34179116	34239511	DA950105	-	L1PA16	-	SMA4	69434688	69586004	-	multiple alignment	not tested	spleen	spleen	NA	normal	no
chr5	69850497	69876260	CD655989	-	L1PA16	+	SMA4	69434688	69586004	-	multiple alignment	not tested	Embryonic Stem cells	embryonic	WA01	normal	no
chr5	69515814	69876230	DA950105	-	L1PA16	-	SMA4	69434688	69586004	-	multiple alignment	not tested	spleen	spleen	NA	normal	no
chr5	69702710	70087063	DA950105	+	L1PA16	-	SMA4	69434688	69586004	-	multiple alignment	not tested	spleen	spleen	NA	normal	no
chr5	68974424	69000949	CD655989	-	L1PA16	+	SMA4	69434688	69586004	-	multiple alignment	not tested	Embryonic Stem cells	embryonic	WA01	normal	no
chr5	69145929	69171693	CD655989	+	L1PA16	+	SMA4	69434688	69586004	-	multiple alignment	not tested	Embryonic Stem cells	embryonic	WA01	normal	no
chr5	69554161	69580685	CD655989	-	L1PA16	+	SMA4	69434688	69586004	-	multiple alignment	not tested	Embryonic Stem cells	embryonic	WA01	normal	no
chr5	70021077	70047606	CD655989	+	L1PA16	+	SMA4	69434688	69586004	-	multiple alignment	not tested	Embryonic Stem cells	embryonic	WA01	normal	no
chr5	70554469	70580223	CD655989	-	L1PA16	+	SMA4	69434688	69586004	-	multiple alignment	not tested	Embryonic Stem cells	embryonic	WA01	normal	no
chr5	69145959	69212012	DA950105	+	L1PA16	-	SMA5	69776869	69881549	-	multiple alignment	not tested	spleen	spleen	NA	normal	no
chr5	34179116	34239511	DA950105	-	L1PA16	-	SMA5	69776869	69881549	-	multiple alignment	not tested	spleen	spleen	NA	normal	no
chr5	69850497	69876260	CD655989	-	L1PA16	+	SMA5	69776869	69881549	-	multiple alignment	not tested	Embryonic Stem cells	embryonic	WA01	normal	no
chr5	69515814	69876230	DA950105	-	L1PA16	-	SMA5	69776869	69881549	-	multiple alignment	not tested	spleen	spleen	NA	normal	no
chr5	69702710	70087063	DA950105	+	L1PA16	-	SMA5	69776869	69881549	-	multiple alignment	not tested	spleen	spleen	NA	normal	no
chr5	68974424	69000949	CD655989	-	L1PA16	+	SMA5	69776869	69881549	-	multiple alignment	not tested	Embryonic Stem cells	embryonic	WA01	normal	no
chr5	69145929	69171693	CD655989	+	L1PA16	+	SMA5	69776869	69881549	-	multiple alignment	not tested	Embryonic Stem cells	embryonic	WA01	normal	no
chr5	69554161	69580685	CD655989	-	L1PA16	+	SMA5	69776869	69881549	-	multiple alignment	not tested	Embryonic Stem cells	embryonic	WA01	normal	no
chr5	70021077	70047606	CD655989	+	L1PA16	+	SMA5	69776869	69881549	-	multiple alignment	not tested	Embryonic Stem cells	embryonic	WA01	normal	no
chr5	70554469	70580223	CD655989	-	L1PA16	+	SMA5	69776869	69881549	-	multiple alignment	not tested	Embryonic Stem cells	embryonic	WA01	normal	no
chr4	146433001	146435747	HY035572	+	L1ME4a	-	SMAD1	146403956	146480325	+	single alignment	not tested	testis	testis	NA	normal	no
chr4	146433001	146435747	HY035572	+	L1ME4a	-	SMAD1-AS1	146435729	146438346	-	single alignment	not tested	testis	testis	NA	normal	no
chr16	29454657	29455845	AI824306	-	L1MC2	+	SMG1P2	30278913	30317244	-	multiple alignment	not tested	lung;carcinoid	lung	NA	cancerous	no
chr16	29454784	29456093	AW601862	-	L1MC2	+	SMG1P2	30278913	30317244	-	multiple alignment	not tested	breast	breast	NA	normal	no
chr16	29454756	29455857	BG999021	-	L1MC2	+	SMG1P2	30278913	30317244	-	multiple alignment	not tested	head neck	head/neck	NA	normal	no
chr16	29454774	29455885	BG997952	-	L1MC2	+	SMG1P2	30278913	30317244	-	multiple alignment	not tested	head neck	head/neck	NA	normal	no
chr16	29556419	29557613	AI824306	-	L1MC2	+	SMG1P2	30278913	30317244	-	multiple alignment	not tested	lung;carcinoid	lung	NA	cancerous	no
chr16	29556518	29557625	BG999021	-	L1MC2	+	SMG1P2	30278913	30317244	-	multiple alignment	not tested	head neck	head/neck	NA	normal	no
chr16	29556536	29557653	BG997952	-	L1MC2	+	SMG1P2	30278913	30317244	-	multiple alignment	not tested	head neck	head/neck	NA	normal	no
chr16	30296426	30297614	AI824306	-	L1MC2	+	SMG1P2	30278913	30317244	-	multiple alignment	not tested	lung;carcinoid	lung	NA	cancerous	no
chr16	30296553	30297862	AW601862	-	L1MC2	+	SMG1P2	30278913	30317244	-	multiple alignment	not tested	breast	breast	NA	normal	no
chr16	30296525	30297626	BG999021	-	L1MC2	+	SMG1P2	30278913	30317244	-	multiple alignment	not tested	head neck	head/neck	NA	normal	no
chr16	30296543	30297654	BG997952	-	L1MC2	+	SMG1P2	30278913	30317244	-	multiple alignment	not tested	head neck	head/neck	NA	normal	no
chr16	29454657	29455845	AI824306	-	L1MC2	+	SMG1P5	30278913	30346695	-	multiple alignment	not tested	lung;carcinoid	lung	NA	cancerous	no
chr16	29454784	29456093	AW601862	-	L1MC2	+	SMG1P5	30278913	30346695	-	multiple alignment	not tested	breast	breast	NA	normal	no
chr16	29454756	29455857	BG999021	-	L1MC2	+	SMG1P5	30278913	30346695	-	multiple alignment	not tested	head neck	head/neck	NA	normal	no
chr16	29454774	29455885	BG997952	-	L1MC2	+	SMG1P5	30278913	30346695	-	multiple alignment	not tested	head neck	head/neck	NA	normal	no
chr16	29556419	29557613	AI824306	-	L1MC2	+	SMG1P5	30278913	30346695	-	multiple alignment	not tested	lung;carcinoid	lung	NA	cancerous	no
chr16	29556518	29557625	BG999021	-	L1MC2	+	SMG1P5	30278913	30346695	-	multiple alignment	not tested	head neck	head/neck	NA	normal	no
chr16	29556536	29557653	BG997952	-	L1MC2	+	SMG1P5	30278913	30346695	-	multiple alignment	not tested	head neck	head/neck	NA	normal	no
chr16	30296426	30297614	AI824306	-	L1MC2	+	SMG1P5	30278913	30346695	-	multiple alignment	not tested	lung;carcinoid	lung	NA	cancerous	no
chr16	30296553	30297862	AW601862	-	L1MC2	+	SMG1P5	30278913	30346695	-	multiple alignment	not tested	breast	breast	NA	normal	no
chr16	30296525	30297626	BG999021	-	L1MC2	+	SMG1P5	30278913	30346695	-	multiple alignment	not tested	head neck	head/neck	NA	normal	no
chr16	30296543	30297654	BG997952	-	L1MC2	+	SMG1P5	30278913	30346695	-	multiple alignment	not tested	head neck	head/neck	NA	normal	no
chr9	15460147	15461993	AA829743	+	L1M5	-	SNAPC3	15422781	15461627	+	single alignment	not tested	germinal center B cell	blood	NA	normal	no
chr9	15460161	15461904	AW900721	+	L1M5	-	SNAPC3	15422781	15461627	+	single alignment	not tested	nervous normal	brain	NA	normal	no
chr9	15460119	15462440	BX415202	+	L1M5	-	SNAPC3	15422781	15461627	+	single alignment	not tested	THYMUS	thymus	NA	normal	no
chr9	15460231	15462118	DA319407	+	L1M5	-	SNAPC3	15422781	15461627	+	single alignment	not tested	hippocampus	brain	NA	normal	no
chr9	15460207	15461989	DB522833	+	L1M5	-	SNAPC3	15422781	15461627	+	single alignment	not tested	testis	testis	NA	normal	no
chr9	15460207	15461992	DB569263	+	L1M5	-	SNAPC3	15422781	15461627	+	single alignment	not tested	hypothalamus	brain	NA	normal	no
chr9	15460107	15461722	Z42500	+	L1M5	-	SNAPC3	15422781	15461627	+	single alignment	not tested	brain;total brain;total brain	brain	NA	normal	no
chr9	15460180	15461983	HY206536	+	L1M5	-	SNAPC3	15422781	15461627	+	single alignment	not tested	testis	testis	NA	normal	no
chr4	90647286	90650430	AI668907	-	L1M5	+	SNCA	90645249	90758127	-	single alignment	not tested	prostate	prostate	NA	normal	no
chr4	90647383	90650424	AI985944	-	L1M5	+	SNCA	90645249	90758127	-	single alignment	not tested	uterus	uterus	NA	cancerous	no
chr4	90647480	90650430	BE967083	-	L1M5	+	SNCA	90645249	90758127	-	single alignment	not tested	melanotic melanoma ;skin	skin	NA	cancerous	no
chr4	90647205	90650431	BG202078	-	L1M5	+	SNCA	90645249	90758127	-	single alignment	not tested	NA	fibroblast	HT1080	cancerous	no
chr4	90647223	90650424	BG208355	-	L1M5	+	SNCA	90645249	90758127	-	single alignment	not tested	NA	fibroblast	HT1080	cancerous	no
chr4	90647301	90650428	BG190848	-	L1M5	+	SNCA	90645249	90758127	-	single alignment	not tested	NA	fibroblast	HT1080	cancerous	no
chr4	90647676	90650428	BG194430	-	L1M5	+	SNCA	90645249	90758127	-	single alignment	not tested	NA	fibroblast	HT1080	cancerous	no
chr4	90647345	90650430	BX443825	-	L1M5	+	SNCA	90645249	90758127	-	single alignment	not tested	FETAL LIVER ;liver	liver/spleen	NA	normal	no
chr4	90647208	90650430	CA774861	-	L1M5	+	SNCA	90645249	90758127	-	single alignment	not tested	Purified pancreatic islet ;Pancreas	pancreas	NA	normal	no
chr4	90647231	90650430	CA772053	-	L1M5	+	SNCA	90645249	90758127	-	single alignment	not tested	Purified pancreatic islet ;Pancreas	pancreas	NA	normal	no
chr4	90647286	90650427	N22757	-	L1M5	+	SNCA	90645249	90758127	-	single alignment	not tested	melanocyte	melanocyte	NA	normal	no
chr4	90647448	90650430	R31354	-	L1M5	+	SNCA	90645249	90758127	-	single alignment	not tested	placenta	placenta	NA	normal	no
chr4	90647418	90650430	R66663	-	L1M5	+	SNCA	90645249	90758127	-	single alignment	not tested	placenta	placenta	NA	normal	no
chr4	90647703	90650425	T28735	-	L1M5	+	SNCA	90645249	90758127	-	single alignment	not tested	heart	eye	NA	normal	no
chr4	90647492	90650430	HY314270	-	L1M5	+	SNCA	90645249	90758127	-	single alignment	not tested	brain	brain	NA	normal	no
chr8	101629871	101675449	BX483398	-	L1PA17	+	SNX31	101585111	101661893	-	single alignment	not tested	NA	NA	NA	NA	no
chr20	17922849	17924266	CA431779	-	L1MA8	+	SNX5	17922239	17949437	-	single alignment	not tested	Subchondral Bone ;Bone	bone	NA	normal	no
chr2	231282323	231308956	AA303647	+	L1ME4a	-	SP100	231281470	231335250	+	single alignment	not tested	aorta	heart	NA	normal	no
chr2	231282332	231314425	BF237471	+	L1ME4a	-	SP100	231281470	231335250	+	single alignment	not tested	uterus;leiomyosarcoma cell line	uterus	unnamed cell line	cancerous	no
chr2	231282304	231308974	BG193352	+	L1ME4a	-	SP100	231281470	231335250	+	single alignment	not tested	NA	fibroblast	HT1080	cancerous	no
chr2	231282303	231313867	BI821313	+	L1ME4a	-	SP100	231281470	231335250	+	single alignment	not tested	pooled brain	brain	NA	normal	no
chr2	231282319	231307762	BM828576	+	L1ME4a	-	SP100	231281470	231335250	+	single alignment	not tested	Ascites ;Stomach	stomach	SNU-601	normal	no
chr2	231282306	231307801	BQ336102	+	L1ME4a	-	SP100	231281470	231335250	+	single alignment	not tested	marrow	bone marrow	NA	normal	no
chr2	231282321	231314306	DA046691	+	L1ME4a	-	SP100	231281470	231335250	+	single alignment	not tested	bladder	bladder	NA	normal	no
chr2	231282320	231314303	DB243852	+	L1ME4a	-	SP100	231281470	231335250	+	single alignment	not tested	tumor tissue ;stomach	stomach	NA	cancerous	no
chr12	49765008	49884504	AI681545	+	L1MB3	-	SPATS2	49760687	49921209	+	single alignment	not tested	lung;carcinoid	lung	NA	cancerous	no
chr12	49765010	49884514	AI951714	+	L1MB3	-	SPATS2	49760687	49921209	+	single alignment	not tested	fibrotheoma ;ovary	ovary	NA	cancerous	no
chr12	49765008	49884592	CK005274	+	L1MB3	-	SPATS2	49760687	49921209	+	single alignment	not tested	Human Brain - Frontal Cortex ;brain/CNS	brain	NA	normal	no
chr17	47700134	47745443	AA350379	-	L1MB2	+	SPOP	47676245	47755525	-	single alignment	not tested	brain	brain	NA	normal	no
chr17	47688683	47745434	BG323680	-	L1MB2	+	SPOP	47676245	47755525	-	single alignment	not tested	renal cell adenocarcinoma ;kidney	kidney	NA	cancerous	no
chr17	47688717	47745443	BG756464	-	L1MB2	+	SPOP	47676245	47755525	-	single alignment	not tested	B-cells	blood	NA	normal	no
chr5	64020336	64051517	HY367358	-	L1PA16	+	SREK1IP1	64013977	64064496	-	single alignment	not tested	NA	NA	NA	NA	no
chr5	80738471	80912292	DA727994	-	L1HS	+	SSBP2	80713178	81047072	-	single alignment	not tested	NA	embryonic	NT2	cancerous	yes
chr5	80911304	80912404	DA725935	-	L1HS	+	SSBP2	80713178	81047072	-	single alignment	not tested	NA	embryonic	NT2	cancerous	yes
chr1	85130118	85135686	AU144286	-	L1MA8	+	SSX2IP	85109389	85156240	-	single alignment	not tested	whole embryo	embryonic	NA	normal	no
chr7	99935199	99936428	DB082617	+	L1ME3B	-	STAG3L5P	99933701	99938951	+	single alignment	not tested	testis	testis	NA	normal	no
chr7	99952762	99954857	AW845320	+	L1MD	-	STAG3L5P-PVRIG2P-PILRB	99933687	99965454	+	single alignment	not tested	colon	colon	NA	normal	no
chr7	99952762	99954743	BF848622	+	L1MD	-	STAG3L5P-PVRIG2P-PILRB	99933687	99965454	+	single alignment	not tested	lung normal	lung	NA	normal	no
chr7	99952762	99956699	BI753485	+	L1MD	-	STAG3L5P-PVRIG2P-PILRB	99933687	99965454	+	single alignment	not tested	brain	brain	NA	normal	no
chr7	99952766	99955898	BQ329115	+	L1MD	-	STAG3L5P-PVRIG2P-PILRB	99933687	99965454	+	single alignment	not tested	lung normal	lung	NA	normal	no
chr7	99952817	99957159	CD515777	+	L1MD	-	STAG3L5P-PVRIG2P-PILRB	99933687	99965454	+	single alignment	not tested	White Matter	brain	NA	normal	no
chr7	99952818	99957146	CN338519	+	L1MD	-	STAG3L5P-PVRIG2P-PILRB	99933687	99965454	+	single alignment	not tested	embryonic stem cells	embryonic	H1 esc	normal	no
chr7	99935199	99936428	DB082617	+	L1ME3B	-	STAG3L5P-PVRIG2P-PILRB	99933687	99965454	+	single alignment	not tested	testis	testis	NA	normal	no
chr7	99952836	99954675	R24995	+	L1MD	-	STAG3L5P-PVRIG2P-PILRB	99933687	99965454	+	single alignment	not tested	whole brain	brain	NA	normal	no
chr5	171533713	171535030	DA111919	-	L1M5	+	STK10	171469073	171615346	-	single alignment	not tested	cerebellum	brain	NA	normal	no
chr5	171533819	171535065	DA093360	-	L1M5	+	STK10	171469073	171615346	-	single alignment	not tested	cerebellum	brain	NA	normal	no
chr5	171523441	171534970	DB239817	-	L1M5	+	STK10	171469073	171615346	-	single alignment	not tested	trachea	lung	NA	normal	no
chr6	36475319	36507982	BG393883	-	L1ME5	+	STK38	36461659	36515293	-	single alignment	not tested	testis;embryonal carcinoma	testis	unnamed cell line	cancerous	yes
chr6	36483133	36507979	CV028580	-	L1ME5	+	STK38	36461659	36515293	-	single alignment	not tested	mixed	pooled	NA	normal	yes
chr6	36483157	36507982	DN995749	-	L1ME5	+	STK38	36461659	36515293	-	single alignment	not tested	Mammary gland (cancer tissue);Breast cancer	breast	NA	normal	yes
chr9	102700189	102730849	BG772535	+	L1MEc	-	STX17	102668914	102736818	+	single alignment	not tested	testis	testis	NA	normal	no
chr9	102480537	102657290	EL955545	-	L1M1	+	STX17-AS1	102648599	102668883	-	single alignment	not tested	eyeball	eye	NA	normal	no
chr9	102648598	102657213	AI807856	-	L1M1	+	STX17-AS1	102648599	102668883	-	single alignment	not tested	pooled	pooled	NA	normal	no
chr6	147182939	147440585	AI797290	-	L1MB3	+	STXBP5-AS1	147162524	147525750	-	single alignment	not tested	pooled	pooled	NA	normal	no
chr6	147182939	147440600	AI809490	-	L1MB3	+	STXBP5-AS1	147162524	147525750	-	single alignment	not tested	pooled	pooled	NA	normal	no
chr3	67721316	67797402	AI470894	+	L1ME1	-	SUCLG2-AS1	67705120	67998136	+	single alignment	not tested	kidney	kidney	NA	normal	no
chr3	67721355	67797894	CB997293	+	L1ME1	-	SUCLG2-AS1	67705120	67998136	+	single alignment	not tested	placenta;pre-eclamptic placenta	placenta	NA	normal	no
chr19	19105951	19114419	W60736	-	L1ME1	+	SUGP2	19101696	19144380	-	single alignment	not tested	heart	eye	NA	normal	no
chr13	37618212	37628434	BG722875	-	L1PA4	+	SUPT20H	37583450	37633624	-	single alignment	not tested	testis	testis	NA	normal	no
chr6	44777182	44923247	BG720719	-	L1PBa	+	SUPT3H	44794466	45345788	-	single alignment	not tested	testis	testis	NA	normal	yes
chr9	95830991	95838214	BQ883184	+	L1MB7	-	SUSD3	95820969	95847418	+	single alignment	not tested	dorsal root ganglia	brain	NA	normal	no
chr20	58452501	58457222	BP274874	-	L1MA4	+	SYCP2	58438617	58507209	-	single alignment	not tested	kidney	kidney	NA	normal	no
chrX	30873220	30885319	BM465254	-	L1MC3	+	TAB3	30845558	30907511	-	single alignment	not tested	eye;retinoblastoma	eye	NA	normal	no
chrX	30873180	30885270	DN993676	-	L1MC3	+	TAB3	30845558	30907511	-	single alignment	not tested	Brain;Whole brain	brain	NA	normal	no
chr2	10059725	10074076	T96948	+	L1MC3	-	TAF1B	9983570	10074545	+	single alignment	not tested	Liver and Spleen	liver/spleen	NA	normal	no
chr16	30001863	30002549	BP198409	+	L1MC4a	-	TAOK2	29985187	29999726	+	single alignment	not tested	adrenal gland	adrenal gland	NA	normal	no
chr16	30001862	30002548	HY039852	+	L1MC4a	-	TAOK2	29985187	29999726	+	single alignment	not tested	testis	testis	NA	normal	no
chr12	11090679	11126322	BI914945	-	L1MEg2	+	TAS2R14	11090852	11091806	-	single alignment	not tested	brain	brain	NA	normal	no
chr12	11090771	11126320	BP420113	-	L1MEg2	+	TAS2R14	11090852	11091806	-	single alignment	not tested	small intestine	intestine	NA	normal	no
chr17	80858417	80882935	BI916150	+	L1ME1	-	TBCD	80709939	80901062	+	single alignment	not tested	brain	brain	NA	normal	no
chrX	9502968	9652227	DA305993	+	L1MB1	-	TBL1X	9433200	9687780	+	single alignment	not tested	hippocampus	brain	NA	normal	yes
chrX	9503012	9652229	DB077642	+	L1MB1	-	TBL1X	9433200	9687780	+	single alignment	not tested	testis	testis	NA	normal	yes
chrX	9502951	9656190	DT217064	+	L1MB1	-	TBL1X	9433200	9687780	+	single alignment	not tested	Brain	brain	NA	normal	yes
chr4	106092510	106098832	AI401314	-	L1MC1	+	TET2-AS1	106092510	106274038	-	single alignment	not tested	brain;glioblastoma (pooled)	brain	NA	cancerous	no
chr9	71853554	71863141	BP271510	+	L1MC4	-	TJP2	71788970	71870124	+	single alignment	not tested	NA	stomach	KATOIII	cancerous	no
chr16	21172326	21181920	AV757325	+	L1MC	-	TMEM159	21169697	21191937	+	single alignment	not tested	Bone marrow	bone marrow	NA	normal	no
chr16	21172326	21190904	AV756935	+	L1MC	-	TMEM159	21169697	21191937	+	single alignment	not tested	Bone marrow	bone marrow	NA	normal	no
chr16	21172295	21191000	BX424625	+	L1MC	-	TMEM159	21169697	21191937	+	single alignment	not tested	brain;FETAL BRAIN	brain	NA	normal	no
chr16	21172295	21191014	BX461469	+	L1MC	-	TMEM159	21169697	21191937	+	single alignment	not tested	brain;FETAL BRAIN	brain	NA	normal	no
chr2	62729835	62733604	DA628019	-	L1ME4a	+	TMEM17	62727355	62733604	-	single alignment	not tested	kidney	kidney	NA	normal	yes
chr22	38622605	38627462	BF868375	-	L1ME3B	+	TMEM184B	38615297	38669040	-	single alignment	not tested	lung tumor	lung	NA	cancerous	no
chr22	38622734	38627462	BF868370	-	L1ME3B	+	TMEM184B	38615297	38669040	-	single alignment	not tested	lung tumor	lung	NA	cancerous	no
chr16	29983406	29984369	AL044011	+	L1ME3D	-	TMEM219	29973350	29984373	+	single alignment	not tested	testis	testis	NA	normal	no
chr1	45807581	45808188	BE071415	+	L1PB1	-	TOE1	45805341	45809650	+	single alignment	not tested	breast	breast	NA	normal	no
chrX	73047565	73057338	BE176661	-	L1MC3	+	TSIX	73012039	73049066	+	single alignment	not tested	head neck	head/neck	NA	normal	no
chrX	73048931	73057338	DA381718	-	L1MC3	+	TSIX	73012039	73049066	+	single alignment	not tested	thalamus	brain	NA	normal	no
chrX	73049009	73057406	DA328097	-	L1MC3	+	TSIX	73012039	73049066	+	single alignment	not tested	hippocampus	brain	NA	normal	no
chr7	120428516	120462986	DC424641	-	HAL1	+	TSPAN12	120427373	120498177	-	single alignment	not tested	placenta	placenta	NA	normal	no
chrX	38471862	38546916	AU139364	+	HAL1	-	TSPAN7	38420730	38548172	+	single alignment	not tested	placenta	placenta	NA	normal	no
chrX	38471790	38535011	DA894827	+	HAL1	-	TSPAN7	38420730	38548172	+	single alignment	not tested	skeletal muscle	muscle	NA	normal	no
chrX	38471832	38535072	DA820585	+	HAL1	-	TSPAN7	38420730	38548172	+	single alignment	not tested	pericardium	heart	NA	normal	no
chrX	38471834	38535075	DA897969	+	HAL1	-	TSPAN7	38420730	38548172	+	single alignment	not tested	skeletal muscle	muscle	NA	normal	no
chrX	38471841	38535083	DA827547	+	HAL1	-	TSPAN7	38420730	38548172	+	single alignment	not tested	pericardium	heart	NA	normal	no
chrX	38471852	38535034	DA897344	+	HAL1	-	TSPAN7	38420730	38548172	+	single alignment	not tested	skeletal muscle	muscle	NA	normal	no
chrX	38471858	38535096	DA564941	+	HAL1	-	TSPAN7	38420730	38548172	+	single alignment	not tested	heart	eye	NA	normal	no
chrX	38471880	38535115	DA826401	+	HAL1	-	TSPAN7	38420730	38548172	+	single alignment	not tested	pericardium	heart	NA	normal	no
chr22	28331148	28395645	DR001975	+	L1MC5	-	TTC28-AS1	28315363	28398667	+	single alignment	not tested	Fetal Brain;Fetal Brain	brain	NA	normal	no
chr22	28331132	28381916	T72724	+	L1MC5	-	TTC28-AS1	28315363	28398667	+	single alignment	not tested	Liver and Spleen	liver/spleen	NA	normal	no
chr22	28331132	28381895	T85019	+	L1MC5	-	TTC28-AS1	28315363	28398667	+	single alignment	not tested	Liver and Spleen	liver/spleen	NA	normal	no
chr2	219592016	219602998	AU140455	+	L1M3f	-	TTLL4	219575567	219620138	+	single alignment	not tested	placenta	placenta	NA	normal	no
chr2	219592018	219617857	BM696372	+	L1M3f	-	TTLL4	219575567	219620138	+	single alignment	not tested	lens ;eye	eye	NA	normal	no
chr15	74771417	74773626	AI566165	+	L1ME1	-	UBL7-AS1	74753605	74773633	+	single alignment	not tested	squamous cell carcinoma;lung	lung	NA	cancerous	no
chr15	74771397	74773627	W84491	+	L1ME1	-	UBL7-AS1	74753605	74773633	+	single alignment	not tested	heart	eye	NA	normal	no
chr15	74771397	74773617	HY254523	+	L1ME1	-	UBL7-AS1	74753605	74773633	+	single alignment	not tested	thymus	thymus	NA	normal	no
chr15	74771397	74773617	HY302321	+	L1ME1	-	UBL7-AS1	74753605	74773633	+	single alignment	not tested	brain	brain	NA	normal	no
chr15	74771397	74773617	HY345601	+	L1ME1	-	UBL7-AS1	74753605	74773633	+	single alignment	not tested	brain	brain	NA	normal	no
chr15	74771418	74773643	HY200657	+	L1ME1	-	UBL7-AS1	74753605	74773633	+	single alignment	not tested	testis	testis	NA	normal	no
chr13	115051449	115057184	BM984929	+	L1ME1	-	UPF3A	115047058	115071291	+	single alignment	not tested	Lung;Lung	lung	NA	normal	no
chr7	43918108	43927416	AL546476	-	L1ME4a	+	URGCP	43915492	43946668	-	single alignment	yes	PLACENTA COT 25-NORMALIZED	placenta	NA	normal	no
chr7	43918450	43927410	BE883388	-	L1ME4a	+	URGCP	43915492	43946668	-	single alignment	yes	uterus;leiomyosarcoma	uterus	NA	cancerous	no
chr7	43918672	43927395	BE073648	-	L1ME4a	+	URGCP	43915492	43946668	-	single alignment	yes	breast	breast	NA	normal	no
chr7	43927013	43927417	BF818547	-	L1ME4a	+	URGCP	43915492	43946668	-	single alignment	yes	colon ins	colon	NA	normal	no
chr7	43917121	43927411	BP372350	-	L1ME4a	+	URGCP	43915492	43946668	-	single alignment	yes	umbilical cord	embryonic	NA	normal	no
chr7	43921527	43927498	BX479198	-	L1ME4a	+	URGCP	43915492	43946668	-	single alignment	yes	NA	NA	NA	NA	no
chr7	43918349	43927398	CN401985	-	L1ME4a	+	URGCP	43915492	43946668	-	single alignment	yes	embryonic stem cells	embryonic	NA	normal	no
chr7	43918513	43927416	CN401987	-	L1ME4a	+	URGCP	43915492	43946668	-	single alignment	yes	embryonic stem cells	embryonic	NA	normal	no
chr7	43918314	43927408	CR984871	-	L1ME4a	+	URGCP	43915492	43946668	-	single alignment	yes	T-Lymphocytes	blood	NA	normal	no
chr7	43927013	43927706	CV570919	-	L1ME4a	+	URGCP	43915492	43946668	-	single alignment	yes	Cornea ;Eye	eye	NA	normal	no
chr7	43918478	43927416	DA332923	-	L1ME4a	+	URGCP	43915492	43946668	-	single alignment	yes	hippocampus	brain	NA	normal	no
chr7	43918480	43927416	DA100692	-	L1ME4a	+	URGCP	43915492	43946668	-	single alignment	yes	cerebellum	brain	NA	normal	no
chr7	43918484	43927411	DA196128	-	L1ME4a	+	URGCP	43915492	43946668	-	single alignment	yes	amygdala	brain	NA	normal	no
chr7	43918489	43927416	DA333483	-	L1ME4a	+	URGCP	43915492	43946668	-	single alignment	yes	hippocampus	brain	NA	normal	no
chr7	43918491	43927411	DA408438	-	L1ME4a	+	URGCP	43915492	43946668	-	single alignment	yes	thalamus	brain	NA	normal	no
chr7	43918497	43927411	DA778714	-	L1ME4a	+	URGCP	43915492	43946668	-	single alignment	yes	brain	brain	NA	normal	no
chr7	43918503	43927416	DA405823	-	L1ME4a	+	URGCP	43915492	43946668	-	single alignment	yes	thalamus	brain	NA	normal	no
chr7	43918514	43927416	DA991094	-	L1ME4a	+	URGCP	43915492	43946668	-	single alignment	yes	NA	NA	NA	NA	no
chr7	43918515	43927416	DA220284	-	L1ME4a	+	URGCP	43915492	43946668	-	single alignment	yes	brain	brain	NA	normal	no
chr7	43918534	43927416	DA315859	-	L1ME4a	+	URGCP	43915492	43946668	-	single alignment	yes	hippocampus	brain	NA	normal	no
chr7	43918535	43927416	DA418149	-	L1ME4a	+	URGCP	43915492	43946668	-	single alignment	yes	thalamus	brain	NA	normal	no
chr7	43918553	43927416	DA334273	-	L1ME4a	+	URGCP	43915492	43946668	-	single alignment	yes	hippocampus	brain	NA	normal	no
chr7	43918501	43927416	DB094383	-	L1ME4a	+	URGCP	43915492	43946668	-	single alignment	yes	testis	testis	NA	normal	no
chr7	43918763	43927356	DB278156	-	L1ME4a	+	URGCP	43915492	43946668	-	single alignment	yes	uterus	uterus	NA	normal	no
chr7	43921257	43927465	DB276518	-	L1ME4a	+	URGCP	43915492	43946668	-	single alignment	yes	uterus	uterus	NA	normal	no
chr7	43918108	43927416	AL546476	-	L1ME4a	+	URGCP-MRPS24	43906156	43946231	-	single alignment	yes	PLACENTA COT 25-NORMALIZED	placenta	NA	normal	no
chr7	43918450	43927410	BE883388	-	L1ME4a	+	URGCP-MRPS24	43906156	43946231	-	single alignment	yes	uterus;leiomyosarcoma	uterus	NA	cancerous	no
chr7	43918672	43927395	BE073648	-	L1ME4a	+	URGCP-MRPS24	43906156	43946231	-	single alignment	yes	breast	breast	NA	normal	no
chr7	43927013	43927417	BF818547	-	L1ME4a	+	URGCP-MRPS24	43906156	43946231	-	single alignment	yes	colon ins	colon	NA	normal	no
chr7	43917121	43927411	BP372350	-	L1ME4a	+	URGCP-MRPS24	43906156	43946231	-	single alignment	yes	umbilical cord	embryonic	NA	normal	no
chr7	43921527	43927498	BX479198	-	L1ME4a	+	URGCP-MRPS24	43906156	43946231	-	single alignment	yes	NA	NA	NA	NA	no
chr7	43918349	43927398	CN401985	-	L1ME4a	+	URGCP-MRPS24	43906156	43946231	-	single alignment	yes	embryonic stem cells	embryonic	NA	normal	no
chr7	43918513	43927416	CN401987	-	L1ME4a	+	URGCP-MRPS24	43906156	43946231	-	single alignment	yes	embryonic stem cells	embryonic	NA	normal	no
chr7	43918314	43927408	CR984871	-	L1ME4a	+	URGCP-MRPS24	43906156	43946231	-	single alignment	yes	T-Lymphocytes	blood	NA	normal	no
chr7	43927013	43927706	CV570919	-	L1ME4a	+	URGCP-MRPS24	43906156	43946231	-	single alignment	yes	Cornea ;Eye	eye	NA	normal	no
chr7	43918478	43927416	DA332923	-	L1ME4a	+	URGCP-MRPS24	43906156	43946231	-	single alignment	yes	hippocampus	brain	NA	normal	no
chr7	43918480	43927416	DA100692	-	L1ME4a	+	URGCP-MRPS24	43906156	43946231	-	single alignment	yes	cerebellum	brain	NA	normal	no
chr7	43918484	43927411	DA196128	-	L1ME4a	+	URGCP-MRPS24	43906156	43946231	-	single alignment	yes	amygdala	brain	NA	normal	no
chr7	43918489	43927416	DA333483	-	L1ME4a	+	URGCP-MRPS24	43906156	43946231	-	single alignment	yes	hippocampus	brain	NA	normal	no
chr7	43918491	43927411	DA408438	-	L1ME4a	+	URGCP-MRPS24	43906156	43946231	-	single alignment	yes	thalamus	brain	NA	normal	no
chr7	43918497	43927411	DA778714	-	L1ME4a	+	URGCP-MRPS24	43906156	43946231	-	single alignment	yes	brain	brain	NA	normal	no
chr7	43918503	43927416	DA405823	-	L1ME4a	+	URGCP-MRPS24	43906156	43946231	-	single alignment	yes	thalamus	brain	NA	normal	no
chr7	43918514	43927416	DA991094	-	L1ME4a	+	URGCP-MRPS24	43906156	43946231	-	single alignment	yes	NA	NA	NA	NA	no
chr7	43918515	43927416	DA220284	-	L1ME4a	+	URGCP-MRPS24	43906156	43946231	-	single alignment	yes	brain	brain	NA	normal	no
chr7	43918534	43927416	DA315859	-	L1ME4a	+	URGCP-MRPS24	43906156	43946231	-	single alignment	yes	hippocampus	brain	NA	normal	no
chr7	43918535	43927416	DA418149	-	L1ME4a	+	URGCP-MRPS24	43906156	43946231	-	single alignment	yes	thalamus	brain	NA	normal	no
chr7	43918553	43927416	DA334273	-	L1ME4a	+	URGCP-MRPS24	43906156	43946231	-	single alignment	yes	hippocampus	brain	NA	normal	no
chr7	43918501	43927416	DB094383	-	L1ME4a	+	URGCP-MRPS24	43906156	43946231	-	single alignment	yes	testis	testis	NA	normal	no
chr7	43918763	43927356	DB278156	-	L1ME4a	+	URGCP-MRPS24	43906156	43946231	-	single alignment	yes	uterus	uterus	NA	normal	no
chr7	43921257	43927465	DB276518	-	L1ME4a	+	URGCP-MRPS24	43906156	43946231	-	single alignment	yes	uterus	uterus	NA	normal	no
chr11	119265777	119340735	AI028784	+	L1M1	-	USP2-AS1	119252487	119369944	+	single alignment	not tested	NA	NA	NA	NA	no
chr1	78204948	78212178	BG392365	-	L1P1	+	USP33	78161673	78225564	-	single alignment	not tested	testis;embryonal carcinoma	testis	unnamed cell line	cancerous	no
chr12	101714623	101723187	DA505598	+	L1M5	-	UTP20	101673904	101780397	+	single alignment	not tested	brain	brain	NA	normal	no
chr17	30200202	30200863	BX497902	-	L1MA4A	+	UTP6	30190189	30228729	-	single alignment	not tested	liver	liver/spleen	NA	normal	no
chr17	57806956	57812763	DA671370	+	L1MB3	-	VMP1	57784862	57917952	+	single alignment	not tested	NA	NA	NA	NA	no
chr17	57806961	57812754	DA671546	+	L1MB3	-	VMP1	57784862	57917952	+	single alignment	not tested	NA	NA	NA	NA	no
chr3	184624181	184642750	DB455922	+	L1ME1	-	VPS8	184529930	184770402	+	single alignment	not tested	testis	testis	NA	normal	no
chr2	58381899	58386827	R78404	+	L1MEf	-	VRK2	58273776	58387055	+	single alignment	not tested	placenta	placenta	NA	normal	no
chr2	58381900	58386890	R70092	+	L1MEf	-	VRK2	58273776	58387055	+	single alignment	not tested	placenta	placenta	NA	normal	no
chr2	114341070	114346248	DC352858	+	L1MB3	-	WASH1	14510	29739	-	multiple alignment	not tested	brain	brain	NA	normal	no
chr9	24882	29737	DC352858	-	L1MB3	-	WASH1	14510	29739	-	multiple alignment	not tested	brain	brain	NA	normal	no
chr12	73726	78907	DC352858	+	L1MB3	-	WASH1	14510	29739	-	multiple alignment	not tested	brain	brain	NA	normal	no
chr15	102501205	102506394	DC352858	+	L1MB3	-	WASH1	14510	29739	-	multiple alignment	not tested	brain	brain	NA	normal	no
chr2	114341070	114346248	DC352858	+	L1MB3	-	WASH2P	114341229	114356613	+	multiple alignment	not tested	brain	brain	NA	normal	no
chr9	24882	29737	DC352858	-	L1MB3	-	WASH2P	114341229	114356613	+	multiple alignment	not tested	brain	brain	NA	normal	no
chr12	73726	78907	DC352858	+	L1MB3	-	WASH2P	114341229	114356613	+	multiple alignment	not tested	brain	brain	NA	normal	no
chr15	102501205	102506394	DC352858	+	L1MB3	-	WASH2P	114341229	114356613	+	multiple alignment	not tested	brain	brain	NA	normal	no
chr2	114341070	114346248	DC352858	+	L1MB3	-	WASH3P	102501015	102516808	+	multiple alignment	not tested	brain	brain	NA	normal	no
chr9	24882	29737	DC352858	-	L1MB3	-	WASH3P	102501015	102516808	+	multiple alignment	not tested	brain	brain	NA	normal	no
chr12	73726	78907	DC352858	+	L1MB3	-	WASH3P	102501015	102516808	+	multiple alignment	not tested	brain	brain	NA	normal	no
chr15	102501203	102513453	DC319181	+	L1MB3	-	WASH3P	102501015	102516808	+	single alignment	not tested	brain	brain	NA	normal	no
chr15	102501205	102506394	DC352858	+	L1MB3	-	WASH3P	102501015	102516808	+	multiple alignment	not tested	brain	brain	NA	normal	no
chr13	52270053	52325503	BP369881	+	L1PA3	-	WDFY2	52158483	52336171	+	single alignment	not tested	testis	testis	NA	normal	no
chr6	169857306	169858434	DB335033	-	L1MB3	+	WDR27	169857302	170102159	-	single alignment	not tested	NA	NA	NA	NA	no
chr14	64066126	64091753	BE781254	-	L1ME1	+	WDR89	64063756	64108641	-	single alignment	yes	eye;retinoblastoma	eye	NA	normal	no
chr14	64066288	64091753	BM721936	-	L1ME1	+	WDR89	64063756	64108641	-	single alignment	yes	fetal eye ;eye	eye	NA	normal	no
chr14	64066071	64091750	CN368141	-	L1ME1	+	WDR89	64063756	64108641	-	single alignment	yes	embryonic stem cells	embryonic	H1 esc	normal	no
chr14	64066257	64091752	CN368143	-	L1ME1	+	WDR89	64063756	64108641	-	single alignment	yes	embryonic stem cells	embryonic	NA	normal	no
chr14	64065980	64091753	CX166556	-	L1ME1	+	WDR89	64063756	64108641	-	single alignment	yes	human embryonic stem cells	embryonic	BG01	normal	no
chr15	30775319	30785994	AW365591	+	L1ME4a	+	WHAMMP1	32812048	32825942	-	multiple alignment	yes: ambiguity due to multiple alignment	head neck	head/neck	NA	normal	no
chr15	30775322	30786019	AW365566	+	L1ME4a	+	WHAMMP1	32812048	32825942	-	multiple alignment	yes: ambiguity due to multiple alignment	head neck	head/neck	NA	normal	no
chr15	30775329	30785960	BQ356441	+	L1ME4a	+	WHAMMP1	32812048	32825942	-	multiple alignment	yes: ambiguity due to multiple alignment	head neck	head/neck	NA	normal	no
chr15	32806094	32816800	AW365566	-	L1ME4a	+	WHAMMP1	32812048	32825942	-	multiple alignment	yes: ambiguity due to multiple alignment	head neck	head/neck	NA	normal	no
chr15	32806119	32816803	AW365591	-	L1ME4a	+	WHAMMP1	32812048	32825942	-	multiple alignment	yes: ambiguity due to multiple alignment	head neck	head/neck	NA	normal	no
chr15	32806106	32816761	BF956650	-	L1ME4a	+	WHAMMP1	32812048	32825942	-	single alignment	yes	nervous normal	brain	NA	normal	no
chr15	32806111	32816763	BF957299	-	L1ME4a	+	WHAMMP1	32812048	32825942	-	single alignment	yes	nervous normal	brain	NA	normal	no
chr15	32806244	32816746	BF956340	-	L1ME4a	+	WHAMMP1	32812048	32825942	-	single alignment	yes	nervous normal	brain	NA	normal	no
chr15	32806153	32816793	BQ356441	-	L1ME4a	+	WHAMMP1	32812048	32825942	-	multiple alignment	yes: ambiguity due to multiple alignment	head neck	head/neck	NA	normal	no
chr15	28995121	28999968	AI075290	+	L1ME4a	-	WHAMMP2	28982728	29003508	+	single alignment	yes	Liver and Spleen	liver/spleen	NA	normal	no
chr15	28995049	28999700	AW467122	+	L1ME4a	-	WHAMMP2	28982728	29003508	+	single alignment	yes	kidney	kidney	NA	normal	no
chr16	69810089	69876007	AL527129	+	L1MCb	-	WWP2	69958885	69975644	+	single alignment	not tested	NEUROBLASTOMA COT 25-NORMALIZED	brain	NA	cancerous	no
chr16	69810089	69922070	AL583086	+	L1MCb	-	WWP2	69958885	69975644	+	single alignment	not tested	NA	blood	RAMOS	cancerous	no
chr16	69810097	69905834	BI554143	+	L1MCb	-	WWP2	69958885	69975644	+	single alignment	not tested	brain	brain	NA	normal	no
chr16	69810087	69874137	BM905534	+	L1MCb	-	WWP2	69958885	69975644	+	single alignment	not tested	testis;embryonal carcinoma	testis	unnamed cell line	cancerous	no
chr16	69810089	69876006	DR002440	+	L1MCb	-	WWP2	69958885	69975644	+	single alignment	not tested	Fetal Brain;Fetal Brain	brain	NA	normal	no
chr16	69810105	69833175	AL703989	+	L1MCb	-	WWP2	69958885	69975644	+	single alignment	not tested	NA	NA	NA	NA	no
chr16	69810089	69833190	DB448521	+	L1MCb	-	WWP2	69958885	69975644	+	single alignment	not tested	testis	testis	NA	normal	no
chrX	73047565	73057338	BE176661	-	L1MC3	+	XIST	73040485	73072588	-	single alignment	not tested	head neck	head/neck	NA	normal	no
chrX	73048931	73057338	DA381718	-	L1MC3	+	XIST	73040485	73072588	-	single alignment	not tested	thalamus	brain	NA	normal	no
chrX	73049009	73057406	DA328097	-	L1MC3	+	XIST	73040485	73072588	-	single alignment	not tested	hippocampus	brain	NA	normal	no
chr10	111624814	111635426	BG484367	-	L1MC4	+	XPNPEP1	111624523	111683311	-	single alignment	not tested	lung	lung	NA	normal	no
chr10	111630634	111633643	CB162732	-	L1MB7	+	XPNPEP1	111624523	111683311	-	single alignment	not tested	Liver	liver/spleen	NA	normal	no
chr20	21336969	21362684	BP420562	+	L1MB4	-	XRN2	21283941	21370463	+	single alignment	not tested	small intestine	intestine	NA	normal	no
chr22	30126949	30127583	AW007574	-	L1ME4a	+	ZMAT5	30126944	30162969	-	single alignment	Yes	colon	colon	NA	normal	no
chr7	64441796	64450619	AL699907	-	L1PREC2	+	ZNF117	64434829	64451414	-	single alignment	Yes	NA	NA	NA	NA	no
chr19	9486595	9489008	BX509314	+	L1MA9	-	ZNF177	9473695	9493293	+	single alignment	Yes	NA	NA	NA	NA	yes
chr11	3381301	3383834	CD359486	-	L1M4c	+	ZNF195	3379156	3400452	-	single alignment	Yes	Testis	testis	NA	normal	no
chr11	3381286	3383828	CN396122	-	L1M4c	+	ZNF195	3379156	3400452	-	single alignment	Yes	embryonic stem cells	embryonic	H1 esc	normal	no
chr11	3381723	3382585	CN275069	-	L1M4c	+	ZNF195	3379156	3400452	-	single alignment	Yes	embryonic stem cell	embryonic	NA	normal	no
chr11	3381614	3383950	DA393080	-	L1M4c	+	ZNF195	3379156	3400452	-	single alignment	Yes	thalamus	brain	NA	normal	no
chr11	3381682	3388349	DA932095	-	L1M4c	+	ZNF195	3379156	3400452	-	single alignment	Yes	spleen	spleen	NA	normal	no
chr11	3381645	3384061	DN912065	-	L1M4c	+	ZNF195	3379156	3400452	-	single alignment	Yes	NA	breast	MCF7	cancerous	no
chr19	44600430	44610634	DA993226	+	L1MC4	-	ZNF224	44598481	44612479	+	single alignment	Yes	NA	NA	NA	NA	no
chr19	53385160	53397180	DA789013	-	L1M3c	+	ZNF320	53379424	53394599	-	single alignment	Yes	brain	brain	NA	normal	no
chr20	45133335	45135444	DB247714	-	L1MC4a	+	ZNF334	45128268	45142198	-	single alignment	Yes	uterus	uterus	NA	normal	no
chr19	37065771	37085610	AW139499	+	L1ME3	-	ZNF529-AS1	37063971	37085618	+	single alignment	Yes	NA	NA	NA	NA	no
chr19	37065719	37085610	BE219873	+	L1ME3	-	ZNF529-AS1	37063971	37085618	+	single alignment	Yes	lung;carcinoid	lung	NA	cancerous	no
chr19	37065719	37085610	BE348784	+	L1ME3	-	ZNF529-AS1	37063971	37085618	+	single alignment	Yes	lung;carcinoid	lung	NA	cancerous	no
chr19	37065720	37068208	N85860	+	L1ME3	-	ZNF529-AS1	37063971	37085618	+	single alignment	Yes	NA	NA	NA	NA	no
chr19	8932541	8935775	DR001348	-	L1MC4a	+	ZNF558	8920251	8932739	-	single alignment	Yes	Fetal Brain;Fetal Brain	brain	NA	normal	no
chr19	9486595	9489008	BX509314	+	L1MA9	-	ZNF559-ZNF177	9435370	9493293	+	single alignment	Yes	NA	NA	NA	NA	no
chr19	12430057	12435794	BF979513	-	L1MB4	+	ZNF563	12428303	12444534	-	single alignment	Yes	testis	testis	NA	normal	no
chr19	12430099	12435794	BF979420	-	L1MB4	+	ZNF563	12428303	12444534	-	single alignment	Yes	testis	testis	NA	normal	no
chr19	12430355	12435794	DB049383	-	L1MB4	+	ZNF563	12428303	12444534	-	single alignment	Yes	testis	testis	NA	normal	no
chrX	47919336	47926448	DA685980	-	L1M5	+	ZNF630	47917566	47931025	-	single alignment	Yes	NA	embryonic	NT2	cancerous	no
chrX	47919861	47926496	DN992938	-	L1M5	+	ZNF630	47917566	47931025	-	single alignment	Yes	Brain;Whole brain	brain	NA	normal	no
chr8	102211155	102214190	AA394118	-	L1ME3	+	ZNF706	102209265	102217960	-	single alignment	Yes	ovary;ovarian tumor	ovary	NA	cancerous	no
chr8	102212301	102214930	BQ776365	-	L1ME3	+	ZNF706	102209265	102217960	-	single alignment	Yes	Purified pancreatic islet ;Pancreas	pancreas	NA	normal	no
chr8	102212242	102214970	CK002914	-	L1ME3	+	ZNF706	102209265	102217960	-	single alignment	Yes	brain/CNS;Human Brain - Cerebellar Cortex	brain	NA	normal	no
chr8	102212247	102214931	CK902228	-	L1ME3	+	ZNF706	102209265	102217960	-	single alignment	Yes	Purified pancreatic islet ;Pancreas	pancreas	NA	normal	no
chr8	102213859	102214837	R78332	-	L1ME3	+	ZNF706	102209265	102217960	-	single alignment	Yes	placenta	placenta	NA	normal	no
chr7	149246381	149250021	BI014501	-	HAL1	+	ZNF767P	149244244	149321881	-	single alignment	Yes	lung tumor	lung	NA	cancerous	no
chr7	149247974	149250107	BP378815	-	HAL1	+	ZNF767P	149244244	149321881	-	single alignment	Yes	uterus	uterus	NA	normal	no
chr7	149246281	149248968	DA089583	-	HAL1	+	ZNF767P	149244244	149321881	-	single alignment	Yes	cerebellum	brain	NA	normal	no
chr7	149246256	149248955	DB256160	-	HAL1	+	ZNF767P	149244244	149321881	-	single alignment	Yes	uterus	uterus	NA	normal	no
chr7	99081463	99084461	CB157176	+	L1M5	-	ZNF789	99070514	99085217	+	single alignment	Yes	Liver	liver/spleen	NA	normal	no
chr7	99081310	99084290	CK004745	+	L1M5	-	ZNF789	99070514	99085217	+	single alignment	Yes	Human Brain - Frontal Cortex ;brain/CNS	brain	NA	normal	no
chr7	5870847	5880401	AA339462	+	L1MCc	-	ZNF815P	5862790	5894066	+	single alignment	Yes	brain	brain	NA	normal	no
chr19	53117685	53120202	AL692068	-	L1PA8	+	ZNF83	53115617	53193834	-	single alignment	Yes	NA	NA	NA	NA	no
chr19	53117630	53120125	DA632517	-	L1PA8	+	ZNF83	53115617	53193834	-	single alignment	Yes	kidney	kidney	NA	normal	no
chr19	53117732	53120218	DA847417	-	L1PA8	+	ZNF83	53115617	53193834	-	single alignment	Yes	placenta	placenta	NA	normal	no
chr19	53117842	53120320	DA352176	-	L1PA8	+	ZNF83	53115617	53193834	-	single alignment	Yes	substantia nigra	brain	NA	normal	no
chr19	53117882	53120368	DA876306	-	L1PA8	+	ZNF83	53115617	53193834	-	single alignment	Yes	prostate	prostate	NA	normal	no
chr19	53117619	53120129	DB186233	-	L1PA8	+	ZNF83	53115617	53193834	-	single alignment	Yes	tumor tissue ;liver	liver/spleen	NA	cancerous	no
