# Supplementary material for: Genome-wide characterization of human L1 antisense promoter-driven transcripts
Source: BMC Genomics. 2016 Jun 14;17:463. doi: 10.1186/s12864-016-2800-5 (PMC4908685; doi:10.1186/s12864-016-2800-5)
Supplement: Additional file 9: Table S8. — (excel) Summary of mouse ESTs (mm10) supporting putative L1 ASP transcripts. Filtering eliminated many putative ESTs because unlike human ESTs much fewer mouse ESTs are labelled with transcript direction information within the intronOrientation field. The 307 ESTs represented in the table sometimes overlap more than one gene and may be represented more than once. (XLSX 36 kb) [file 12864_2016_2800_MOESM9_ESM.xlsx]

## Sheet: Table_S8
MOUSE EST chrom	EST start	EST end	MOUSE EST ID	EST strand	MOUSE L1 ASP source	L1 strand	MOUSE gene name	gene start	gene end	gene strand	multiple alignments?
chr1	52925280	52992667	BU938044	-	L1Md_F2	+	1700019D03Rik	52925126	52952840	-	single alignment
chr1	52925294	52992673	BU937260	-	L1Md_F2	+	1700019D03Rik	52925126	52952840	-	single alignment
chr17	54352775	54370074	BY706421	-	L1VL1	+	1700025K24Rik	54352582	54370074	-	single alignment
chr15	18362044	18369627	BB615657	-	L1_Mus1	+	4921515E04Rik	18078136	18369627	-	single alignment
chr10	20199252	20201854	BU937526	-	L1MA9	+	4930405J17Rik	20199246	20201854	-	single alignment
chr10	20199250	20201838	BY714629	-	L1MA9	+	4930405J17Rik	20199246	20201854	-	single alignment
chr10	20200554	20201836	CF105941	-	L1MA9	+	4930405J17Rik	20199246	20201854	-	single alignment
chr2	111190354	111205199	BB614492	-	L1VL4	+	4930430A15Rik	111193253	111229600	-	single alignment
chr5	44966200	44972227	BY714826	+	L1Md_F2	-	4930431F12Rik	44966200	44978805	+	single alignment
chr16	4219970	4229116	BU962182	-	HAL1	+	4930455F16Rik	4219911	4229116	-	single alignment
chr11	11589222	11627824	BY715321	-	L1Md_F2	+	4930512M02Rik	11589222	11627838	-	single alignment
chr11	11623755	11627835	BY705887	-	L1Md_F2	+	4930512M02Rik	11589222	11627838	-	single alignment
chr16	36882144	36897189	BY714916	-	L1MA4	+	4930565N06Rik	36880518	36897189	-	single alignment
chr16	36882179	36897138	BY715841	-	L1MA4	+	4930565N06Rik	36880518	36897189	-	single alignment
chr14	25139793	25143239	BY715907	-	L1M4	+	4930572O13Rik	25139794	25143241	-	single alignment
chr14	25139946	25143241	CA466522	-	L1M4	+	4930572O13Rik	25139794	25143241	-	single alignment
chr2	68656074	68662527	BB614554	+	L1Md_F	-	4932414N04Rik	68657883	68748465	+	single alignment
chr11	72155363	72162980	CF900551	-	L1ME2z	+	4933427D14Rik	72154096	72203371	-	single alignment
chrX	13042055	13045291	BY717287	+	L1MDa	-	5730405O15Rik	13042014	13045295	+	single alignment
chr15	58030960	58046757	BY322649	-	L1MB4	+	9130401M01Rik	58022270	58034294	-	single alignment
chr15	58031026	58046729	BY162678	-	L1MB4	+	9130401M01Rik	58022270	58034294	-	single alignment
chr19	52923182	52925886	BB641900	+	L1M8	-	AA387883	52923180	52926931	+	single alignment
chr19	52923241	52941117	BB652973	+	L1M8	-	AA387883	52923180	52926931	+	single alignment
chr19	52923192	52926319	BQ950604	+	L1M8	-	AA387883	52923180	52926931	+	single alignment
chr19	52923193	52926131	BQ917305	+	L1M8	-	AA387883	52923180	52926931	+	single alignment
chr11	110062870	110065373	AI450506	-	L1MA6	+	Abca8a	110025633	110095937	-	single alignment
chr11	110062948	110065373	W44047	-	L1MA6	+	Abca8a	110025633	110095937	-	single alignment
chr6	77964864	77965209	CA587435	+	L1MB7	-	Acta2	34240335	34255373	-	multiple alignment
chr13	74224846	74285142	BY195189	-	L1M4	+	Ahrr	74211117	74292309	-	single alignment
chr8	91112242	91114084	AW761729	+	L1M4b	-	Aktip	91111780	91134027	-	single alignment
chr9	3379206	3385342	BB622722	+	L1_Mus2	-	Alkbh8	3335230	3385846	+	single alignment
chr9	3379285	3385778	BY715796	+	L1_Mus2	-	Alkbh8	3335230	3385846	+	single alignment
chr5	96827929	96828790	CD771372	+	L1MC2	-	Anxa3	96793384	96845968	+	single alignment
chr10	83602761	83603384	AA879712	-	L1_Mus1	+	Appl2	83600033	83648664	-	single alignment
chr18	6039405	6092857	DV645975	-	L1_Mus2	+	Arhgap12	6024449	6136098	-	single alignment
chr18	38676715	39110534	BE647426	+	L1M3	-	Arhgap26	38993144	39376285	+	single alignment
chr6	43282881	43284015	CF170150	+	L1_Mus3	-	Arhgef5	43265643	43289320	+	single alignment
chr13	113921909	113967754	CJ060444	+	L1MC4	-	Arl15	113794507	114157461	+	single alignment
chr2	52416063	52424846	BB610227	-	L1M4b	+	Arl5a	52397950	52424874	-	single alignment
chr2	52402356	52424668	BU924078	-	L1M4b	+	Arl5a	52397950	52424874	-	single alignment
chr2	52404909	52424851	BU706311	-	L1M4b	+	Arl5a	52397950	52424874	-	single alignment
chr2	52402353	52424874	CA325249	-	L1M4b	+	Arl5a	52397950	52424874	-	single alignment
chr2	52402063	52424874	CJ115914	-	L1M4b	+	Arl5a	52397950	52424874	-	single alignment
chr2	52412060	52424874	CJ093398	-	L1M4b	+	Arl5a	52397950	52424874	-	single alignment
chr2	52416076	52424874	CJ122491	-	L1M4b	+	Arl5a	52397950	52424874	-	single alignment
chr2	52416160	52424873	CJ186177	-	L1M4b	+	Arl5a	52397950	52424874	-	single alignment
chr2	52416195	52424857	CJ172273	-	L1M4b	+	Arl5a	52397950	52424874	-	single alignment
chr2	52404955	52424870	CK788454	-	L1M4b	+	Arl5a	52397950	52424874	-	single alignment
chr18	7127367	7151769	CJ046783	-	L1VL1	+	Armc4	7088232	7297901	-	single alignment
chr13	93807272	93880560	BI441091	+	L1MB8	-	Arsb	93771678	93943016	+	single alignment
chr5	124718195	124719076	CF172278	+	L1M3	-	Atp6v0a2	124629051	124724455	+	single alignment
chr5	124718195	124721779	CF916174	+	L1M3	-	Atp6v0a2	124629051	124724455	+	single alignment
chr5	124718195	124721816	CF174099	+	L1M3	-	Atp6v0a2	124629051	124724455	+	single alignment
chr10	3126379	3133193	BY725668	-	L1_Mus3	+	B020014A21Rik	3125090	3133193	-	single alignment
chr11	121624144	121631337	CA316023	-	L1M3	+	B3gntl1	121616207	121673151	-	single alignment
chr11	121629871	121631337	CA316034	-	L1M3	+	B3gntl1	121616207	121673151	-	single alignment
chr5	150556478	150557138	CA977719	+	L1Md_F2	-	Brca2	150522620	150570146	+	single alignment
chr2	114056317	114064546	BB662107	+	L1MA8	-	C130080G10Rik	114054395	114061502	+	single alignment
chr2	114056315	114064450	CA495534	+	L1MA8	-	C130080G10Rik	114054395	114061502	+	single alignment
chr2	114056287	114061199	CB596775	+	L1MA8	-	C130080G10Rik	114054395	114061502	+	single alignment
chr2	114056322	114061239	CB596344	+	L1MA8	-	C130080G10Rik	114054395	114061502	+	single alignment
chr6	119248783	119271288	BB618672	+	L1_Mur3	-	Cacna2d4	119236525	119352407	+	single alignment
chr6	119250014	119271933	CX564333	+	L1_Mur3	-	Cacna2d4	119236525	119352407	+	single alignment
chr10	112172542	112179460	BY714539	+	L1Md_T	-	Caps2	112163620	112216555	+	single alignment
chr10	112172560	112179394	BY715299	+	L1Md_T	-	Caps2	112163620	112216555	+	single alignment
chr12	101515126	101541461	BB589974	+	L1_Mus3	-	Catsperb	101404672	101626009	+	single alignment
chr2	58827258	58921088	BB619706	-	L1MA6	+	Ccdc148	58821697	59018606	-	single alignment
chr8	129118040	129178349	BU935585	+	L1Md_T	-	Ccdc7b	129067133	129183732	+	single alignment
chr12	108199084	108202146	BE573024	+	L1_Mus4	-	Ccnk	108179737	108203359	+	single alignment
chr8	3746880	4075480	AV449725	-	L1Md_A	+	Cd209a	3743394	3748984	-	single alignment
chr15	19006979	19011001	BU707041	+	L1Md_F2	-	Cdh10	18820328	19014234	+	single alignment
chr5	146292603	146299809	BE572037	+	L1MEg	-	Cdk8	146231674	146302874	+	single alignment
chr5	146292603	146299852	BE571535	+	L1MEg	-	Cdk8	146231674	146302874	+	single alignment
chrX	20928500	20929177	BM937228	-	L1_Mus3	+	Cfp	20925534	20931524	-	single alignment
chr6	123137615	123142513	CN841444	+	L1Md_A	-	Clec4a2	123123315	123143999	+	single alignment
chr19	46772356	46859109	BB630372	+	L1MB7	-	Cnnm2	46761608	46878580	+	single alignment
chr6	106364188	106489695	BY128040	+	L1Md_F2	-	Cntn4	106118764	106674270	+	single alignment
chr2	65088932	65090733	DV649752	-	L1_Rod	+	Cobll1	65088338	65238626	-	single alignment
chr12	21301270	21302834	CA324544	+	L1Md_F3	-	Cpsf3	21286296	21315056	+	single alignment
chr15	79429711	79433126	DT921143	-	L1ME4b	+	Csnk1e	79417851	79442057	-	single alignment
chr12	59168858	59188542	BE996495	+	L1_Mur1	-	Ctage5	59129745	59190220	+	single alignment
chr10	64975664	65002972	CO799723	+	L1_Mur2	-	Ctnna3	63457510	65003667	+	single alignment
chr10	64975681	65002965	CO810564	+	L1_Mur2	-	Ctnna3	63457510	65003667	+	single alignment
chr10	70614195	70651925	BB869700	-	L1ME1	+	D630013N20Rik	70601048	70651925	-	single alignment
chr10	70614197	70651925	BB869614	-	L1ME1	+	D630013N20Rik	70601048	70651925	-	single alignment
chr5	104523676	104525961	CK636102	+	L1MB7	-	D930016D06Rik	104525734	104554211	+	single alignment
chr10	80280422	80283133	BU057184	+	L1MEd	-	Dazap1	80264990	80288413	+	single alignment
chr12	13219298	13220892	AW537442	-	L1Md_T	+	Ddx1	13219306	13249174	-	single alignment
chr10	62642874	62649751	BB617191	-	L1MB3	+	Ddx50	62616022	62651198	-	single alignment
chr10	62627536	62634506	BY720955	-	L1MB5	+	Ddx50	62616022	62651198	-	single alignment
chr8	21285946	21288270	BG069980	+	L1_Mus3	-	Defa3	21287408	21288377	+	single alignment
chr1	139121754	139168925	BY715072	+	L1Md_T	-	Dennd1b	138963708	139176042	+	single alignment
chr18	37896156	37897942	CK332386	-	L1MC5a	+	Diap1	37843600	37935423	-	single alignment
chr5	124801467	124803372	CJ119842	+	L1MB5	-	Dnah10	124725084	124834308	+	single alignment
chr5	124801467	124803375	CJ107109	+	L1MB5	-	Dnah10	124725084	124834308	+	single alignment
chr5	124801467	124803376	CJ119640	+	L1MB5	-	Dnah10	124725084	124834308	+	single alignment
chr5	124801467	124803377	CJ110554	+	L1MB5	-	Dnah10	124725084	124834308	+	single alignment
chr5	124801467	124803380	CJ104254	+	L1MB5	-	Dnah10	124725084	124834308	+	single alignment
chr5	124801467	124803382	CJ121948	+	L1MB5	-	Dnah10	124725084	124834308	+	single alignment
chr5	124801467	124803404	CJ116136	+	L1MB5	-	Dnah10	124725084	124834308	+	single alignment
chr5	124801467	124803404	CJ118443	+	L1MB5	-	Dnah10	124725084	124834308	+	single alignment
chr5	124801467	124804686	CJ112238	+	L1MB5	-	Dnah10	124725084	124834308	+	single alignment
chr1	93794722	93799001	CB196211	-	L1MC2	+	Dtymk	93800494	93801934	-	single alignment
chr1	93792723	93798948	CV675225	-	L1MC2	+	Dtymk	93800494	93801934	-	single alignment
chr9	6941593	6956689	BQ899433	-	L1M2	+	Dync2h1	6928502	7177046	-	single alignment
chr7	78657882	78738010	BB638772	-	L1ME1	+	E430016F16Rik	78581065	78718220	-	single alignment
chr11	29746654	29751465	BU504937	-	L1MB4	+	Eml6	29743050	30026033	-	single alignment
chr4	124899401	124902709	CB249753	+	L1M3	-	Epha10	124881784	124886508	+	single alignment
chr8	72371727	72374314	AA611189	-	L1MB3	+	Eps15l1	72377416	72421474	-	single alignment
chr8	72371713	72374255	BE376444	-	L1MB3	+	Eps15l1	72377416	72421474	-	single alignment
chr3	154718104	154733450	CF104756	+	L1_Mur3	-	Erich3	154711132	154749012	+	single alignment
chr14	65826960	65828945	CV556731	-	L1MD3	+	Esco2	65819026	65833969	-	single alignment
chr7	68331123	68353725	AI930500	+	L1M2	-	Fam169b	68273838	68363092	+	single alignment
chr7	64775701	64925560	CB521480	-	L1MC3	+	Fam189a1	64756095	65156528	-	single alignment
chr4	41513706	41518931	BB615121	+	HAL1	-	Fam219a	41518928	41569527	-	single alignment
chr4	41513706	41518931	BB615121	+	HAL1	-	Fam219aos	41517436	41518929	+	single alignment
chr7	113514097	113526021	BY154987	+	L1M4b	-	Far1	113513833	113570888	+	single alignment
chr7	113514097	113539351	BY158102	+	L1M4b	-	Far1	113513833	113570888	+	single alignment
chr7	113514097	113539355	BY167504	+	L1M4b	-	Far1	113513833	113570888	+	single alignment
chr7	113514113	113539368	BY288130	+	L1M4b	-	Far1	113513833	113570888	+	single alignment
chr18	62516966	62521420	BI855054	-	L1ME4b	+	Fbxo38	62504058	62548743	-	single alignment
chr9	78085930	78090727	BY031351	-	L1MA4	+	Fbxo9	78081499	78109065	-	single alignment
chr4	88287634	88303632	CD551047	+	L1Md_T	-	Focad	88094629	88411011	+	single alignment
chr11	41884469	41971772	BB651685	+	L1Md_T	-	Gabrg2	41910189	42000714	-	single alignment
chr5	105017853	105022107	CA579523	-	L1Md_T	+	Gbp8	105014152	105053561	-	single alignment
chr5	105018560	105022107	CA578275	-	L1Md_T	+	Gbp8	105014152	105053561	-	single alignment
chr19	21423000	21440859	BB629662	-	L1MC4	+	Gda	21391306	21472661	-	single alignment
chr13	97171448	97175012	BB660848	+	L1MEd	-	Gfm2	97137936	97176443	+	single alignment
chr13	97171232	97174960	BF318168	+	L1MEd	-	Gfm2	97137936	97176443	+	single alignment
chr6	8511226	8579647	AI151800	+	L1MD2	-	Glcci1	8520057	8597549	+	single alignment
chr11	18098671	18103387	AV274057	+	L1VL4	-	Gm12018	18095985	18103385	+	single alignment
chr3	99049821	99052802	BB615799	+	L1_Mus3	-	Gm12440	99049821	99053742	+	single alignment
chr5	121341555	121343261	BG519241	+	L1M4	-	Gm15800	121220218	121368577	+	single alignment
chr10	4407802	4413745	CB057094	-	L1M5	+	Gm5512	12905230	12906985	+	single alignment
chr18	38676715	39110534	BE647426	+	L1M3	-	Gm5820	38892455	38971274	+	single alignment
chr15	75861903	75863526	BY032235	+	L1MB8	-	Gsdmd	75862338	75867404	+	single alignment
chr8	33669004	33685652	CX231318	+	L1_Mus2	-	Gsr	33653237	33698162	+	single alignment
chr6	57633608	57652090	CJ046865	+	L1Md_T	-	Herc6	57580991	57665136	+	single alignment
chr12	73901323	73926728	BY150128	+	L1MCa	-	Hif1a	73907866	73947530	+	single alignment
chr12	73901323	73926732	BY150438	+	L1MCa	-	Hif1a	73907866	73947530	+	single alignment
chr12	73901323	73926750	BY137533	+	L1MCa	-	Hif1a	73907866	73947530	+	single alignment
chr12	73901411	73928085	BY011367	+	L1MCa	-	Hif1a	73907866	73947530	+	single alignment
chr12	73901438	73928102	BY320756	+	L1MCa	-	Hif1a	73907866	73947530	+	single alignment
chr11	4427313	4435754	BY015831	-	L1MB4	+	Hormad2	4346382	4441082	-	single alignment
chr3	40784012	40786820	BF462644	+	L1MB4	-	Hspa4l	40745612	40790365	+	single alignment
chr3	40784131	40789320	CJ047411	+	L1MB4	-	Hspa4l	40745612	40790365	+	single alignment
chr14	65028436	65032344	BI152533	+	L1MC2	-	Ints9	64950044	65039835	+	single alignment
chr13	44846690	44896311	BB616545	+	L1Md_A	-	Jarid2	44730773	44921643	+	single alignment
chr19	37411180	37413290	BI985552	+	L1MDb	-	Kif11	37376402	37421859	+	single alignment
chr16	75555824	75567682	BB625557	-	L1Md_T	+	Lipi	75540513	75586061	-	single alignment
chr14	118253715	118254254	CJ072714	+	L1MB8	-	LOC105245869	118236231	118238759	+	single alignment
chr14	118253715	118254257	CJ084379	+	L1MB8	-	LOC105245869	118236231	118238759	+	single alignment
chr14	118253715	118254258	CJ086356	+	L1MB8	-	LOC105245869	118236231	118238759	+	single alignment
chr3	86224707	86285169	BY730572	+	L1M4b	-	Lrba	86224689	86746710	+	single alignment
chrX	94535473	94536385	BP767802	-	L1MA9	+	Maged1	94535473	94542074	-	single alignment
chrX	7675046	7681238	BB612951	-	L1M5	+	Magix	7673165	7681089	-	single alignment
chrX	7675895	7681251	BB620810	-	L1M5	+	Magix	7673165	7681089	-	single alignment
chrX	7675958	7681251	BB637204	-	L1M5	+	Magix	7673165	7681089	-	single alignment
chr6	49082584	49084619	AA856425	+	L1_Rod	-	Malsu1	49073794	49084717	+	single alignment
chr6	49082584	49084606	BE623516	+	L1_Rod	-	Malsu1	49073794	49084717	+	single alignment
chr6	49082585	49084678	BX521646	+	L1_Rod	-	Malsu1	49073794	49084717	+	single alignment
chr6	49082622	49084649	BY589577	+	L1_Rod	-	Malsu1	49073794	49084717	+	single alignment
chr6	115845399	115845974	AV583329	-	L1ME4a	+	Mbd4	115840696	115853341	-	single alignment
chr1	55142259	55145225	CJ089552	+	L1_Mus3	-	Mob4	55131244	55154899	+	single alignment
chr18	7444026	7466173	BB614971	-	L1Md_F	+	Mpp7	7379648	7626863	-	single alignment
chr4	41002509	41004396	BE849214	+	L1MB5	-	Nfx1	40970905	41013873	+	single alignment
chr11	107178535	107180443	BB550207	-	L1M4	+	Nol11	107166660	107189381	-	single alignment
chr18	12210383	12212554	CB245140	-	L1MC5a	+	Npc1	12189693	12236386	-	single alignment
chr6	92138235	92139832	DT911412	+	L1M4	-	Nr2c2	92091417	92173058	+	single alignment
chr6	92138325	92139832	DT920398	+	L1M4	-	Nr2c2	92091417	92173058	+	single alignment
chr6	92138380	92139832	DT902466	+	L1M4	-	Nr2c2	92091417	92173058	+	single alignment
chr6	92138398	92139832	DT928078	+	L1M4	-	Nr2c2	92091417	92173058	+	single alignment
chr6	92138469	92139832	DT903995	+	L1M4	-	Nr2c2	92091417	92173058	+	single alignment
chr6	92138473	92139832	DT916572	+	L1M4	-	Nr2c2	92091417	92173058	+	single alignment
chr6	92138638	92139832	DT923439	+	L1M4	-	Nr2c2	92091417	92173058	+	single alignment
chr12	44382641	44539473	BB634907	+	L1_Mur3	-	Nrcam	44328884	44601846	+	single alignment
chr2	73212870	73218924	AA239635	-	L1MD1	+	Ola1	73137526	73214447	-	single alignment
chr7	6514887	6520289	DR065615	-	L1MA9	+	Olfr1349	6514473	6515427	-	single alignment
chr7	6514888	6520289	DR065644	-	L1MA9	+	Olfr1349	6514473	6515427	-	single alignment
chr7	6514898	6520296	DR065645	-	L1MA9	+	Olfr1349	6514473	6515427	-	single alignment
chr7	6514921	6520289	DR065594	-	L1MA9	+	Olfr1349	6514473	6515427	-	single alignment
chr7	6514921	6520289	DR065607	-	L1MA9	+	Olfr1349	6514473	6515427	-	single alignment
chr7	6514959	6520296	DR065681	-	L1MA9	+	Olfr1349	6514473	6515427	-	single alignment
chr7	6514971	6520296	DR065589	-	L1MA9	+	Olfr1349	6514473	6515427	-	single alignment
chr7	6514988	6520296	DR065658	-	L1MA9	+	Olfr1349	6514473	6515427	-	single alignment
chr7	6515061	6520205	DR065637	-	L1MA9	+	Olfr1349	6514473	6515427	-	single alignment
chr16	58916440	58929390	BY716690	-	L1MA6	+	Olfr180	58915685	58918486	-	single alignment
chr4	144183370	144194187	CJ082696	+	L1_Mus1	-	Oog2	144190716	144196934	+	single alignment
chr4	144183370	144194206	CJ079485	+	L1_Mus1	-	Oog2	144190716	144196934	+	single alignment
chr4	144183370	144194285	CJ077044	+	L1_Mus1	-	Oog2	144190716	144196934	+	single alignment
chr4	144183408	144194186	CO796919	+	L1_Mus1	-	Oog2	144190716	144196934	+	single alignment
chr9	28661632	28675240	CN530285	+	L1Md_F2	-	Opcml	27791268	28925048	+	single alignment
chr17	10597128	10816212	AW244534	-	L1M3b	+	Pacrg	10403011	10840191	-	single alignment
chr8	88245284	88249211	CB237668	+	L1Md_A	-	Papd5	88199212	88259722	+	single alignment
chr8	75711448	75713208	BE137309	+	L1Md_F3	-	Phgdh	98313170	98339969	-	multiple alignment
chr1	84115514	84341105	BY716898	-	L1_Mus1	+	Pid1	84036292	84284645	-	single alignment
chr16	32092341	32097525	DT905293	-	L1Md_F2	+	Pigx	32084415	32099727	-	single alignment
chr10	57651008	57728263	BU939383	+	L1MA6	-	Pkib	57631980	57741112	+	single alignment
chr10	57650980	57692270	CA464231	+	L1MA6	-	Pkib	57631980	57741112	+	single alignment
chr10	57650993	57728142	CA464088	+	L1MA6	-	Pkib	57631980	57741112	+	single alignment
chr17	31594820	31599601	CO430164	+	L1MD	-	Pknox1	31564772	31607693	+	single alignment
chr17	31594845	31599642	CX231343	+	L1MD	-	Pknox1	31564772	31607693	+	single alignment
chr2	109902978	109913319	BY736705	-	L1MA4	+	Platr8	109902395	109913319	-	single alignment
chr7	138860836	138874270	BU057738	+	L1MB7	-	Ppp2r2d	138846385	138883056	+	single alignment
chr14	20509448	20516016	CN684766	-	L1MB7	+	Ppp3cb	20499363	20546573	-	single alignment
chr15	89246259	89256796	BF470874	+	L1MD	-	Ppp6r2	89211558	89286261	+	single alignment
chr16	97799198	97800302	CD348952	-	L1M2	+	Prdm15	97791466	97851227	-	single alignment
chr1	33514144	33539306	CN724566	-	L1Md_T	+	Prim2	33453807	33669794	-	single alignment
chr1	33533310	33539292	CN724534	-	L1Md_T	+	Prim2	33453807	33669794	-	single alignment
chr3	31005192	31033229	CX730191	+	L1_Rod	-	Prkci	30995770	31052740	+	single alignment
chr10	128682697	128683693	BQ550143	-	L1Md_F2	+	Rab5b	128677182	128696268	-	single alignment
chr5	130187160	130191041	BB642567	+	L1M3	-	Rabgef1	130171818	130214337	+	single alignment
chr5	130187160	130197985	BY742386	+	L1M3	-	Rabgef1	130171818	130214337	+	single alignment
chr15	81721979	81730357	AI956504	-	L1MC4a	+	Rangap1	81704247	81729919	-	single alignment
chr8	91112242	91114084	AW761729	+	L1M4b	-	Rbl2	91070056	91123844	+	single alignment
chr13	75878796	75895711	AA066093	-	L1_Mus3	+	Rhobtb3	75869536	75943824	-	single alignment
chr13	75877380	75895713	AI595164	-	L1_Mus3	+	Rhobtb3	75869536	75943824	-	single alignment
chr10	4407802	4413745	CB057094	-	L1M5	+	Rmnd1	4403168	4432352	-	single alignment
chr14	56450572	56465685	BB615326	+	L1VL2	-	Rnf17	56402696	56525031	+	single alignment
chr18	10065678	10067910	BI732961	-	L1_Mus1	+	Rock1	10064400	10181792	-	single alignment
chr18	10065839	10071136	CO813640	-	L1MD	+	Rock1	10064400	10181792	-	single alignment
chr1	86909310	86909935	BY092558	-	L1MD2	+	Rpl6	121204500	121209241	+	multiple alignment
chr1	86909317	86909935	BY166889	-	L1MD2	+	Rpl6	121204500	121209241	+	multiple alignment
chr1	86909317	86909935	BY169897	-	L1MD2	+	Rpl6	121204500	121209241	+	multiple alignment
chr1	86909321	86909935	BY024759	-	L1MD2	+	Rpl6	121204500	121209241	+	multiple alignment
chr1	86909323	86909935	BY298486	-	L1MD2	+	Rpl6	121204500	121209241	+	multiple alignment
chr1	86909363	86909834	BY118381	-	L1MD2	+	Rpl6	121204500	121209241	+	multiple alignment
chr3	67161601	67355561	AV573163	+	L1Md_A	-	Rsrc1	66985671	67358403	+	single alignment
chr12	103732274	103775943	BF789261	-	L1M2	+	Serpina1a	103853294	103863619	-	multiple alignment
chr12	103857738	103865926	BF789261	-	L1M2	+	Serpina1a	103853294	103863619	-	multiple alignment
chr12	103732274	103775943	BF789261	-	L1M2	+	Serpina1b	103728155	103738189	-	multiple alignment
chr12	103857738	103865926	BF789261	-	L1M2	+	Serpina1b	103728155	103738189	-	multiple alignment
chr19	32288984	32344774	BB621073	-	HAL1	+	Sgms1	32122726	32211013	-	single alignment
chr9	109051225	109056474	AA088083	+	L1M3	-	Shisa5	109054865	109057792	+	single alignment
chr9	109051158	109056048	BB871263	+	L1M3	-	Shisa5	109054865	109057792	+	single alignment
chr9	109051210	109056080	BB869231	+	L1M3	-	Shisa5	109054865	109057792	+	single alignment
chr9	109051210	109056408	BB842302	+	L1M3	-	Shisa5	109054865	109057792	+	single alignment
chr9	109051197	109056894	BF538586	+	L1M3	-	Shisa5	109054865	109057792	+	single alignment
chr9	109051220	109056700	BF731565	+	L1M3	-	Shisa5	109054865	109057792	+	single alignment
chr9	109051230	109056874	BF301051	+	L1M3	-	Shisa5	109054865	109057792	+	single alignment
chr9	109051154	109056089	BG867875	+	L1M3	-	Shisa5	109054865	109057792	+	single alignment
chr9	109051101	109056370	BY120898	+	L1M3	-	Shisa5	109054865	109057792	+	single alignment
chr9	109051101	109056382	BY081840	+	L1M3	-	Shisa5	109054865	109057792	+	single alignment
chr9	109051101	109056406	BY083609	+	L1M3	-	Shisa5	109054865	109057792	+	single alignment
chr9	109051101	109056427	BY097812	+	L1M3	-	Shisa5	109054865	109057792	+	single alignment
chr9	109051101	109056434	BY097854	+	L1M3	-	Shisa5	109054865	109057792	+	single alignment
chr9	109051101	109056435	BY094076	+	L1M3	-	Shisa5	109054865	109057792	+	single alignment
chr9	109051156	109056365	BY220770	+	L1M3	-	Shisa5	109054865	109057792	+	single alignment
chr9	109051156	109056378	BY222594	+	L1M3	-	Shisa5	109054865	109057792	+	single alignment
chr9	109051158	109056731	BY733641	+	L1M3	-	Shisa5	109054865	109057792	+	single alignment
chr9	109051181	109056977	BY746186	+	L1M3	-	Shisa5	109054865	109057792	+	single alignment
chr9	109051199	109056411	BY078784	+	L1M3	-	Shisa5	109054865	109057792	+	single alignment
chr9	109051210	109056374	BY084309	+	L1M3	-	Shisa5	109054865	109057792	+	single alignment
chr9	109051210	109056496	BY217534	+	L1M3	-	Shisa5	109054865	109057792	+	single alignment
chr9	109051210	109056506	BY225258	+	L1M3	-	Shisa5	109054865	109057792	+	single alignment
chr9	109051210	109057180	BY224693	+	L1M3	-	Shisa5	109054865	109057792	+	single alignment
chr9	109051211	109056317	BY225006	+	L1M3	-	Shisa5	109054865	109057792	+	single alignment
chr9	109051211	109056362	BY225492	+	L1M3	-	Shisa5	109054865	109057792	+	single alignment
chr9	109051201	109056479	CA580176	+	L1M3	-	Shisa5	109054865	109057792	+	single alignment
chr9	109051201	109056731	CA578745	+	L1M3	-	Shisa5	109054865	109057792	+	single alignment
chr9	109051101	109056420	CJ094964	+	L1M3	-	Shisa5	109054865	109057792	+	single alignment
chr9	109051211	109056336	CJ141167	+	L1M3	-	Shisa5	109054865	109057792	+	single alignment
chr9	57081093	57095472	AI746691	+	L1MB3	-	Sin3a	57076375	57128368	+	single alignment
chr9	57081092	57094543	BB578393	+	L1MB3	-	Sin3a	57076375	57128368	+	single alignment
chr9	57081092	57094543	BI651920	+	L1MB3	-	Sin3a	57076375	57128368	+	single alignment
chr9	57081092	57094507	CA559554	+	L1MB3	-	Sin3a	57076375	57128368	+	single alignment
chr9	57081092	57095422	CD351471	+	L1MB3	-	Sin3a	57076375	57128368	+	single alignment
chr9	57081092	57094487	CF173735	+	L1MB3	-	Sin3a	57076375	57128368	+	single alignment
chr9	57081102	57089513	CK390767	+	L1MB3	-	Sin3a	57076375	57128368	+	single alignment
chr9	57081092	57095403	CN672582	+	L1MB3	-	Sin3a	57076375	57128368	+	single alignment
chr9	57081101	57094469	CN670086	+	L1MB3	-	Sin3a	57076375	57128368	+	single alignment
chr9	57081116	57095384	CN675530	+	L1MB3	-	Sin3a	57076375	57128368	+	single alignment
chr9	57081171	57094543	CN703582	+	L1MB3	-	Sin3a	57076375	57128368	+	single alignment
chr3	15371688	15379442	AA396703	-	L1_Mur2	+	Sirpb1a	15371826	15426427	-	single alignment
chr11	96483510	96581288	BY030764	+	L1MC3	-	Skap1	96464590	96759622	+	single alignment
chr4	112072017	112118212	BB631816	+	L1_Mus4	-	Skint4	112081469	112168076	+	single alignment
chr2	145242610	145598394	BG865884	+	L1Md_A	-	Slc24a3	145242610	145641939	+	single alignment
chr15	100802747	100806289	CF538955	+	L1_Mur2	-	Slc4a8	100761746	100823971	+	single alignment
chr15	36226667	36234454	BQ934132	+	L1_Mus2	-	Spag1	36179529	36235177	+	single alignment
chr15	36226740	36234431	CX203016	+	L1_Mus2	-	Spag1	36179529	36235177	+	single alignment
chr5	87517297	87526040	AI226611	-	L1_Mus1	+	Sult1b1	87513338	87538195	-	single alignment
chr7	14427869	14445046	BB870601	-	L1Md_F2	+	Sult2a8	14410685	14438551	-	single alignment
chr10	33857720	33866675	AA245097	+	L1VL2	-	Sult3a1	33857721	33879475	+	single alignment
chr1	39391197	39392631	BU704277	-	L1MB3	+	Tbc1d8	39371495	39478747	-	single alignment
chr12	101709423	101711901	BY716370	-	L1Md_F2	+	Tc2n	101645445	101711573	-	single alignment
chr5	72823461	72844449	BY018005	-	L1MB5	+	Tec	72755717	72868448	-	single alignment
chr2	129987778	130026751	BY725300	+	L1M2	-	Tgm3	130012339	130050399	+	single alignment
chrX	167207960	167213479	AV587881	-	L1Md_T	+	Tmsb4x	167207093	167209218	-	single alignment
chr11	60262648	60275109	BB857666	-	L1MC	+	Tom1l2	60226713	60352905	-	single alignment
chr6	43469016	43625966	BB624291	-	L1Md_T	+	Tpk1	43345000	43666278	-	single alignment
chr1	151451831	151453157	AV467722	+	L1_Mus1	-	Trmt1l	151428647	151458183	+	single alignment
chr6	41311786	41316815	AA110460	-	L1_Mus1	+	Try5	41311231	41314710	-	single alignment
chr6	41311287	41316841	AI386021	-	L1_Mus1	+	Try5	41311231	41314710	-	single alignment
chr3	90044869	90048299	BM247391	-	L1Md_F3	+	Ubap2l	90000287	90052515	-	single alignment
chr10	75401114	75424564	BU696625	+	L1_Mur3	-	Upb1	75406910	75441679	+	single alignment
chr4	106372253	106373833	BB125156	+	L1M4	-	Usp24	106316212	106441327	+	single alignment
chr12	87251756	87253750	BM950101	-	L1MD	+	Vipas39	87238874	87266286	-	single alignment
chr7	85574613	85618610	BU961773	+	L1_Mur1	-	Vmn2r71	85615461	85624547	+	single alignment
chr14	34709079	34724829	CJ072089	+	L1Md_T	-	Wapal	34673927	34747983	+	single alignment
chr2	164215391	164221643	AA066601	-	L1M4c	+	Wfdc15b	164214453	164221663	-	single alignment
chr2	164214454	164221631	BB661074	-	L1M4c	+	Wfdc15b	164214453	164221663	-	single alignment
chr2	164214459	164221618	CA491525	-	L1M4c	+	Wfdc15b	164214453	164221663	-	single alignment
chr2	164214488	164221669	CA481284	-	L1M4c	+	Wfdc15b	164214453	164221663	-	single alignment
chr2	164215120	164221642	CA494788	-	L1M4c	+	Wfdc15b	164214453	164221663	-	single alignment
chr2	164214454	164221663	CB954017	-	L1M4c	+	Wfdc15b	164214453	164221663	-	single alignment
chr2	164214453	164221650	CN833417	-	L1M4c	+	Wfdc15b	164214453	164221663	-	single alignment
chr2	164214459	164221650	DV050803	-	L1M4c	+	Wfdc15b	164214453	164221663	-	single alignment
chr2	164214459	164221650	DV050916	-	L1M4c	+	Wfdc15b	164214453	164221663	-	single alignment
chr7	99871202	99889358	BB635089	-	L1M4c	+	Xrra1	99859217	99917824	+	single alignment
chr16	20185915	20189428	CF905528	+	L1VL4	-	Yeats2	20141062	20172530	+	single alignment
chr4	107315131	107315837	BB583679	+	L1MEc	-	Yipf1	107314362	107359823	+	single alignment
chr18	13846832	13876326	AI385429	-	L1MB2	+	Zfp521	13687013	13972733	-	single alignment
chr18	13846790	13876326	W62639	-	L1MB2	+	Zfp521	13687013	13972733	-	single alignment
chr13	67121661	67138742	BB616622	+	L1_Mus2	-	Zfp759	67128227	67141787	+	single alignment
