# Supplementary material for: Genome-wide characterization of human L1 antisense promoter-driven transcripts
Source: BMC Genomics. 2016 Jun 14;17:463. doi: 10.1186/s12864-016-2800-5 (PMC4908685; doi:10.1186/s12864-016-2800-5)
Supplement: Additional file 10: Table S9. — (excel) Summary of publicly available data used for L1 ASP analysis. (XLSX 14 kb) [file 12864_2016_2800_MOESM10_ESM.xlsx]

## Sheet: Table_S9
ENCODE ChIP-seq data used in this study
PMID	ENCODE cell-line	Sample name	Files used at: ChIP is in bold, Input is italicized	Analysis	Figure
			http://hgdownload.cse.ucsc.edu/goldenpath/hg19/encodeDCC/
22955616	GM12878	GM12878 YY1	wgEncodeSydhTfbsGm12878Yy1RawDataRep1.fastq.gz wgEncodeSydhTfbsGm12878Yy1RawDataRep2.fastq.gz wgEncodeSydhTfbsGm12878InputRawData.fastq.gz	ChIP-seq of a transcription factor	4B
22955616	K562	K562 YY1	wgEncodeSydhTfbsK562Yy1RawDataRep1.fastq.gz wgEncodeSydhTfbsK562Yy1RawDataRep2.fastq.gz wgEncodeSydhTfbsK562InputV2RawDataRep1.fastq.gz wgEncodeSydhTfbsK562InputV2RawDataRep1.fastq.gz wgEncodeSydhTfbsK562Yy1UcdAlnRep1.bam wgEncodeSydhTfbsK562Yy1UcdAlnRep2.bam wgEncodeSydhTfbsK562InputIggmusAlnRep1.bam wgEncodeSydhTfbsK562InputIggmusAlnRep2.bam	ChIP-seq of a transcription factor	4B, 4C
22955616	A549	A549 YY1	wgEncodeHaibTfbsA549Yy1cV0422111Etoh02RawDataRep1.fastq.gz wgEncodeHaibTfbsA549Yy1cV0422111Etoh02RawDataRep2.fastq.gz wgEncodeHaibTfbsA549RxlchV0422111RawDataRep1.fastq.gz wgEncodeHaibTfbsA549RxlchV0422111RawDataRep2.fastq.gz wgEncodeHaibTfbsA549RxlchV0422111RawDataRep3.fastq.gz	ChIP-seq of a transcription factor, note control is reverse crosslinked chromatin (Rxlch)	4B
22955616	ECC1	ECC1 YY1	wgEncodeHaibTfbsEcc1Yy1sc281V0422111RawDataRep1.fastq.gz wgEncodeHaibTfbsEcc1Yy1sc281V0422111RawDataRep2.fastq.gz wgEncodeHaibTfbsEcc1RxlchV0422111RawDataRep1.fastq.gz wgEncodeHaibTfbsEcc1RxlchV0422111RawDataRep2.fastq.gz	ChIP-seq of a transcription factor, note control is reverse crosslinked chromatin (Rxlch)	4B
22955616	H1 ESC	H1 ESC YY1	wgEncodeHaibTfbsH1hescYy1sc281V0416102RawDataRep1.fastq.gz wgEncodeHaibTfbsH1hescYy1sc281V0416102RawDataRep2.fastq.gz wgEncodeHaibTfbsH1hescRxlchV0416102RawDataRep1.fastq.gz	ChIP-seq of a transcription factor, note control is reverse crosslinked chromatin (Rxlch)	4B
22955616	HCT116	HCT116 YY1	wgEncodeHaibTfbsHct116Yy1sc281V0416101RawDataRep1.fastq.gz wgEncodeHaibTfbsHct116Yy1sc281V0416101RawDataRep2.fastq.gz wgEncodeHaibTfbsHct116RxlchV0416101RawDataRep1.fastq.gz	ChIP-seq of a transcription factor, note control is reverse crosslinked chromatin (Rxlch)	4B
22955616	HEPG2	HEPG2 YY1	wgEncodeHaibTfbsHepg2Yy1sc281V0416101RawDataRep1.fastq.gz wgEncodeHaibTfbsHepg2Yy1sc281V0416101RawDataRep2.fastq.gz wgEncodeHaibTfbsHepg2RxlchV0416101RawDataRep1.fastq.gz wgEncodeHaibTfbsHepg2RxlchV0416101RawDataRep2.fastq.gz	ChIP-seq of a transcription factor, note control is reverse crosslinked chromatin (Rxlch)	4B
22955616	K562	K562 H3K4me2	wgEncodeBroadHistoneK562H3k4me2StdAlnRep1.bam wgEncodeBroadHistoneK562H3k4me2StdAlnRep2.bam wgEncodeBroadHistoneK562ControlStdAlnRep1.bam	ChIP-seq of a histone modification	4C
22955616	K562	K562 H3K4me3	wgEncodeBroadHistoneK562H3k4me3StdAlnRep1.bam wgEncodeBroadHistoneK562H3k4me3StdAlnRep2.bam wgEncodeBroadHistoneK562ControlStdAlnRep1.bam	ChIP-seq of a histone modification	4C
22955616	H1 ESC	H1 ESC H3K4me2	wgEncodeBroadHistoneH1hescH3k4me2StdAlnRep1.bam wgEncodeBroadHistoneH1hescH3k4me2StdAlnRep2.bam wgEncodeBroadHistoneH1hescControlStdAlnRep1.bam wgEncodeBroadHistoneH1hescControlStdAlnRep2.bam	ChIP-seq of a histone modification	S2A
22955616	H1 ESC	H1 ESC H3K4me3	wgEncodeBroadHistoneH1hescH3k4me3StdAlnRep1.bam wgEncodeBroadHistoneH1hescH3k4me3StdAlnRep2.bam wgEncodeBroadHistoneH1hescControlStdAlnRep1.bam wgEncodeBroadHistoneH1hescControlStdAlnRep2.bam	ChIP-seq of a histone modification	S2A
22955616	Hela ESC	Hela ESC H3K4me2	wgEncodeBroadHistoneHelas3H3k4me2StdAlnRep1.bam wgEncodeBroadHistoneHelas3H3k4me2StdAlnRep2.bam wgEncodeBroadHistoneHelas3ControlStdAlnRep1.bam wgEncodeBroadHistoneHelas3ControlStdAlnRep2.bam	ChIP-seq of a histone modification	S2B
22955616	Hela ESC	Hela ESC H3K4me3	wgEncodeBroadHistoneHelas3H3k4me3StdAlnRep1.bam wgEncodeBroadHistoneHelas3H3k4me3StdAlnRep2.bam wgEncodeBroadHistoneHelas3ControlStdAlnRep1.bam wgEncodeBroadHistoneHelas3ControlStdAlnRep2.bam	ChIP-seq of a histone modification	S2B
Published GRO-seq data used in this study
PMID	GEO	Sample name	Sample fastq	Analysis	Platform	Cell-line	Figure
25799441	GSM1480325	GSM1480325: K562 GRO-seq	SRR1552484.fastq.gz	GRO-seq in transformed cell-lines	HiSeq 2000	K562	4C
25387874	GSM1518913	GSM1518913: HeLa GRO-Seq rep1	SRR1596500.fastq.gz	GRO-seq in transformed cell-lines	HiSeq 2500	Hela	S2D
25387874	GSM1518914	GSM1518914: HeLa GRO-Seq rep2	SRR1596501.fastq.gz	GRO-seq in transformed cell-lines	HiSeq 2500	Hela	S2D
23523369	GSM1014637	GRO-seq_Vehicle_MCF7_1	combined SRR579299-SRR579309.fastq.gz	GRO-seq in transformed cell-lines	HiSeq 2000	MCF7	S2C
23523369	GSM1014638	GRO-seq_Vehicle_MCF7_2	combined SRR579310-SRR579318.fastq.gz	GRO-seq in transformed cell-lines	HiSeq 2000	MCF7	S2C
23523369	GSM1014639	GRO-seq_Vehicle_MCF7_3	combined SRR579319-SRR579323.fastq.gz	GRO-seq in transformed cell-lines	HiSeq 2000	MCF7	S2C
Published RNA-seq transcript isoforms used in this study
PMID	GEO	Sample name	Annotated RNA-seq isoforms	Analysis	Platform	Cell-line	Figure
24282307	GSM1254204	hESC_H1_PacBio	GSM1254204_hESC_H1_PacBio.gtf.gz	Long read PacBIO RNA-seq	PacBio	hESC	3B
