# Supplementary material for: Genome-wide characterization of human L1 antisense promoter-driven transcripts
Source: BMC Genomics. 2016 Jun 14;17:463. doi: 10.1186/s12864-016-2800-5 (PMC4908685; doi:10.1186/s12864-016-2800-5)
Supplement: Additional file 11: Table S10. — (excel) Primers used for empirical validation of L1 ASP transcripts. (XLSX 9 kb) [file 12864_2016_2800_MOESM11_ESM.xlsx]

## Sheet: Table_S10
PRIMER NAME	PRIMER SEQUENCE
NF1_L1.F	CCATATTTAGTGCTGCTTTCAGG
NF1_L1.R	GTGAGGCCGCTTATAACCAA
NF1_WT.F	CGACGAGCAGCTTCCAATA
NF1.WT.R	GTGAGGCCGCTTATAACCAA
GAPDH.F	TGCACCACCAACTGCTTAG
GAPDH.R	GATGCAGGGATGATGTTC
SEC22B_WT.F	CTAACAATGATCGCCCGAGT
SEC22B_WT.R	TCTTAGGGAAGGCAGCTTCA
SEC22B_L1.F	AAGAACCACTGTTGGGGAAA
SEC22B_L1.R	GCAAGATGTGCAGAGGATCA
KIAA1324L F_WT.F	AGCGCAGCAGAGCTGTCA
KIAA1324L _WT.R	TCCATGAATGTTGCGATGTT
KIAA1324L_L1.F	TGTGCTAGCAATCAGCGAGA
UVRAG_WT.F	AGTCTGTTTGGATGGGCTGA
UVRAG_WT.R	GAGAGTAACTGCCTGCAACG
UVRAG_L1.F	CTGCACCCACTGTCCTACAA
